# Supplementary material for: Taxonomic revision of the Andean genus Xenophyllum (Compositae, Senecioneae)
Source: PhytoKeys. 2020 Sep 3;158:1–106. doi: 10.3897/phytokeys.158.50848 (PMC7483337; doi:10.3897/phytokeys.158.50848)
Supplement: XML Treatment for Xenophyllum [file phytokeys.158.50848-treatment1.xml]

<!DOCTYPE tp:taxon-treatment
  PUBLIC "-//TaxonX//DTD Taxonomic Treatment Publishing DTD v0 20100105//EN" "tax-treatment-NSO.dtd">
<tp:taxon-treatment xmlns:tp="http://www.plazi.org/taxpub"><tp:treatment-meta><kwd-group><label>Taxon classification</label><kwd><named-content xmlns:xlink="http://www.w3.org/1999/xlink" content-type="kingdom">Plantae</named-content></kwd><kwd><named-content xmlns:xlink="http://www.w3.org/1999/xlink" content-type="order">Asterales</named-content></kwd><kwd><named-content xmlns:xlink="http://www.w3.org/1999/xlink" content-type="family">Asteraceae</named-content></kwd></kwd-group><mixed-citation publication-type="journal"><person-group><name><surname>Calvo</surname><given-names>Joel</given-names></name><name><surname>Moreira-Muñoz</surname><given-names>Andrés</given-names></name></person-group><article-title>Taxonomic revision of the Andean genus <italic><tp:taxon-name><tp:taxon-name-part taxon-name-part-type="genus" reg="Xenophyllum">Xenophyllum</tp:taxon-name-part></tp:taxon-name></italic> (<tp:taxon-name><tp:taxon-name-part taxon-name-part-type="family">Compositae</tp:taxon-name-part></tp:taxon-name>, <tp:taxon-name><tp:taxon-name-part taxon-name-part-type="tribe">Senecioneae</tp:taxon-name-part></tp:taxon-name>)</article-title><source>PhytoKeys</source><day>03</day><month>9</month><year>2020</year><volume>158</volume><fpage>1</fpage><lpage>106</lpage><pub-id pub-id-type="doi">10.3897/phytokeys.158.50848</pub-id></mixed-citation></tp:treatment-meta><tp:nomenclature><tp:taxon-name><object-id xmlns:xlink="http://www.w3.org/1999/xlink" content-type="arpha" xlink:type="simple">C73A8F9A-0533-55F7-ACC8-F7F508E62D7A</object-id>
            <tp:taxon-name-part taxon-name-part-type="genus" reg="Xenophyllum">Xenophyllum</tp:taxon-name-part>
          </tp:taxon-name><tp:taxon-authority>V.A.Funk, Novon 7(3): 235. 1997.</tp:taxon-authority><tp:nomenclature-citation-list><tp:nomenclature-citation><tp:taxon-name>
                <tp:taxon-name-part taxon-name-part-type="genus" reg="Werneria">Werneria</tp:taxon-name-part> <tp:taxon-name-part taxon-name-part-type="infraspecific-rank">subg.</tp:taxon-name-part> <tp:taxon-name-part taxon-name-part-type="subgenus" reg="Euwerneria">Euwerneria</tp:taxon-name-part></tp:taxon-name><comment>Rockh., Bot. Jahrb. Syst. 70: 285. 1939, <italic>pro parte</italic>, <italic>nom. inval.</italic> (<xref ref-type="bibr" rid="B33">Turland et al. 2018</xref>, ICN Art. 21.3, 22.2, and 38.1).</comment></tp:nomenclature-citation><tp:nomenclature-citation><tp:taxon-name>
                <tp:taxon-name-part taxon-name-part-type="genus" reg="Werneria">Werneria</tp:taxon-name-part> <tp:taxon-name-part taxon-name-part-type="infraspecific-rank">sect.</tp:taxon-name-part> <tp:taxon-name-part taxon-name-part-type="section" reg="Digitifoliae">Digitifoliae</tp:taxon-name-part></tp:taxon-name><comment>Rockh., Bot. Jahrb. Syst. 70: 276, 285. 1939, syn. nov. Type: <tp:taxon-name><tp:taxon-name-part taxon-name-part-type="genus" reg="Werneria">Werneria</tp:taxon-name-part> <tp:taxon-name-part taxon-name-part-type="species" reg="digitata">digitata</tp:taxon-name-part></tp:taxon-name> Wedd. [≡ <tp:taxon-name><tp:taxon-name-part taxon-name-part-type="genus" reg="Xenophyllum">Xenophyllum</tp:taxon-name-part> <tp:taxon-name-part taxon-name-part-type="species" reg="digitatum">digitatum</tp:taxon-name-part></tp:taxon-name> (Wedd.) V.A.Funk] (<xref ref-type="bibr" rid="B33">Turland et al. 2018</xref>, ICN Art. 10.8).</comment></tp:nomenclature-citation><tp:nomenclature-citation><tp:taxon-name>
                <tp:taxon-name-part taxon-name-part-type="genus" reg="Werneria">Werneria</tp:taxon-name-part> <tp:taxon-name-part taxon-name-part-type="infraspecific-rank">sect.</tp:taxon-name-part> <tp:taxon-name-part taxon-name-part-type="section" reg="Aciculares">Aciculares</tp:taxon-name-part></tp:taxon-name><comment>Rockh., Bot. Jahrb. Syst. 70: 277, 291. 1939, syn. nov. Type: <tp:taxon-name><tp:taxon-name-part taxon-name-part-type="genus" reg="Werneria">Werneria</tp:taxon-name-part> <tp:taxon-name-part taxon-name-part-type="species" reg="humilis">humilis</tp:taxon-name-part></tp:taxon-name> Kunth [≡ <tp:taxon-name><tp:taxon-name-part taxon-name-part-type="genus" reg="Xenophyllum">Xenophyllum</tp:taxon-name-part> <tp:taxon-name-part taxon-name-part-type="species" reg="humile">humile</tp:taxon-name-part></tp:taxon-name> (Kunth) V.A.Funk], designated here.</comment></tp:nomenclature-citation></tp:nomenclature-citation-list></tp:nomenclature><tp:treatment-sec sec-type="material" id="SECID0EDSAE"><title>Type.</title><p><italic><tp:taxon-name><tp:taxon-name-part taxon-name-part-type="genus" reg="Xenophyllum">Xenophyllum</tp:taxon-name-part> <tp:taxon-name-part taxon-name-part-type="species" reg="dactylophyllum">dactylophyllum</tp:taxon-name-part></tp:taxon-name></italic> (Sch.Bip.) V.A.Funk.</p></tp:treatment-sec><tp:treatment-sec sec-type="description" id="SECID0EUSAE"><title>Description.</title><p>Suffruticose plants, forming mats, hummocks, or clumps of erect stems. <bold><italic>Rhizomes</italic></bold> 4–10 × 0.1–1 cm, horizontal to oblique, glabrous; rhizome-like stems (when present) up to 35 cm long covered with matted lanate, arachnoid, or pilose indumentum and old leaves or leaf base remnants, rather erect, simple or branched from the base. <bold><italic>Stems</italic></bold> 1–20(–60) cm long, simple or branched, glabrous, sparsely pilose, arachnoid, or lanate. <bold><italic>Leaves</italic></bold> alternate, simple, subimbricate, imbricate, or stellate-imbricate (rarely somewhat distantly arranged), extending into a sheath-like base that is glabrous or bears arachnoid or long silky trichomes (abruptly narrowed at the base in one species); leaf laminas 2.5–27.6 × 0.5–6.7 mm, linear, triangular, or spatulate, aristate, acute, obtuse, notched, forked, or finger-like at the apex, entire, denticulate, shortly ciliate, or scabrous-ciliate at the margin, flat to terete, sometimes slightly curved forwards in cross section, glabrous (rarely floccose-lanate), 1-nerved above (sometimes barely visible or unconspicuous), 1-nerved beneath (sometimes barely visible or unconspicuous), usually fleshy, matte or shiny (sometimes papillose). <bold><italic>Capitula</italic></bold> radiate (disciform in one species), solitary, terminal, erect (rarely somewhat nodding), sessile to subsessile (rarely shortly pedunculate). <bold><italic>Involucres</italic></bold> 3.3–19.7 × 2.7–15.8 mm, cupuliform or narrowly cupuliform, with bracts fused at the base, glabrous; involucral bracts 8 to 21, 1.1–14.9 × 0.7–3.9 mm, linear-oblong to subulate, acute to obtuse at the apex, greenish to dark-purplish; supplementary bracts absent; receptacle epaleaceous, rather plane, smooth or seldom alveolate. <bold><italic>Ray florets</italic></bold> 8 to 39, pistillate, fertile; corollas 3.6–19.7 × 0.4–3.4 mm, 2 to 7-veined (sometimes unconspicuous), subentire to 3-toothed at the apex, surpassing or not the involucre, white, yellow, or pink (disciform species with peripheral florets having corollas reduced to a vestigial tube or without corolla). <bold><italic>Disc florets</italic></bold> 7 to 95, hermaphroditic; corollas 3.1–10.6 mm long, 5-lobed, yellow, whitish, creamy, or purplish; filament collars balusterform; anther bases obtuse or auriculate; anther appendages 2–4-times longer than wide; style branches truncate with a crown of sweeping trichomes or penicillate, yellowish to purplish. <bold><italic>Achenes</italic></bold> 1.6–5.4 × 0.4–1.3 mm, cylindrical, 6 to 9-ribbed, glabrous or white-villous (with scattered arachnoid trichomes in one species); pappus capillary, 1 to 2-seriate, composed of bristles 2.1–19 mm long, barbellate, whitish to partially rose- or purple-colored. Chromosome number 2<italic>n</italic> = 104–108(± 4) (<xref ref-type="bibr" rid="B13">Diers 1961</xref>).</p></tp:treatment-sec><tp:treatment-sec sec-type="distribution" id="SECID0EYUAE"><title>Distribution and habitat.</title><p>Colombia, Ecuador, Peru, Bolivia, northern Chile, and northwestern Argentina. The <italic><tp:taxon-name><tp:taxon-name-part taxon-name-part-type="genus" reg="Xenophyllum">Xenophyllum</tp:taxon-name-part></tp:taxon-name></italic> species thrive in the paramo and puna ecoregions, between elevations of (2600–)3000–5500 m (Fig. <xref ref-type="fig" rid="F4">4</xref>).</p></tp:treatment-sec><tp:treatment-sec sec-type="etymology" id="SECID0EJVAE"><title>Etymology.</title><p>The generic name <italic><tp:taxon-name><tp:taxon-name-part taxon-name-part-type="genus" reg="Xenophyllum">Xenophyllum</tp:taxon-name-part></tp:taxon-name></italic> means strange leaves (“xénos”: strange, alien, foreign; “phyll-”: relating to leaves).</p><fig id="F4" position="float" orientation="portrait"><object-id xmlns:xlink="http://www.w3.org/1999/xlink" content-type="doi" xlink:type="simple">10.3897/phytokeys.158.50848.figure4</object-id><object-id xmlns:xlink="http://www.w3.org/1999/xlink" content-type="arpha" xlink:type="simple">3812D37B-AD2D-5499-AAB9-334AB2B561B1</object-id><label>Figure 4.</label><caption><p>Distribution map of genus <italic><tp:taxon-name><tp:taxon-name-part taxon-name-part-type="genus" reg="Xenophyllum">Xenophyllum</tp:taxon-name-part></tp:taxon-name></italic>.</p></caption><graphic xmlns:xlink="http://www.w3.org/1999/xlink" xlink:href="phytokeys-158-001-g004.jpg" position="float" orientation="portrait" xlink:type="simple" id="oo_448884.jpg"><uri content-type="original_file" xlink:type="simple">https://binary.pensoft.net/fig/448884</uri></graphic></fig></tp:treatment-sec><ref-list><ref id="B33"><mixed-citation xmlns:xlink="http://www.w3.org/1999/xlink" xlink:type="simple"><person-group><name name-style="western"><surname>Turland</surname><given-names>NJ</given-names></name><name name-style="western"><surname>Wiersema</surname><given-names>JH</given-names></name><name name-style="western"><surname>Barrie</surname><given-names>FR</given-names></name><name name-style="western"><surname>Greuter</surname><given-names>W</given-names></name><name name-style="western"><surname>Hawksworth</surname><given-names>DL</given-names></name><name name-style="western"><surname>Herendeen</surname><given-names>PS</given-names></name><name name-style="western"><surname>Knapp</surname><given-names>S</given-names></name><name name-style="western"><surname>Kusber</surname><given-names>W-H</given-names></name><name name-style="western"><surname>Li</surname><given-names>D-Z</given-names></name><name name-style="western"><surname>Marhold</surname><given-names>K</given-names></name><name name-style="western"><surname>May</surname><given-names>TW</given-names></name><name name-style="western"><surname>McNeill</surname><given-names>J</given-names></name><name name-style="western"><surname>Monro</surname><given-names>AM</given-names></name><name name-style="western"><surname>Prado</surname><given-names>J</given-names></name><name name-style="western"><surname>Price</surname><given-names>MJ</given-names></name><name name-style="western"><surname>Smith</surname><given-names>GF</given-names></name></person-group> (<year>2018</year>) International Code of Nomenclature for algae, fungi, and plants (Shenzhen Code). Regnum Vegetabile 159: I–XXXVIII, 1–254. <ext-link xlink:type="simple" ext-link-type="doi" xlink:href="10.12705/Code.2018">https://doi.org/10.12705/Code.2018</ext-link></mixed-citation></ref><ref id="B13"><mixed-citation xmlns:xlink="http://www.w3.org/1999/xlink" xlink:type="simple"><person-group><name name-style="western"><surname>Diers</surname><given-names>L</given-names></name></person-group> (<year>1961</year>) <article-title>Der Anteil an Polyploiden in den Vegetationsgürteln der Westkordillere Perus.</article-title><source>Zeitschrift für Botanik</source><volume>49</volume>: <fpage>437</fpage>–<lpage>488</lpage>.</mixed-citation></ref></ref-list></tp:taxon-treatment>
