# Supplementary material for: Taxonomic revision of the Andean genus Xenophyllum (Compositae, Senecioneae)
Source: PhytoKeys. 2020 Sep 3;158:1–106. doi: 10.3897/phytokeys.158.50848 (PMC7483337; doi:10.3897/phytokeys.158.50848)
Supplement: XML Treatment for Xenophyllum acerosum [file phytokeys.158.50848-treatment2.xml]

<!DOCTYPE tp:taxon-treatment
  PUBLIC "-//TaxonX//DTD Taxonomic Treatment Publishing DTD v0 20100105//EN" "tax-treatment-NSO.dtd">
<tp:taxon-treatment xmlns:tp="http://www.plazi.org/taxpub"><tp:treatment-meta><kwd-group><label>Taxon classification</label><kwd><named-content xmlns:xlink="http://www.w3.org/1999/xlink" content-type="kingdom">Plantae</named-content></kwd><kwd><named-content xmlns:xlink="http://www.w3.org/1999/xlink" content-type="order">Asterales</named-content></kwd><kwd><named-content xmlns:xlink="http://www.w3.org/1999/xlink" content-type="family">Asteraceae</named-content></kwd></kwd-group><mixed-citation publication-type="journal"><person-group><name><surname>Calvo</surname><given-names>Joel</given-names></name><name><surname>Moreira-Muñoz</surname><given-names>Andrés</given-names></name></person-group><article-title>Taxonomic revision of the Andean genus <italic><tp:taxon-name><tp:taxon-name-part taxon-name-part-type="genus" reg="Xenophyllum">Xenophyllum</tp:taxon-name-part></tp:taxon-name></italic> (<tp:taxon-name><tp:taxon-name-part taxon-name-part-type="family">Compositae</tp:taxon-name-part></tp:taxon-name>, <tp:taxon-name><tp:taxon-name-part taxon-name-part-type="tribe">Senecioneae</tp:taxon-name-part></tp:taxon-name>)</article-title><source>PhytoKeys</source><day>03</day><month>9</month><year>2020</year><volume>158</volume><fpage>1</fpage><lpage>106</lpage><pub-id pub-id-type="doi">10.3897/phytokeys.158.50848</pub-id></mixed-citation></tp:treatment-meta><tp:nomenclature><label>1.</label><tp:taxon-name><object-id xmlns:xlink="http://www.w3.org/1999/xlink" content-type="arpha" xlink:type="simple">453B585F-2467-59CF-8D51-DE937BE09F7B</object-id>
            <tp:taxon-name-part taxon-name-part-type="genus" reg="Xenophyllum">Xenophyllum</tp:taxon-name-part>
            <tp:taxon-name-part taxon-name-part-type="species" reg="acerosum">acerosum</tp:taxon-name-part>
          </tp:taxon-name><tp:taxon-authority>(Cuatrec.) V.A.Funk, Novon 7(3): 238. 1997.</tp:taxon-authority><tp:nomenclature-citation-list><tp:nomenclature-citation><tp:taxon-name>
                <tp:taxon-name-part taxon-name-part-type="genus" reg="Werneria">Werneria</tp:taxon-name-part> <tp:taxon-name-part taxon-name-part-type="species" reg="acerosa">acerosa</tp:taxon-name-part></tp:taxon-name><comment>Cuatrec., Brittonia 8: 45. 1954. Type. Ecuador. Azuay: “Oriente” border, eastern Cordillera, between Oña and the río Yacuambi, 3050−3415 m, 10/19 Sep 1945, <italic>F. Prieto 280</italic> (holotype: F-1402673!; isotypes: G-00305681 (digital image!), GH s.n.!, K-000527742 (digital image!), MO-1652045!, NY s.n.!, P-02088566 (digital image!), S-R-6520 (digital image!), UC-986455!, US-00037296!, VEN-34483 (digital image!)).</comment></tp:nomenclature-citation></tp:nomenclature-citation-list></tp:nomenclature><tp:treatment-sec sec-type="description" id="SECID0EZ1AG"><title>Description.</title><p>Suffruticose plant, forming distant, rather solitary, erect stems. <bold><italic>Rhizomes</italic></bold> 6–10 × 0.2–0.3 cm, horizontal to oblique, glabrous. <bold><italic>Stems</italic></bold> 12–20 cm tall, usually simple, sometimes branched at the upper part, covered with adpressed, arachnoid trichomes, with leaves restricted to the upper part. <bold><italic>Leaves</italic></bold> imbricate, extending into a sheath-like base that bears arachnoid trichomes; leaf laminas 4.6–5 × ca. 0.9 mm, linear-acicular, aristate at the apex (arista up to 1 mm long, purplish), entire, terete in cross section, glabrous, unconspicuously nerved on both faces, somewhat fleshy, drying coriaceous, matte, papillose. <bold><italic>Capitula</italic></bold> radiate, erect, sessile, partially enclosed among the leaves. <bold><italic>Involucres</italic></bold> ca. 8.6 × 7.3 mm, cupuliform; involucral bracts ca. 13, 5.2–5.5 × 1.1–1.6 mm, rather acute at the apex, dark-purplish. <bold><italic>Ray florets</italic></bold> ca. 13; corollas ca. 12 × 2.3–2.5 mm, 4 to 5-veined, subentire to 3-toothed at the apex, conspicuously surpassing the involucre, white, purplish beneath. <bold><italic>Disc florets</italic></bold> ca. 50; corollas 3.8–4.2 mm long, pale yellow to creamy; style branches truncate with a crown of sweeping trichomes, yellowish. <bold><italic>Achenes</italic></bold> cylindrical, with scattered arachnoid trichomes (immature); pappus 3.1–3.3 mm long, barbellate, whitish. Chromosome number unknown. Fig. <xref ref-type="fig" rid="F5">5</xref>.</p><fig id="F5" position="float" orientation="portrait"><object-id xmlns:xlink="http://www.w3.org/1999/xlink" content-type="doi" xlink:type="simple">10.3897/phytokeys.158.50848.figure5</object-id><object-id xmlns:xlink="http://www.w3.org/1999/xlink" content-type="arpha" xlink:type="simple">01F979AD-EC90-5220-97A2-67835A021A04</object-id><label>Figure 5.</label><caption><p><italic><tp:taxon-name><tp:taxon-name-part taxon-name-part-type="genus" reg="Xenophyllum">Xenophyllum</tp:taxon-name-part> <tp:taxon-name-part taxon-name-part-type="species" reg="acerosum">acerosum</tp:taxon-name-part></tp:taxon-name></italic><bold>A</bold> habit <bold>B</bold> stem apical part and capitulum <bold>C</bold> detail of leaf surface <bold>D</bold> adaxial leaf surface <bold>E</bold> ray corolla and style <bold>F</bold> disc corolla and stamens (vertically sectioned, style removed) <bold>G</bold> disc corolla and style branches <bold>H</bold> style <bold>I</bold> immature achene with pappus. All details drawn from <italic>Prieto 280</italic> (US). Illustration by Alice Tangerini.</p></caption><graphic xmlns:xlink="http://www.w3.org/1999/xlink" xlink:href="phytokeys-158-001-g005.jpg" position="float" orientation="portrait" xlink:type="simple" id="oo_448885.jpg"><uri content-type="original_file" xlink:type="simple">https://binary.pensoft.net/fig/448885</uri></graphic></fig></tp:treatment-sec><tp:treatment-sec sec-type="distribution" id="SECID0E54AG"><title>Distribution and habitat.</title><p>Endemic to Ecuador (Azuay, Zamora-Chinchipe [expected]). It grows in marshy places of the paramo ecoregion, between elevations of 3050–3070 m (Fig. <xref ref-type="fig" rid="F6">6</xref>).</p><p>Thus far, <italic><tp:taxon-name><tp:taxon-name-part taxon-name-part-type="genus" reg="Xenophyllum">X.</tp:taxon-name-part> <tp:taxon-name-part taxon-name-part-type="species" reg="acerosum">acerosum</tp:taxon-name-part></tp:taxon-name></italic> is only known from the type locality in the paramo of Yacumbi, which is located above Saraguro on the border between the Ecuadorian provinces of Azuay and Zamora-Chinchipe.</p><fig id="F6" position="float" orientation="portrait"><object-id xmlns:xlink="http://www.w3.org/1999/xlink" content-type="doi" xlink:type="simple">10.3897/phytokeys.158.50848.figure6</object-id><object-id xmlns:xlink="http://www.w3.org/1999/xlink" content-type="arpha" xlink:type="simple">E9F83672-85DF-5A31-B6E0-28D94F81E653</object-id><label>Figure 6.</label><caption><p>Distribution map of <italic><tp:taxon-name><tp:taxon-name-part taxon-name-part-type="genus" reg="Xenophyllum">Xenophyllum</tp:taxon-name-part> <tp:taxon-name-part taxon-name-part-type="species" reg="acerosum">acerosum</tp:taxon-name-part></tp:taxon-name></italic> (left hand) and <italic><tp:taxon-name><tp:taxon-name-part taxon-name-part-type="genus" reg="Xenophyllum">X.</tp:taxon-name-part> <tp:taxon-name-part taxon-name-part-type="species" reg="humile">humile</tp:taxon-name-part></tp:taxon-name></italic> (right hand).</p></caption><graphic xmlns:xlink="http://www.w3.org/1999/xlink" xlink:href="phytokeys-158-001-g006.jpg" position="float" orientation="portrait" xlink:type="simple" id="oo_448886.jpg"><uri content-type="original_file" xlink:type="simple">https://binary.pensoft.net/fig/448886</uri></graphic></fig></tp:treatment-sec><tp:treatment-sec sec-type="phenology" id="SECID0EY6AG"><title>Phenology.</title><p>Collected in flower in September and November.</p></tp:treatment-sec><tp:treatment-sec sec-type="etymology" id="SECID0E46AG"><title>Etymology.</title><p>The adjective <italic>acerosus -a -um</italic> means needle-shaped, and it refers to the leaf shape of this species.</p></tp:treatment-sec><tp:treatment-sec sec-type="notes" id="SECID0EFABG"><title>Notes.</title><p><italic><tp:taxon-name><tp:taxon-name-part taxon-name-part-type="genus" reg="Xenophyllum">Xenophyllum</tp:taxon-name-part> <tp:taxon-name-part taxon-name-part-type="species" reg="acerosum">acerosum</tp:taxon-name-part></tp:taxon-name></italic> is unique in the genus in its distant, rather solitary, erect stems arising from long rhizomes and by its linear-acicular, aristate leaves. The stems only bear leaves in the upper part.</p></tp:treatment-sec><tp:treatment-sec sec-type="Additional specimen examined" id="SECID0EWABG"><title>Additional specimen examined.</title><p><bold>Ecuador. Azuay</bold>: Cordillera Cordoncillo, along road from Babes (ca. 2 km E of Urdaneta) towards 28 de Mayo, <named-content xmlns:xlink="http://www.w3.org/1999/xlink" content-type="dwc:verbatimCoordinates" xlink:type="simple"><named-content content-type="geo-json" specific-use="{&#34;type&#34;:&#34;Point&#34;,&#34;coordinates&#34;:[-79.100000,-3.566667]}" id="NCID0EBBBG" xlink:type="simple">3°34'S, 79°6'W</named-content></named-content>, 10 Nov 2018, <italic>P. Sklenář 15820</italic> (PRC n.v., QCA).</p></tp:treatment-sec></tp:taxon-treatment>
