# Supplementary material for: Taxonomic revision of the Andean genus Xenophyllum (Compositae, Senecioneae)
Source: PhytoKeys. 2020 Sep 3;158:1–106. doi: 10.3897/phytokeys.158.50848 (PMC7483337; doi:10.3897/phytokeys.158.50848)
Supplement: XML Treatment for Xenophyllum humile [file phytokeys.158.50848-treatment3.xml]

<!DOCTYPE tp:taxon-treatment
  PUBLIC "-//TaxonX//DTD Taxonomic Treatment Publishing DTD v0 20100105//EN" "tax-treatment-NSO.dtd">
<tp:taxon-treatment xmlns:tp="http://www.plazi.org/taxpub"><tp:treatment-meta><kwd-group><label>Taxon classification</label><kwd><named-content xmlns:xlink="http://www.w3.org/1999/xlink" content-type="kingdom">Plantae</named-content></kwd><kwd><named-content xmlns:xlink="http://www.w3.org/1999/xlink" content-type="order">Asterales</named-content></kwd><kwd><named-content xmlns:xlink="http://www.w3.org/1999/xlink" content-type="family">Asteraceae</named-content></kwd></kwd-group><mixed-citation publication-type="journal"><person-group><name><surname>Calvo</surname><given-names>Joel</given-names></name><name><surname>Moreira-Muñoz</surname><given-names>Andrés</given-names></name></person-group><article-title>Taxonomic revision of the Andean genus <italic><tp:taxon-name><tp:taxon-name-part taxon-name-part-type="genus" reg="Xenophyllum">Xenophyllum</tp:taxon-name-part></tp:taxon-name></italic> (<tp:taxon-name><tp:taxon-name-part taxon-name-part-type="family">Compositae</tp:taxon-name-part></tp:taxon-name>, <tp:taxon-name><tp:taxon-name-part taxon-name-part-type="tribe">Senecioneae</tp:taxon-name-part></tp:taxon-name>)</article-title><source>PhytoKeys</source><day>03</day><month>9</month><year>2020</year><volume>158</volume><fpage>1</fpage><lpage>106</lpage><pub-id pub-id-type="doi">10.3897/phytokeys.158.50848</pub-id></mixed-citation></tp:treatment-meta><tp:nomenclature><label>2.</label><tp:taxon-name><object-id xmlns:xlink="http://www.w3.org/1999/xlink" content-type="arpha" xlink:type="simple">261DD160-B83E-50C6-A63E-83910513A605</object-id>
            <tp:taxon-name-part taxon-name-part-type="genus" reg="Xenophyllum">Xenophyllum</tp:taxon-name-part>
            <tp:taxon-name-part taxon-name-part-type="species" reg="humile">humile</tp:taxon-name-part>
          </tp:taxon-name><tp:taxon-authority>(Kunth) V.A.Funk, Novon 7(3): 239. 1997.</tp:taxon-authority><tp:nomenclature-citation-list><tp:nomenclature-citation><tp:taxon-name>
                <tp:taxon-name-part taxon-name-part-type="genus" reg="Werneria">Werneria</tp:taxon-name-part> <tp:taxon-name-part taxon-name-part-type="species" reg="humilis">humilis</tp:taxon-name-part></tp:taxon-name><comment>Kunth, Nov. Gen. Sp. [ed. fol.] 4: 150. 1818. Type. Ecuador. [“in summis Andibus Quitensium” according to the <italic>ind. loc.</italic>], [without date], <italic>F.W.H.A. Humboldt &amp; A.J.A. Bonpland s.n.</italic> (lectotype: P-00320181 (digital image!), designated as “holotype” by <xref ref-type="bibr" rid="B15">Funk (1997a</xref>: 239); isolectotypes: B-W-16433-01-0 (digital image!), F-972259 (fragment! [almost nothing left]), P s.n.!).</comment></tp:nomenclature-citation><tp:nomenclature-citation><tp:taxon-name>
                <tp:taxon-name-part taxon-name-part-type="genus" reg="Werneria">Werneria</tp:taxon-name-part> <tp:taxon-name-part taxon-name-part-type="species" reg="humilis">humilis</tp:taxon-name-part> <tp:taxon-name-part taxon-name-part-type="infraspecific-rank">var.</tp:taxon-name-part> <tp:taxon-name-part taxon-name-part-type="variety" reg="lindenii">lindenii</tp:taxon-name-part></tp:taxon-name><comment>Wedd., Chlor. Andina 1: 82. 1856 [“Lindenii”]. Type. Colombia. Tolima: [nevado del] Tolima, limes inferior nivis perpetuae, [without date], <italic>J. Goudot s.n.</italic> (lectotype: P-02088543 (digital image!), designated here; isolectotype: P-02088544 (digital image!)), syn. nov.</comment></tp:nomenclature-citation><tp:nomenclature-citation><tp:taxon-name>
                <tp:taxon-name-part taxon-name-part-type="genus" reg="Werneria">Werneria</tp:taxon-name-part> <tp:taxon-name-part taxon-name-part-type="species" reg="humilis">humilis</tp:taxon-name-part></tp:taxon-name><comment>var. <italic>β</italic> Wedd., Chlor. Andina 1: 82. 1856, <italic>nom. inval.</italic> (<xref ref-type="bibr" rid="B33">Turland et al. 2018</xref>, ICN Art. 24.1 and 32.1c).</comment></tp:nomenclature-citation><tp:nomenclature-citation><tp:taxon-name>
                <tp:taxon-name-part taxon-name-part-type="genus" reg="Werneria">Werneria</tp:taxon-name-part> <tp:taxon-name-part taxon-name-part-type="species" reg="lehmannii">lehmannii</tp:taxon-name-part></tp:taxon-name><comment>Hieron., Bot. Jahrb. Syst. 28(5): 647. 1901 [“Lehmannii”]. <italic>nom. illeg.</italic> (<xref ref-type="bibr" rid="B33">Turland et al. 2018</xref>, ICN Art. 53.1), replaced name, non W. <tp:taxon-name><tp:taxon-name-part taxon-name-part-type="genus" reg="Werneria"/><tp:taxon-name-part taxon-name-part-type="species" reg="lehmannii">lehmannii</tp:taxon-name-part></tp:taxon-name> Klatt 1894. <tp:taxon-name><tp:taxon-name-part taxon-name-part-type="genus" reg="Werneria">Werneria</tp:taxon-name-part> <tp:taxon-name-part taxon-name-part-type="species" reg="articulata">articulata</tp:taxon-name-part></tp:taxon-name> S.F.Blake, Contr. U.S. Natl. Herb. 22: 651. 1924, replacement name. <tp:taxon-name><tp:taxon-name-part taxon-name-part-type="genus" reg="Werneria">Werneria</tp:taxon-name-part> <tp:taxon-name-part taxon-name-part-type="species" reg="humilis">humilis</tp:taxon-name-part> <tp:taxon-name-part taxon-name-part-type="infraspecific-rank">f.</tp:taxon-name-part> <tp:taxon-name-part taxon-name-part-type="form" reg="articulata">articulata</tp:taxon-name-part></tp:taxon-name> (S.F.Blake) Rockh., Bot. Jahrb. Syst. 70: 294. 1939. Type. Ecuador. Imbabura/Pichincha: páramo de Mojanduleur [Mojanda], Otavalo, 3400−4000 m, [without date], <italic>F.C. Lehmann 6230</italic> (lectotype: K s.n.!, designated by <xref ref-type="bibr" rid="B15">Funk (1997a</xref>: 238); isolectotype: US-00037320 (right hand specimen, fragment!)).</comment></tp:nomenclature-citation><tp:nomenclature-citation><tp:taxon-name>
                <tp:taxon-name-part taxon-name-part-type="genus" reg="Werneria">Werneria</tp:taxon-name-part> <tp:taxon-name-part taxon-name-part-type="species" reg="humilis">humilis</tp:taxon-name-part> <tp:taxon-name-part taxon-name-part-type="infraspecific-rank">var.</tp:taxon-name-part> <tp:taxon-name-part taxon-name-part-type="variety" reg="fontii">fontii</tp:taxon-name-part></tp:taxon-name><comment>Cuatrec., Trab. Mus. Nac. Ci. Nat., Ser. Bot. 27: cuadro 22. 1934 [“Fontii”], <italic>nom. nud.</italic> (<xref ref-type="bibr" rid="B33">Turland et al. 2018</xref>, ICN Art. 38.1).</comment></tp:nomenclature-citation><tp:nomenclature-citation><tp:taxon-name>
                <tp:taxon-name-part taxon-name-part-type="genus" reg="Werneria">Werneria</tp:taxon-name-part> <tp:taxon-name-part taxon-name-part-type="species" reg="fontii">fontii</tp:taxon-name-part></tp:taxon-name><comment>Cuatrec., Trab. Mus. Nac. Ci. Nat., Ser. Bot. 29: 42. 1935 [“Fontii”]. <tp:taxon-name><tp:taxon-name-part taxon-name-part-type="genus" reg="Xenophyllum">Xenophyllum</tp:taxon-name-part> <tp:taxon-name-part taxon-name-part-type="species" reg="fontii">fontii</tp:taxon-name-part></tp:taxon-name> (Cuatrec.) V.A.Funk, Novon 7(3): 239. 1997. Type. Colombia. Tolima: vert. merid. mont. Tolima, San Juan del Agua, 4200 m, 15 May 1932, <italic>J. Cuatrecasas 2862</italic> (lectotype: MA-246359!, designated as “holotype” by <xref ref-type="bibr" rid="B15">Funk (1997a</xref>: 239); isolectotypes: F-844457!, K-000527741 (digital image!), MA-246359b!, MA-246359c!), syn. nov.</comment></tp:nomenclature-citation><tp:nomenclature-citation><tp:taxon-name>
                <tp:taxon-name-part taxon-name-part-type="genus" reg="Oresigonia">Oresigonia</tp:taxon-name-part> <tp:taxon-name-part taxon-name-part-type="species" reg="brevifolia">brevifolia</tp:taxon-name-part></tp:taxon-name><comment>Willd. ex Rockh., Bot. Jahrb. Syst. 70: 293. 1939, <italic>nom. inval. pro syn.</italic> (<xref ref-type="bibr" rid="B33">Turland et al. 2018</xref>, ICN Art. 36.1).</comment></tp:nomenclature-citation><tp:nomenclature-citation><tp:taxon-name>
                <tp:taxon-name-part taxon-name-part-type="genus" reg="Werneria">Werneria</tp:taxon-name-part> <tp:taxon-name-part taxon-name-part-type="species" reg="humilis">humilis</tp:taxon-name-part> <tp:taxon-name-part taxon-name-part-type="infraspecific-rank">var.</tp:taxon-name-part> <tp:taxon-name-part taxon-name-part-type="variety" reg="angustifolia">angustifolia</tp:taxon-name-part></tp:taxon-name><comment>Cuatrec., <italic>nom. nud. in sched.</italic> (<xref ref-type="bibr" rid="B33">Turland et al. 2018</xref>, ICN Art. 38.1).</comment></tp:nomenclature-citation></tp:nomenclature-citation-list></tp:nomenclature><tp:treatment-sec sec-type="description" id="SECID0ELJBG"><title>Description.</title><p>Suffruticose plant, forming dense mats or hummocks, with rhizome-like stems up to 15 cm long covered with lanate indumentum and old leaves, rather erect, simple or branched from the base. <bold><italic>Stems</italic></bold> 1–3 cm tall (aerial part), lanate. <bold><italic>Leaves</italic></bold> stellate-imbricate to subimbricate, extending into a sheath-like base that bears long silky trichomes, usually with the leaf lamina spreading at nearly 90° from the sheath-like base; leaf laminas 2.5–10.8 × 0.5–1.5 mm, linear, obtuse to truncate, usually callous-like tipped at the apex, entire, elliptical to almost terete in cross section, glabrous, 1-nerved above (sometimes barely visible), 1-nerved beneath (sometimes barely visible), fleshy, drying coriaceous, matte, finely papillose. <bold><italic>Capitula</italic></bold> radiate, erect, sessile to subsessile (rarely with a short peduncle up to 5 mm long). <bold><italic>Involucres</italic></bold> 4.6–9.3 × 2.9–9 mm, cupuliform; involucral bracts (8–)10 to 13, 3.1–6.1 × 1–2.1 mm, obtuse at the apex, greenish to dark-purplish. <bold><italic>Ray florets</italic></bold> (8–)10 to 13; corollas 4.2–12.2 × 0.4–2.1 mm, 4 to 7-veined, subentire to 3-toothed at the apex, conspicuously surpassing the involucre, white. <bold><italic>Disc florets</italic></bold> (8–)22 to 39; corollas 3.1–5 mm long, whitish, usually purple-tipped; style branches truncate with a crown of sweeping trichomes, purplish. <bold><italic>Achenes</italic></bold> 2–2.8 × 0.4–0.6 mm, cylindrical, 7 to 9-ribbed, glabrous; pappus 2.1–7.9 mm long, barbellate, whitish, rarely partially rose-colored. Chromosome number unknown. Figs <xref ref-type="fig" rid="F2">2A</xref>, <xref ref-type="fig" rid="F7">7</xref>.</p><fig id="F7" position="float" orientation="portrait"><object-id xmlns:xlink="http://www.w3.org/1999/xlink" content-type="doi" xlink:type="simple">10.3897/phytokeys.158.50848.figure7</object-id><object-id xmlns:xlink="http://www.w3.org/1999/xlink" content-type="arpha" xlink:type="simple">A253367A-7886-5F9A-B39A-1AE8F52C799B</object-id><label>Figure 7.</label><caption><p><italic><tp:taxon-name><tp:taxon-name-part taxon-name-part-type="genus" reg="Xenophyllum">Xenophyllum</tp:taxon-name-part> <tp:taxon-name-part taxon-name-part-type="species" reg="humile">humile</tp:taxon-name-part></tp:taxon-name></italic><bold>A</bold> habit <bold>B</bold> stem apical part and capitulum <bold>C</bold> detail of involucral bract apex <bold>D</bold> adaxial leaf surface <bold>E</bold> ray corolla and style <bold>F</bold> style <bold>G</bold> disc floret (frontward bristles removed) <bold>H</bold> disc corolla, stamens, and style (vertically sectioned). All details drawn from <italic>Funk &amp; Montezuma 11443</italic> (US) except for <bold>A</bold> (drawn from <italic>Øllgaard &amp; Balslev 8749</italic>, US) and <bold>G, H</bold> (drawn from <italic>Funk 8093</italic>, US). Illustration by Alice Tangerini.</p></caption><graphic xmlns:xlink="http://www.w3.org/1999/xlink" xlink:href="phytokeys-158-001-g007.jpg" position="float" orientation="portrait" xlink:type="simple" id="oo_448887.jpg"><uri content-type="original_file" xlink:type="simple">https://binary.pensoft.net/fig/448887</uri></graphic></fig></tp:treatment-sec><tp:treatment-sec sec-type="Additional iconography" id="SECID0EXMBG"><title>Additional iconography.</title><p><xref ref-type="bibr" rid="B15">Funk (1997a</xref>: 237, fig. 1A); <xref ref-type="bibr" rid="B16">Funk (1997b</xref>: 33, fig. 3B, C); <xref ref-type="bibr" rid="B2">Beltrán (2016</xref>: 358, fig. 2C, as photo).</p></tp:treatment-sec><tp:treatment-sec sec-type="distribution" id="SECID0EJNBG"><title>Distribution and habitat.</title><p>Northwestern Colombia to northern Bolivia. Bolivia (La Paz), Colombia (Antioquia, Caldas, Cauca, Cundinamarca, Huila, Meta, Nariño, Quindío [expected], Risaralda, Tolima, Valle del Cauca), Ecuador (Azuay, Bolívar, Cañar [expected], Carchi, Chimborazo, Cotopaxi, Imbabura, Loja, Morona-Santiago, Napo, Orellana, Pichincha, Sucumbíos, Tungurahua, Zamora-Chinchipe), Peru (Amazonas [n.v.], Ancash, Cajamarca, Junín, La Libertad [expected], San Martín). This species grows in marshes, grasslands, rocky outcrops, and exposed places of the paramo and humid puna ecoregions, between elevations of (2700–)3000–4800 m (Fig. <xref ref-type="fig" rid="F6">6</xref>).</p><p>The species is very common along the paramos of Colombia and Ecuador, but it becomes very scattered towards its southern limit. No collections have been studied from the region comprised between central Peru (Junín) and northern Bolivia (La Paz).</p></tp:treatment-sec><tp:treatment-sec sec-type="phenology" id="SECID0EUNBG"><title>Phenology.</title><p>Flowering nearly all year round.</p></tp:treatment-sec><tp:treatment-sec sec-type="etymology" id="SECID0EZNBG"><title>Etymology.</title><p>The epithet <italic>humile</italic> means low-growing, close to the ground.</p></tp:treatment-sec><tp:treatment-sec sec-type="notes" id="SECID0EJOBG"><title>Notes.</title><p><italic><tp:taxon-name><tp:taxon-name-part taxon-name-part-type="genus" reg="Xenophyllum">Xenophyllum</tp:taxon-name-part> <tp:taxon-name-part taxon-name-part-type="species" reg="humile">humile</tp:taxon-name-part></tp:taxon-name></italic> (Kunth) V.A.Funk is a morphologically polymorphic species with rhizome-like stems covered with lanate indumentum and marcescent leaves, obtuse to truncate leaf apex (usually callous-like tipped), (8–)10 to 13 involucral bracts, and (8–)10 to 13 ray florets with white corollas. The leaves are usually bent backwards due to a sort of articulation at the inflexion point between the leaf lamina and the sheath-like base. It is also characterized by its glabrous achenes, although we studied a single specimen from El Cajas (Azuay, Ecuador) displaying achenes with indumentum (<italic>Ulloa &amp; Minga 1393</italic>, HA).</p><p>The species shows high variability in leaf size and density, which led some authors to describe infraspecific taxa or even to propose distinct species. <italic><tp:taxon-name><tp:taxon-name-part taxon-name-part-type="genus" reg="Werneria">Werneria</tp:taxon-name-part> <tp:taxon-name-part taxon-name-part-type="species" reg="fontii">fontii</tp:taxon-name-part></tp:taxon-name></italic> Cuatrec. was described from Tolima (Cordillera Central, Colombia) mainly on the basis of the compact habit of the plants thriving in this area. These plants are certainly smaller than typical forms and display short leaves with the leaf lamina barely spreading from the sheath-like base. Specimens also collected in the paramos of Tolima were previously used by <xref ref-type="bibr" rid="B34">Weddell (1856)</xref> to describe a variety that he characterized as having flesher leaves than typical variety, which is in line with the remarks stated by <xref ref-type="bibr" rid="B11">Cuatrecasas (1935)</xref> under <italic><tp:taxon-name><tp:taxon-name-part taxon-name-part-type="genus" reg="Werneria">W.</tp:taxon-name-part> <tp:taxon-name-part taxon-name-part-type="species" reg="fontii">fontii</tp:taxon-name-part></tp:taxon-name></italic>. However, these small and compact plants are not exclusive from this region. We studied similar forms from Farallones de Cali (Cordillera Occidental, Colombia), Nariño (southern Colombia), Tungurahua (Ecuador), and from Ancash (central Peru). On the other hand, some specimens from the paramos of Chingaza and Sumapaz (Cordillera Oriental, Colombia) display unusual narrow leaves that Cuatrecasas named <italic>in sched.</italic> as <tp:taxon-name><tp:taxon-name-part taxon-name-part-type="genus" reg="Werneria">W.</tp:taxon-name-part> <tp:taxon-name-part taxon-name-part-type="species" reg="humilis">humilis</tp:taxon-name-part> <tp:taxon-name-part taxon-name-part-type="infraspecific-rank">var.</tp:taxon-name-part> <tp:taxon-name-part taxon-name-part-type="variety" reg="angustifolia">angustifolia</tp:taxon-name-part></tp:taxon-name> (<italic>Cuatrecasas 25628</italic>, US-01269081; <italic>Cleef 1316</italic>, US-01324876). From label information, it can be understood that these plants grow almost submerged in the water, which would explain the singular morphology of these forms. The Bolivian populations, which represent the southern limit of distribution of <italic><tp:taxon-name><tp:taxon-name-part taxon-name-part-type="genus" reg="Xenophyllum">X.</tp:taxon-name-part> <tp:taxon-name-part taxon-name-part-type="species" reg="humile">humile</tp:taxon-name-part></tp:taxon-name></italic>, rather exhibit a morphology similar to the typical forms. The puzzling pattern of the different morphologies along the whole distribution area makes unadvisable the recognition of more than a single species.</p><p><italic><tp:taxon-name><tp:taxon-name-part taxon-name-part-type="genus" reg="Xenophyllum">Xenophyllum</tp:taxon-name-part> <tp:taxon-name-part taxon-name-part-type="species" reg="humile">humile</tp:taxon-name-part></tp:taxon-name></italic> shows morphological affinities with <italic><tp:taxon-name><tp:taxon-name-part taxon-name-part-type="genus" reg="Xenophyllum">X.</tp:taxon-name-part> <tp:taxon-name-part taxon-name-part-type="species" reg="funkianum">funkianum</tp:taxon-name-part></tp:taxon-name></italic>, <italic><tp:taxon-name><tp:taxon-name-part taxon-name-part-type="genus" reg="Xenophyllum">X.</tp:taxon-name-part> <tp:taxon-name-part taxon-name-part-type="species" reg="rigidum">rigidum</tp:taxon-name-part></tp:taxon-name></italic>, <italic><tp:taxon-name><tp:taxon-name-part taxon-name-part-type="genus" reg="Xenophyllum">X.</tp:taxon-name-part> <tp:taxon-name-part taxon-name-part-type="species" reg="roseum">roseum</tp:taxon-name-part></tp:taxon-name></italic>, and <italic><tp:taxon-name><tp:taxon-name-part taxon-name-part-type="genus" reg="Xenophyllum">X.</tp:taxon-name-part> <tp:taxon-name-part taxon-name-part-type="species" reg="sotarense">sotarense</tp:taxon-name-part></tp:taxon-name></italic> (see comments under these species). Some specimens from Cundinamarca (Colombia) have the rhizome-like stems covered with a dense lanate indumentum and with scarce leaves along them (e.g., <italic>Pedraza &amp; Franco 452</italic>, <abbrev xmlns:xlink="http://www.w3.org/1999/xlink" xlink:title="Colombia" id="ABBRID0ECTBG" xlink:type="simple">COL</abbrev>; <italic>Cleef &amp; Florschütz 5469</italic>, <abbrev xmlns:xlink="http://www.w3.org/1999/xlink" xlink:title="Colombia" id="ABBRID0EITBG" xlink:type="simple">COL</abbrev>, US). They might be confused with <tp:taxon-name><tp:taxon-name-part taxon-name-part-type="genus" reg="Xenophyllum">X.</tp:taxon-name-part> <tp:taxon-name-part taxon-name-part-type="species" reg="crassum">crassum</tp:taxon-name-part> <tp:taxon-name-part taxon-name-part-type="infraspecific-rank">subsp.</tp:taxon-name-part> <tp:taxon-name-part taxon-name-part-type="subspecies" reg="orientale">orientale</tp:taxon-name-part></tp:taxon-name> (Cuatrec.) J.Calvo, although their distributions areas do not overlap and <italic><tp:taxon-name><tp:taxon-name-part taxon-name-part-type="genus" reg="Xenophyllum">X.</tp:taxon-name-part> <tp:taxon-name-part taxon-name-part-type="species" reg="humile">humile</tp:taxon-name-part></tp:taxon-name></italic> has shorter and narrower leaves, shorter involucral bracts, and smaller capitula. We also studied a few specimens containing material mixed with <italic><tp:taxon-name><tp:taxon-name-part taxon-name-part-type="genus" reg="Werneria">Werneria</tp:taxon-name-part> <tp:taxon-name-part taxon-name-part-type="species" reg="pygmaea">pygmaea</tp:taxon-name-part></tp:taxon-name></italic> Gillies ex Hook. &amp; Arn., a strictly rosettiform species that can be readily differentiated because it grows in lax clumps or solitary plants and its leaves are acute to obtuse at the apex and have the leaf lamina barely spreading from the sheath-like base (vs. leaves obtuse to truncate at the apex or callous-like tipped, usually with the leaf lamina spreading at nearly 90° from the sheath-like base in <italic><tp:taxon-name><tp:taxon-name-part taxon-name-part-type="genus" reg="Xenophyllum">X.</tp:taxon-name-part> <tp:taxon-name-part taxon-name-part-type="species" reg="humile">humile</tp:taxon-name-part></tp:taxon-name></italic>); see <italic>Cuatrecasas &amp; Idrobo 27005</italic> (<abbrev xmlns:xlink="http://www.w3.org/1999/xlink" xlink:title="Colombia" id="ABBRID0EAVBG" xlink:type="simple">COL</abbrev>) and <italic>Soderstrom 1293</italic> (US).</p><p>An isolectotype of the name <italic><tp:taxon-name><tp:taxon-name-part taxon-name-part-type="genus" reg="Werneria">Werneria</tp:taxon-name-part> <tp:taxon-name-part taxon-name-part-type="species" reg="humilis">humilis</tp:taxon-name-part></tp:taxon-name></italic> Kunth is kept at the Willdenow Herbarium. This specimen was sent by Humboldt to Willdenow as stated at the bottom right of the sheet. It is not numbered but contains individuals identical to those from the lectotype at P.</p><p>Regarding the name <italic><tp:taxon-name><tp:taxon-name-part taxon-name-part-type="genus" reg="Werneria">Werneria</tp:taxon-name-part> <tp:taxon-name-part taxon-name-part-type="species" reg="fontii">fontii</tp:taxon-name-part></tp:taxon-name></italic>, it should be noted that the three specimens at MA are numbered with the same herbarium number, i.e., MA-246359. The isolectotypes, therefore, are indicated as MA-246359b and MA-246359c in order to differentiate them from the lectotype.</p></tp:treatment-sec><tp:treatment-sec sec-type="material" id="SECID0EAWBG"><title>Additional specimens examined.</title><p><bold>Bolivia. La Paz</bold>: Murillo, bajando de la cumbre 16.7 km hacia Unduavi, pasando Pongo, <named-content xmlns:xlink="http://www.w3.org/1999/xlink" content-type="dwc:verbatimCoordinates" xlink:type="simple"><named-content content-type="geo-json" specific-use="{&#34;type&#34;:&#34;Point&#34;,&#34;coordinates&#34;:[-67.950000,-16.316667]}" id="NCID0ELWBG" xlink:type="simple">16°19'S, 67°57'W</named-content></named-content>, 28 Apr 1991, <italic>S.G. Beck 18750</italic> (LPB, USM); Murillo, entre Pongo y Unduavi, mina 50, subiendo hasta la mina San Luis, <named-content xmlns:xlink="http://www.w3.org/1999/xlink" content-type="dwc:verbatimCoordinates" xlink:type="simple"><named-content content-type="geo-json" specific-use="{&#34;type&#34;:&#34;Point&#34;,&#34;coordinates&#34;:[-67.916667,-16.283333]}" id="NCID0EVWBG" xlink:type="simple">16°17'S, 67°55'W</named-content></named-content>, 28 Oct 1994, <italic>S.G. Beck et al. 21519</italic> (LPB); Nor Yungas, San Luis, al NE en línea recta a 3.5 km del poblado de Pongo, <named-content xmlns:xlink="http://www.w3.org/1999/xlink" content-type="dwc:verbatimCoordinates" xlink:type="simple"><named-content content-type="geo-json" specific-use="{&#34;type&#34;:&#34;Point&#34;,&#34;coordinates&#34;:[-67.916667,-16.300000]}" id="NCID0E6WBG" xlink:type="simple">16°18'S, 67°55'W</named-content></named-content>, 13 Nov 2016, <italic>F. Zenteno et al. 19280</italic> (LPB). <bold>Colombia. Antioquia</bold>: páramo Frontino, cerro de Campanas, <named-content xmlns:xlink="http://www.w3.org/1999/xlink" content-type="dwc:verbatimCoordinates" xlink:type="simple"><named-content content-type="geo-json" specific-use="{&#34;type&#34;:&#34;Point&#34;,&#34;coordinates&#34;:[-76.116667,6.450000]}" id="NCID0ELXBG" xlink:type="simple">6°27'N, 76°7'W</named-content></named-content>, 29 Oct 1976, <italic>J.D. Boeke &amp; J.B. McElroy 294</italic> (US); <bold>Caldas</bold>: páramo del Ruiz, higher slopes, 29 Aug 1957, <italic>H.G. Barclay 5238</italic> (<abbrev xmlns:xlink="http://www.w3.org/1999/xlink" xlink:title="Colombia" id="ABBRID0EWXBG" xlink:type="simple">COL</abbrev>); Villamaría, Nevado del Ruiz, a orillas de la carretera, 23 Sep 1980, <italic>L.A. Camargo 7406</italic> (<abbrev xmlns:xlink="http://www.w3.org/1999/xlink" xlink:title="Colombia" id="ABBRID0E3XBG" xlink:type="simple">COL</abbrev>); cordillera Central, vertiente occidental, nevado de Santa Isabel, cabeceras del río Otún, <named-content xmlns:xlink="http://www.w3.org/1999/xlink" content-type="dwc:verbatimCoordinates" xlink:type="simple"><named-content content-type="geo-json" specific-use="{&#34;type&#34;:&#34;Point&#34;,&#34;coordinates&#34;:[-75.416667,4.766667]}" id="NCID0EDYBG" xlink:type="simple">4°46'N, 75°25'W</named-content></named-content>, 25 Nov 1946, <italic>J. Cuatrecasas 23219</italic> (CONC); cordillera Central, vertiente occidental, páramos del nevado del Ruiz, 5 May 1940, <italic>J. Cuatrecasas 9283</italic> (US); S side of Nevado el Cisne near laguna Verde, <named-content xmlns:xlink="http://www.w3.org/1999/xlink" content-type="dwc:verbatimCoordinates" xlink:type="simple"><named-content content-type="geo-json" specific-use="{&#34;type&#34;:&#34;Point&#34;,&#34;coordinates&#34;:[-75.350000,4.833333]}" id="NCID0EPYBG" xlink:type="simple">4°50'N, 75°21'W</named-content></named-content>, 28 Jan 1986, <italic>V.A. Funk 8091</italic> (<abbrev xmlns:xlink="http://www.w3.org/1999/xlink" xlink:title="Colombia" id="ABBRID0EWYBG" xlink:type="simple">COL</abbrev>, US); S side of Nevado el Cisne near laguna Verde, <named-content xmlns:xlink="http://www.w3.org/1999/xlink" content-type="dwc:verbatimCoordinates" xlink:type="simple"><named-content content-type="geo-json" specific-use="{&#34;type&#34;:&#34;Point&#34;,&#34;coordinates&#34;:[-75.350000,4.833333]}" id="NCID0E4YBG" xlink:type="simple">4°50'N, 75°21'W</named-content></named-content>, 28 Jan 1986, <italic>V.A. Funk 8093</italic> (<abbrev xmlns:xlink="http://www.w3.org/1999/xlink" xlink:title="Colombia" id="ABBRID0EEZBG" xlink:type="simple">COL</abbrev>, US); Cordillera Central alrededores del refugio del Ruiz, carretera El Silencio, <named-content xmlns:xlink="http://www.w3.org/1999/xlink" content-type="dwc:verbatimCoordinates" xlink:type="simple"><named-content content-type="geo-json" specific-use="{&#34;type&#34;:&#34;Point&#34;,&#34;coordinates&#34;:[-75.366667,4.833333]}" id="NCID0ELZBG" xlink:type="simple">4°50'N, 75°22'W</named-content></named-content>, 7 Oct 1978, <italic>O. Rangel, H. Sturm &amp; S. Zuluaga 1734</italic> (<abbrev xmlns:xlink="http://www.w3.org/1999/xlink" xlink:title="Colombia" id="ABBRID0ESZBG" xlink:type="simple">COL</abbrev>); Manizales, sector del Cisne, <named-content xmlns:xlink="http://www.w3.org/1999/xlink" content-type="dwc:verbatimCoordinates" xlink:type="simple"><named-content content-type="geo-json" specific-use="{&#34;type&#34;:&#34;Point&#34;,&#34;coordinates&#34;:[-75.350000,4.850000]}" id="NCID0EZZBG" xlink:type="simple">4°51'N, 75°21'W</named-content></named-content>, Oct 2010, <italic>W.G. Vargas 22353</italic> (ICESI); <bold>Cauca</bold>: Puracé, P.N.N. Puracé, entre Pilimbalá y el volcán Puracé, <named-content xmlns:xlink="http://www.w3.org/1999/xlink" content-type="dwc:verbatimCoordinates" xlink:type="simple"><named-content content-type="geo-json" specific-use="{&#34;type&#34;:&#34;Point&#34;,&#34;coordinates&#34;:[-76.400000,2.366667]}" id="NCID0EF1BG" xlink:type="simple">2°22'N, 76°24'W</named-content></named-content>, 14 Nov 2004, <italic>J. Betancur &amp; M. Gutiérrez 11215</italic> (<abbrev xmlns:xlink="http://www.w3.org/1999/xlink" xlink:title="Colombia" id="ABBRID0EM1BG" xlink:type="simple">COL</abbrev>); Popayán, volcán Sotará, antecima del volcán, <named-content xmlns:xlink="http://www.w3.org/1999/xlink" content-type="dwc:verbatimCoordinates" xlink:type="simple"><named-content content-type="geo-json" specific-use="{&#34;type&#34;:&#34;Point&#34;,&#34;coordinates&#34;:[-76.583333,2.100000]}" id="NCID0ET1BG" xlink:type="simple">2°6'N, 76°35'W</named-content></named-content>, 30 Nov 2017, <italic>J. Calvo, T. Buira &amp; C. Velasco 7622</italic> (CAUP); cordillera Central, vertiente occidental, cabeceras del río Páez, páramos entre Perro Muerto y la laguna del Páez, <named-content xmlns:xlink="http://www.w3.org/1999/xlink" content-type="dwc:verbatimCoordinates" xlink:type="simple"><named-content content-type="geo-json" specific-use="{&#34;type&#34;:&#34;Point&#34;,&#34;coordinates&#34;:[-76.033333,2.983333]}" id="NCID0E41BG" xlink:type="simple">2°59'N, 76°2'W</named-content></named-content>, 4/5 Dec 1944, <italic>J. Cuatrecasas 19095</italic> (F); S del P.N. Puracé, inmediaciones de la laguna La Magdalena, sector Valencia, <named-content xmlns:xlink="http://www.w3.org/1999/xlink" content-type="dwc:verbatimCoordinates" xlink:type="simple"><named-content content-type="geo-json" specific-use="{&#34;type&#34;:&#34;Point&#34;,&#34;coordinates&#34;:[-76.600000,1.916667]}" id="NCID0EH2BG" xlink:type="simple">1°55'N, 76°36'W</named-content></named-content>, 15 Sep 1987, <italic>A. Duque 559</italic> (<abbrev xmlns:xlink="http://www.w3.org/1999/xlink" xlink:title="Colombia" id="ABBRID0EO2BG" xlink:type="simple">COL</abbrev>); páramo de Las Papas, El Boquerón y alrededores de la laguna La Magdalena, <named-content xmlns:xlink="http://www.w3.org/1999/xlink" content-type="dwc:verbatimCoordinates" xlink:type="simple"><named-content content-type="geo-json" specific-use="{&#34;type&#34;:&#34;Point&#34;,&#34;coordinates&#34;:[-76.600000,1.916667]}" id="NCID0EV2BG" xlink:type="simple">1°55'N, 76°36'W</named-content></named-content>, 16 Oct 1958, <italic>J.M. Idrobo &amp; H.G. Barclay 4039</italic> (<abbrev xmlns:xlink="http://www.w3.org/1999/xlink" xlink:title="Colombia" id="ABBRID0E32BG" xlink:type="simple">COL</abbrev>); Totoró, vereda Santa Teresa, páramo Carga Chiquillo, <named-content xmlns:xlink="http://www.w3.org/1999/xlink" content-type="dwc:verbatimCoordinates" xlink:type="simple"><named-content content-type="geo-json" specific-use="{&#34;type&#34;:&#34;Point&#34;,&#34;coordinates&#34;:[-76.383333,2.433333]}" id="NCID0ED3BG" xlink:type="simple">2°26'N, 76°23'W</named-content></named-content>, 9 Jul 2002, <italic>E.L. Muñoz 915</italic> (CAUP); páramo de Moras, between Mozoco and Pitayó, Tierra Adentro, <named-content xmlns:xlink="http://www.w3.org/1999/xlink" content-type="dwc:verbatimCoordinates" xlink:type="simple"><named-content content-type="geo-json" specific-use="{&#34;type&#34;:&#34;Point&#34;,&#34;coordinates&#34;:[-76.233333,2.683333]}" id="NCID0EN3BG" xlink:type="simple">2°41'N, 76°14'W</named-content></named-content>, Feb 1906, <italic>H. Pittier 1418</italic> (US); Totoró, corregimiento de Gabriel López, trayecto a la laguna la Herradura, <named-content xmlns:xlink="http://www.w3.org/1999/xlink" content-type="dwc:verbatimCoordinates" xlink:type="simple"><named-content content-type="geo-json" specific-use="{&#34;type&#34;:&#34;Point&#34;,&#34;coordinates&#34;:[-76.216667,2.500000]}" id="NCID0EX3BG" xlink:type="simple">2°30'N, 76°13'W</named-content></named-content>, 17 Apr 2009, <italic>B.R. Ramírez &amp; J.F. Álvarez 21060</italic> (CAUP); Jambaló, Pitayó-Quichaya, área especial de manejo Cresta de Gallo, <named-content xmlns:xlink="http://www.w3.org/1999/xlink" content-type="dwc:verbatimCoordinates" xlink:type="simple"><named-content content-type="geo-json" specific-use="{&#34;type&#34;:&#34;Point&#34;,&#34;coordinates&#34;:[-76.316667,2.700000]}" id="NCID0EB4BG" xlink:type="simple">2°42'N, 76°19'W</named-content></named-content>, 3 Mar 2000, <italic>G. Reina 472</italic> (CAUP); <bold>Cundinamarca</bold>: P.N.N. Sumapaz, Nazaret, Santa Rosa, <named-content xmlns:xlink="http://www.w3.org/1999/xlink" content-type="dwc:verbatimCoordinates" xlink:type="simple"><named-content content-type="geo-json" specific-use="{&#34;type&#34;:&#34;Point&#34;,&#34;coordinates&#34;:[-74.183333,4.183333]}" id="NCID0EN4BG" xlink:type="simple">4°11'N, 74°11'W</named-content></named-content>, 2 Oct 1999, <italic>M. Ángel et al. 9</italic> (<abbrev xmlns:xlink="http://www.w3.org/1999/xlink" xlink:title="Colombia" id="ABBRID0EU4BG" xlink:type="simple">COL</abbrev>); Cordillera Oriental al sur de Usme, páramo de Chisacá, near edge of laguna Grande (Piñuelal), <named-content xmlns:xlink="http://www.w3.org/1999/xlink" content-type="dwc:verbatimCoordinates" xlink:type="simple"><named-content content-type="geo-json" specific-use="{&#34;type&#34;:&#34;Point&#34;,&#34;coordinates&#34;:[-74.116667,4.300000]}" id="NCID0E24BG" xlink:type="simple">4°18'N, 74°7'W</named-content></named-content>, 16 Nov 1958, <italic>H.G. Barclay &amp; P. Juajibioy 6220</italic> (<abbrev xmlns:xlink="http://www.w3.org/1999/xlink" xlink:title="Colombia" id="ABBRID0EC5BG" xlink:type="simple">COL</abbrev>); La Calera, P.N.N. Chingaza, lagunas de Buitrago, <named-content xmlns:xlink="http://www.w3.org/1999/xlink" content-type="dwc:verbatimCoordinates" xlink:type="simple"><named-content content-type="geo-json" specific-use="{&#34;type&#34;:&#34;Point&#34;,&#34;coordinates&#34;:[-73.816667,4.750000]}" id="NCID0EJ5BG" xlink:type="simple">4°45'N, 73°49'W</named-content></named-content>, 24 Jun 2017, <italic>L. Camelo, J. Castillo &amp; J. Bernal 205</italic> (<abbrev xmlns:xlink="http://www.w3.org/1999/xlink" xlink:title="Colombia" id="ABBRID0EQ5BG" xlink:type="simple">COL</abbrev>); Bogotá, localidad de Usme, El Carrizal, alrededores de la laguna El Pato, <named-content xmlns:xlink="http://www.w3.org/1999/xlink" content-type="dwc:verbatimCoordinates" xlink:type="simple"><named-content content-type="geo-json" specific-use="{&#34;type&#34;:&#34;Point&#34;,&#34;coordinates&#34;:[-74.150000,4.300000]}" id="NCID0EX5BG" xlink:type="simple">4°18'N, 74°9'W</named-content></named-content>, 17 Jan 2013, <italic>N. Castaño &amp; A. Orejuela 1429</italic> (<abbrev xmlns:xlink="http://www.w3.org/1999/xlink" xlink:title="Colombia" id="ABBRID0E55BG" xlink:type="simple">COL</abbrev>); páramo de Palacio, lagunas de Buitrago y alrededores, <named-content xmlns:xlink="http://www.w3.org/1999/xlink" content-type="dwc:verbatimCoordinates" xlink:type="simple"><named-content content-type="geo-json" specific-use="{&#34;type&#34;:&#34;Point&#34;,&#34;coordinates&#34;:[-73.816667,4.750000]}" id="NCID0EF6BG" xlink:type="simple">4°45'N, 73°49'W</named-content></named-content>, 16 Dec 1971, <italic>A.M. Cleef 294</italic> (<abbrev xmlns:xlink="http://www.w3.org/1999/xlink" xlink:title="Colombia" id="ABBRID0EM6BG" xlink:type="simple">COL</abbrev>, US); páramo de Sumapaz, Chisacá, cabeceras del río S. Rosa, aprox. 1 km al S de la laguna Larga, <named-content xmlns:xlink="http://www.w3.org/1999/xlink" content-type="dwc:verbatimCoordinates" xlink:type="simple"><named-content content-type="geo-json" specific-use="{&#34;type&#34;:&#34;Point&#34;,&#34;coordinates&#34;:[-74.200000,4.283333]}" id="NCID0ET6BG" xlink:type="simple">4°17'N, 74°12'W</named-content></named-content>, 25 Aug 1972, <italic>A.M. Cleef 5277</italic> (US); cabeceras de la quebrada Chuza entre la mina de cal del páramo de Palacio y el páramo de Chingaza, laguna Seca y alrededores, 1 km approx. al NW de la laguna, <named-content xmlns:xlink="http://www.w3.org/1999/xlink" content-type="dwc:verbatimCoordinates" xlink:type="simple"><named-content content-type="geo-json" specific-use="{&#34;type&#34;:&#34;Point&#34;,&#34;coordinates&#34;:[-73.783333,4.666667]}" id="NCID0E46BG" xlink:type="simple">4°40'N, 73°47'W</named-content></named-content>, 19 Sep 1972, <italic>A.M. Cleef &amp; P.A. Florschütz 5469</italic> (<abbrev xmlns:xlink="http://www.w3.org/1999/xlink" xlink:title="Colombia" id="ABBRID0EFAAI" xlink:type="simple">COL</abbrev>, US); macizo de Bogotá, eastern drainage, páramo de Palacio, quebrada de Casarreales, 14 Dec 1959, <italic>J. Cuatrecasas, M.T. Murillo &amp; R. Jaramillo 25628</italic> (<abbrev xmlns:xlink="http://www.w3.org/1999/xlink" xlink:title="Colombia" id="ABBRID0ELAAI" xlink:type="simple">COL</abbrev>, MA, US); páramo de Chisacá, around the laguna de Chisacá, <named-content xmlns:xlink="http://www.w3.org/1999/xlink" content-type="dwc:verbatimCoordinates" xlink:type="simple"><named-content content-type="geo-json" specific-use="{&#34;type&#34;:&#34;Point&#34;,&#34;coordinates&#34;:[-74.200000,4.283333]}" id="NCID0ESAAI" xlink:type="simple">4°17'N, 74°12'W</named-content></named-content>, 29 Dec 1959, <italic>J. Cuatrecasas &amp; R. Jaramillo 25746</italic> (<abbrev xmlns:xlink="http://www.w3.org/1999/xlink" xlink:title="Colombia" id="ABBRID0EZAAI" xlink:type="simple">COL</abbrev>); macizo de Bogotá-macizo de Sumapaz, vertiente oriental, Media Naranja, <named-content xmlns:xlink="http://www.w3.org/1999/xlink" content-type="dwc:verbatimCoordinates" xlink:type="simple"><named-content content-type="geo-json" specific-use="{&#34;type&#34;:&#34;Point&#34;,&#34;coordinates&#34;:[-74.250000,4.183333]}" id="NCID0EABAI" xlink:type="simple">4°11'N, 74°15'W</named-content></named-content>, 4 Jan 1969, <italic>J. Cuatrecasas &amp; J.M. Idrobo 27005</italic> (<abbrev xmlns:xlink="http://www.w3.org/1999/xlink" xlink:title="Colombia" id="ABBRID0EHBAI" xlink:type="simple">COL</abbrev> [mixed with <italic><tp:taxon-name><tp:taxon-name-part taxon-name-part-type="genus" reg="Werneria">Werneria</tp:taxon-name-part> <tp:taxon-name-part taxon-name-part-type="species" reg="pygmaea">pygmaea</tp:taxon-name-part></tp:taxon-name></italic>]); La Calera, páramo Chingaza, laguna Seca, <named-content xmlns:xlink="http://www.w3.org/1999/xlink" content-type="dwc:verbatimCoordinates" xlink:type="simple"><named-content content-type="geo-json" specific-use="{&#34;type&#34;:&#34;Point&#34;,&#34;coordinates&#34;:[-73.766667,4.666667]}" id="NCID0EZBAI" xlink:type="simple">4°40'N, 73°46'W</named-content></named-content>, 28 Dec 1999, <italic>A. Díaz s.n.</italic> (<abbrev xmlns:xlink="http://www.w3.org/1999/xlink" xlink:title="Colombia" id="ABBRID0EACAI" xlink:type="simple">COL</abbrev>); páramo de Chisacá, entre las lagunas y Nazareth, 25 Aug 1977, <italic>S. Díaz-Piedrahita 1131</italic> (<abbrev xmlns:xlink="http://www.w3.org/1999/xlink" xlink:title="Colombia" id="ABBRID0EGCAI" xlink:type="simple">COL</abbrev>); Fómeque, P.N.N. Chingaza, inmediaciones del campamento permanente del área administrativa del parque, sendero Suasié, 12 Nov 2015, <italic>D. Giraldo-Cañas et al. 6026</italic> (<abbrev xmlns:xlink="http://www.w3.org/1999/xlink" xlink:title="Colombia" id="ABBRID0EMCAI" xlink:type="simple">COL</abbrev>); páramo de Chisacá, laguna Verde, 16 Sep 1952, <italic>T. Hammen 506</italic> (<abbrev xmlns:xlink="http://www.w3.org/1999/xlink" xlink:title="Colombia" id="ABBRID0ESCAI" xlink:type="simple">COL</abbrev>); Fómeque, páramo de Chingaza, laguna del Medio, <named-content xmlns:xlink="http://www.w3.org/1999/xlink" content-type="dwc:verbatimCoordinates" xlink:type="simple"><named-content content-type="geo-json" specific-use="{&#34;type&#34;:&#34;Point&#34;,&#34;coordinates&#34;:[-73.733333,4.500000]}" id="NCID0EZCAI" xlink:type="simple">4°30'N, 73°44'W</named-content></named-content>, 15 Dec 1963, <italic>G. Huertas &amp; L.A. Camargo 5831</italic> (<abbrev xmlns:xlink="http://www.w3.org/1999/xlink" xlink:title="Colombia" id="ABBRID0EADAI" xlink:type="simple">COL</abbrev>); páramo de Chisacá, 5 Apr 1960, <italic>L.E. Mora 1101</italic> (<abbrev xmlns:xlink="http://www.w3.org/1999/xlink" xlink:title="Colombia" id="ABBRID0EGDAI" xlink:type="simple">COL</abbrev>); P.N.N. Sumapaz, vereda Santa Rosa, alrededores de la laguna de los Tunjos, <named-content xmlns:xlink="http://www.w3.org/1999/xlink" content-type="dwc:verbatimCoordinates" xlink:type="simple"><named-content content-type="geo-json" specific-use="{&#34;type&#34;:&#34;Point&#34;,&#34;coordinates&#34;:[-74.200000,4.266667]}" id="NCID0ENDAI" xlink:type="simple">4°16'N, 74°12'W</named-content></named-content>, 7 Aug 1998, <italic>P. Pedraza et al. 274</italic> (<abbrev xmlns:xlink="http://www.w3.org/1999/xlink" xlink:title="Colombia" id="ABBRID0EUDAI" xlink:type="simple">COL</abbrev>); laguna de Chisacá, <named-content xmlns:xlink="http://www.w3.org/1999/xlink" content-type="dwc:verbatimCoordinates" xlink:type="simple"><named-content content-type="geo-json" specific-use="{&#34;type&#34;:&#34;Point&#34;,&#34;coordinates&#34;:[-74.200000,4.283333]}" id="NCID0E2DAI" xlink:type="simple">4°17'N, 74°12'W</named-content></named-content>, 13 Dec 1998, <italic>P. Pedraza &amp; P. Franco 452</italic> (<abbrev xmlns:xlink="http://www.w3.org/1999/xlink" xlink:title="Colombia" id="ABBRID0ECEAI" xlink:type="simple">COL</abbrev>); pico el Zapato, <named-content xmlns:xlink="http://www.w3.org/1999/xlink" content-type="dwc:verbatimCoordinates" xlink:type="simple"><named-content content-type="geo-json" specific-use="{&#34;type&#34;:&#34;Point&#34;,&#34;coordinates&#34;:[-74.183333,4.233333]}" id="NCID0EJEAI" xlink:type="simple">4°14'N, 74°11'W</named-content></named-content>, 14 Jan 1999, <italic>P. Pedraza, C. Pedraza &amp; A. Varón 614</italic> (<abbrev xmlns:xlink="http://www.w3.org/1999/xlink" xlink:title="Colombia" id="ABBRID0EQEAI" xlink:type="simple">COL</abbrev>); páramo de Chisacá, alrededores de las lagunas de Chisacá (hoya del río Magdalena), <named-content xmlns:xlink="http://www.w3.org/1999/xlink" content-type="dwc:verbatimCoordinates" xlink:type="simple"><named-content content-type="geo-json" specific-use="{&#34;type&#34;:&#34;Point&#34;,&#34;coordinates&#34;:[-74.200000,4.283333]}" id="NCID0EXEAI" xlink:type="simple">4°17'N, 74°12'W</named-content></named-content>, 10 Feb 1961, <italic>P. Pinto &amp; J. Hernández 485</italic> (<abbrev xmlns:xlink="http://www.w3.org/1999/xlink" xlink:title="Colombia" id="ABBRID0E5EAI" xlink:type="simple">COL</abbrev>); Sumapaz, a 2 km de la división de la carretera a San Juan, 3 Oct 1978, <italic>O. Rangel 1655</italic> (<abbrev xmlns:xlink="http://www.w3.org/1999/xlink" xlink:title="Colombia" id="ABBRID0EEFAI" xlink:type="simple">COL</abbrev>); Pasca, páramo de Chisacá al SE de la laguna de los Tunjos, <named-content xmlns:xlink="http://www.w3.org/1999/xlink" content-type="dwc:verbatimCoordinates" xlink:type="simple"><named-content content-type="geo-json" specific-use="{&#34;type&#34;:&#34;Point&#34;,&#34;coordinates&#34;:[-74.200000,4.266667]}" id="NCID0ELFAI" xlink:type="simple">4°16'N, 74°12'W</named-content></named-content>, 7 Nov 1987, <italic>R. Sánchez 727</italic> (<abbrev xmlns:xlink="http://www.w3.org/1999/xlink" xlink:title="Colombia" id="ABBRID0ESFAI" xlink:type="simple">COL</abbrev>); páramo de Siberia, 24 Feb 1952, <italic>M. Schneider 1182</italic> (<abbrev xmlns:xlink="http://www.w3.org/1999/xlink" xlink:title="Colombia" id="ABBRID0EYFAI" xlink:type="simple">COL</abbrev>); páramo de Chisacá, <named-content xmlns:xlink="http://www.w3.org/1999/xlink" content-type="dwc:verbatimCoordinates" xlink:type="simple"><named-content content-type="geo-json" specific-use="{&#34;type&#34;:&#34;Point&#34;,&#34;coordinates&#34;:[-74.200000,4.283333]}" id="NCID0E6FAI" xlink:type="simple">4°17'N, 74°12'W</named-content></named-content>, 5 Oct 1966, <italic>T.R. Soderstrom 1293</italic> (US [mixed with <italic><tp:taxon-name><tp:taxon-name-part taxon-name-part-type="genus" reg="Werneria">W.</tp:taxon-name-part> <tp:taxon-name-part taxon-name-part-type="species" reg="pygmaea">pygmaea</tp:taxon-name-part></tp:taxon-name></italic>]); macizo de Sumapaz, delante de las lagunas de Chisacá, <named-content xmlns:xlink="http://www.w3.org/1999/xlink" content-type="dwc:verbatimCoordinates" xlink:type="simple"><named-content content-type="geo-json" specific-use="{&#34;type&#34;:&#34;Point&#34;,&#34;coordinates&#34;:[-74.183333,4.283333]}" id="NCID0EUGAI" xlink:type="simple">4°17'N, 74°11'W</named-content></named-content>, 30 Sep 1963, <italic>L. Uribe Uribe 4492</italic> (<abbrev xmlns:xlink="http://www.w3.org/1999/xlink" xlink:title="Colombia" id="ABBRID0E2GAI" xlink:type="simple">COL</abbrev>); páramo de Sumapaz, lagunas de Chisacá, <named-content xmlns:xlink="http://www.w3.org/1999/xlink" content-type="dwc:verbatimCoordinates" xlink:type="simple"><named-content content-type="geo-json" specific-use="{&#34;type&#34;:&#34;Point&#34;,&#34;coordinates&#34;:[-74.183333,4.283333]}" id="NCID0ECHAI" xlink:type="simple">4°17'N, 74°11'W</named-content></named-content>, 2 Dec 1968, <italic>L. Uribe Uribe 6206</italic> (<abbrev xmlns:xlink="http://www.w3.org/1999/xlink" xlink:title="Colombia" id="ABBRID0EJHAI" xlink:type="simple">COL</abbrev>); Fómeque, P.N.N. Chingaza, lagunas de Buitrago, <named-content xmlns:xlink="http://www.w3.org/1999/xlink" content-type="dwc:verbatimCoordinates" xlink:type="simple"><named-content content-type="geo-json" specific-use="{&#34;type&#34;:&#34;Point&#34;,&#34;coordinates&#34;:[-73.816667,4.750000]}" id="NCID0EQHAI" xlink:type="simple">4°45'N, 73°49'W</named-content></named-content>, 12 Aug 2000, <italic>F. Zapata 66</italic> (<abbrev xmlns:xlink="http://www.w3.org/1999/xlink" xlink:title="Colombia" id="ABBRID0EXHAI" xlink:type="simple">COL</abbrev>); <bold>Huila</bold>: vía al Nevado del Huila, <named-content xmlns:xlink="http://www.w3.org/1999/xlink" content-type="dwc:verbatimCoordinates" xlink:type="simple"><named-content content-type="geo-json" specific-use="{&#34;type&#34;:&#34;Point&#34;,&#34;coordinates&#34;:[-76.016667,2.783333]}" id="NCID0EAIAI" xlink:type="simple">2°47'N, 76°1'W</named-content></named-content>, 8 Dec 1993, <italic>C. Barbosa 9586</italic> (<abbrev xmlns:xlink="http://www.w3.org/1999/xlink" xlink:title="Colombia" id="ABBRID0EHIAI" xlink:type="simple">COL</abbrev>); páramo de Las Papas, colinas al SE de la laguna La Magdalena sobre el cerro La Carona y El Boquerón, vertiente del Magdalena, <named-content xmlns:xlink="http://www.w3.org/1999/xlink" content-type="dwc:verbatimCoordinates" xlink:type="simple"><named-content content-type="geo-json" specific-use="{&#34;type&#34;:&#34;Point&#34;,&#34;coordinates&#34;:[-76.583333,1.916667]}" id="NCID0EOIAI" xlink:type="simple">1°55'N, 76°35'W</named-content></named-content>, 8 Sep 1958, <italic>J.M. Idrobo, P. Pinto &amp; H. Bischler 3109</italic> (<abbrev xmlns:xlink="http://www.w3.org/1999/xlink" xlink:title="Colombia" id="ABBRID0EVIAI" xlink:type="simple">COL</abbrev>); <bold>Meta</bold>: páramo de Sumapaz, Cerro Nevado del Sumapaz, pico del Nevado, exposición SE, <named-content xmlns:xlink="http://www.w3.org/1999/xlink" content-type="dwc:verbatimCoordinates" xlink:type="simple"><named-content content-type="geo-json" specific-use="{&#34;type&#34;:&#34;Point&#34;,&#34;coordinates&#34;:[-74.100000,3.933333]}" id="NCID0E5IAI" xlink:type="simple">3°56'N, 74°6'W</named-content></named-content>, 30 Jan 1972, <italic>A.M. Cleef 1316</italic> (US); páramo de Sumapaz, Cerro Nevado del Sumapaz, pico del Nevado, lado NE, <named-content xmlns:xlink="http://www.w3.org/1999/xlink" content-type="dwc:verbatimCoordinates" xlink:type="simple"><named-content content-type="geo-json" specific-use="{&#34;type&#34;:&#34;Point&#34;,&#34;coordinates&#34;:[-74.100000,3.933333]}" id="NCID0EIJAI" xlink:type="simple">3°56'N, 74°6'W</named-content></named-content>, 11 Jan 1973, <italic>A.M. Cleef 7628</italic> (<abbrev xmlns:xlink="http://www.w3.org/1999/xlink" xlink:title="Colombia" id="ABBRID0EPJAI" xlink:type="simple">COL</abbrev>, US); macizo de Sumapaz, entre el plano del Nevado y la laguna del Sorbedero, <named-content xmlns:xlink="http://www.w3.org/1999/xlink" content-type="dwc:verbatimCoordinates" xlink:type="simple"><named-content content-type="geo-json" specific-use="{&#34;type&#34;:&#34;Point&#34;,&#34;coordinates&#34;:[-74.133333,3.933333]}" id="NCID0EWJAI" xlink:type="simple">3°56'N, 74°8'W</named-content></named-content>, 13 Jul 1981, <italic>S. Díaz-Piedrahita et al. 2792</italic> (<abbrev xmlns:xlink="http://www.w3.org/1999/xlink" xlink:title="Colombia" id="ABBRID0E4JAI" xlink:type="simple">COL</abbrev>); <bold>Nariño</bold>: Pasto, volcán Galeras, <named-content xmlns:xlink="http://www.w3.org/1999/xlink" content-type="dwc:verbatimCoordinates" xlink:type="simple"><named-content content-type="geo-json" specific-use="{&#34;type&#34;:&#34;Point&#34;,&#34;coordinates&#34;:[-77.350000,1.216667]}" id="NCID0EGKAI" xlink:type="simple">1°13'N, 77°21'W</named-content></named-content>, 1 Oct 1965, <italic>C.E. Acosta 12</italic> (<abbrev xmlns:xlink="http://www.w3.org/1999/xlink" xlink:title="Colombia" id="ABBRID0ENKAI" xlink:type="simple">COL</abbrev>); Pasto, volcán Galeras, <named-content xmlns:xlink="http://www.w3.org/1999/xlink" content-type="dwc:verbatimCoordinates" xlink:type="simple"><named-content content-type="geo-json" specific-use="{&#34;type&#34;:&#34;Point&#34;,&#34;coordinates&#34;:[-77.350000,1.216667]}" id="NCID0EUKAI" xlink:type="simple">1°13'N, 77°21'W</named-content></named-content>, 1 Oct 1965, <italic>C.E. Acosta 13</italic> (<abbrev xmlns:xlink="http://www.w3.org/1999/xlink" xlink:title="Colombia" id="ABBRID0E2KAI" xlink:type="simple">COL</abbrev>); in monte ignivomo Azufral, 18 May 1876, <italic>E. André 3281</italic> (US); Cumbal, volcán de Chiles, en la antena vía El Laurel, Maldonado-Carchi, <named-content xmlns:xlink="http://www.w3.org/1999/xlink" content-type="dwc:verbatimCoordinates" xlink:type="simple"><named-content content-type="geo-json" specific-use="{&#34;type&#34;:&#34;Point&#34;,&#34;coordinates&#34;:[-77.916667,0.816667]}" id="NCID0EELAI" xlink:type="simple">0°49'N, 77°55'W</named-content></named-content>, Jul 2012, <italic>F. Ávila 2247</italic> (UDBC); Cumbal, volcán de Chiles, en la antena vía El Laurel, Maldonado-Carchi, <named-content xmlns:xlink="http://www.w3.org/1999/xlink" content-type="dwc:verbatimCoordinates" xlink:type="simple"><named-content content-type="geo-json" specific-use="{&#34;type&#34;:&#34;Point&#34;,&#34;coordinates&#34;:[-77.916667,0.816667]}" id="NCID0EOLAI" xlink:type="simple">0°49'N, 77°55'W</named-content></named-content>, Jul 2012, <italic>F. Ávila 2252</italic> (UDBC); Cumbal, volcán de Chiles, en la antena vía El Laurel, Maldonado-Carchi, <named-content xmlns:xlink="http://www.w3.org/1999/xlink" content-type="dwc:verbatimCoordinates" xlink:type="simple"><named-content content-type="geo-json" specific-use="{&#34;type&#34;:&#34;Point&#34;,&#34;coordinates&#34;:[-77.916667,0.816667]}" id="NCID0EYLAI" xlink:type="simple">0°49'N, 77°55'W</named-content></named-content>, Jul 2012, <italic>F. Ávila 2259</italic> (UDBC); Cumbal, volcán de Chiles, en la antena vía El Laurel, Maldonado-Carchi, <named-content xmlns:xlink="http://www.w3.org/1999/xlink" content-type="dwc:verbatimCoordinates" xlink:type="simple"><named-content content-type="geo-json" specific-use="{&#34;type&#34;:&#34;Point&#34;,&#34;coordinates&#34;:[-77.916667,0.816667]}" id="NCID0ECMAI" xlink:type="simple">0°49'N, 77°55'W</named-content></named-content>, Jul 2012, <italic>F. Ávila 2272</italic> (UDBC); Mallama-Piedrahancha, páramo del Infiernillo, km 97 vía Pasto-Tumaco, vereda Pueblo Viejo, entre la cabaña principal de la reserva y el sitio “Las Lagunetas”, <named-content xmlns:xlink="http://www.w3.org/1999/xlink" content-type="dwc:verbatimCoordinates" xlink:type="simple"><named-content content-type="geo-json" specific-use="{&#34;type&#34;:&#34;Point&#34;,&#34;coordinates&#34;:[-77.766667,1.050000]}" id="NCID0EMMAI" xlink:type="simple">1°3'N, 77°46'W</named-content></named-content>, 8 Jan 2009, <italic>L.M. Caballero et al. 31</italic> (<abbrev xmlns:xlink="http://www.w3.org/1999/xlink" xlink:title="Colombia" id="ABBRID0ETMAI" xlink:type="simple">COL</abbrev>); macizo del volcán Galeras, E slope, around La Torre, <named-content xmlns:xlink="http://www.w3.org/1999/xlink" content-type="dwc:verbatimCoordinates" xlink:type="simple"><named-content content-type="geo-json" specific-use="{&#34;type&#34;:&#34;Point&#34;,&#34;coordinates&#34;:[-77.350000,1.200000]}" id="NCID0E1MAI" xlink:type="simple">1°12'N, 77°21'W</named-content></named-content>, 7 Feb 1965, <italic>J. Cuatrecasas &amp; L.E. Mora 26899</italic> (<abbrev xmlns:xlink="http://www.w3.org/1999/xlink" xlink:title="Colombia" id="ABBRID0EBNAI" xlink:type="simple">COL</abbrev>, US); La Cruz, corregimiento de La Estancia, volcán Doña Juana, <named-content xmlns:xlink="http://www.w3.org/1999/xlink" content-type="dwc:verbatimCoordinates" xlink:type="simple"><named-content content-type="geo-json" specific-use="{&#34;type&#34;:&#34;Point&#34;,&#34;coordinates&#34;:[-76.916667,1.466667]}" id="NCID0EINAI" xlink:type="simple">1°28'N, 76°55'W</named-content></named-content>, 16 Nov 2001, <italic>S.L. Díaz Ibarra 2087</italic> (CAUP); volcán de El Galeras (N slope) above Pasto, <named-content xmlns:xlink="http://www.w3.org/1999/xlink" content-type="dwc:verbatimCoordinates" xlink:type="simple"><named-content content-type="geo-json" specific-use="{&#34;type&#34;:&#34;Point&#34;,&#34;coordinates&#34;:[-77.350000,1.200000]}" id="NCID0ESNAI" xlink:type="simple">1°12'N, 77°21'W</named-content></named-content>, 18 Oct 1944, <italic>J.A. Ewan 16323</italic> (US); camino de herradura entre Túquerres y el volcán Azufral, 8 Jan 1952, <italic>A. Fernández &amp; L.E. Mora 1136</italic> (<abbrev xmlns:xlink="http://www.w3.org/1999/xlink" xlink:title="Colombia" id="ABBRID0E2NAI" xlink:type="simple">COL</abbrev>); Cumbal, en la base del cerro nevado o volcán, 28 Oct 1955, <italic>A. Fernández 2897</italic> (<abbrev xmlns:xlink="http://www.w3.org/1999/xlink" xlink:title="Colombia" id="ABBRID0EBOAI" xlink:type="simple">COL</abbrev>); al N de Yacuanquer, <named-content xmlns:xlink="http://www.w3.org/1999/xlink" content-type="dwc:verbatimCoordinates" xlink:type="simple"><named-content content-type="geo-json" specific-use="{&#34;type&#34;:&#34;Point&#34;,&#34;coordinates&#34;:[-77.383333,1.150000]}" id="NCID0EIOAI" xlink:type="simple">1°9'N, 77°23'W</named-content></named-content>, 4 Jan 1943, <italic>M. Garganta 488</italic> (<abbrev xmlns:xlink="http://www.w3.org/1999/xlink" xlink:title="Colombia" id="ABBRID0EPOAI" xlink:type="simple">COL</abbrev>); volcán Galeras near Pasto, <named-content xmlns:xlink="http://www.w3.org/1999/xlink" content-type="dwc:verbatimCoordinates" xlink:type="simple"><named-content content-type="geo-json" specific-use="{&#34;type&#34;:&#34;Point&#34;,&#34;coordinates&#34;:[-77.350000,1.200000]}" id="NCID0EWOAI" xlink:type="simple">1°12'N, 77°21'W</named-content></named-content>, 11 Jan 1981, <italic>A. Gentry et al. 30523</italic> (<abbrev xmlns:xlink="http://www.w3.org/1999/xlink" xlink:title="Colombia" id="ABBRID0E4OAI" xlink:type="simple">COL</abbrev>); Túquerres, volcán Azufral, E slopes, ca. 9–13 km W of Túquerres, <named-content xmlns:xlink="http://www.w3.org/1999/xlink" content-type="dwc:verbatimCoordinates" xlink:type="simple"><named-content content-type="geo-json" specific-use="{&#34;type&#34;:&#34;Point&#34;,&#34;coordinates&#34;:[-77.666667,1.083333]}" id="NCID0EEPAI" xlink:type="simple">1°5'N, 77°40'W</named-content></named-content>, 12 May 1989, <italic>J.L. Luteyn, J. Fuertes &amp; O. Rangel 12826</italic> (<abbrev xmlns:xlink="http://www.w3.org/1999/xlink" xlink:title="Colombia" id="ABBRID0ELPAI" xlink:type="simple">COL</abbrev>, US); Túquerres, volcán Azufral, <named-content xmlns:xlink="http://www.w3.org/1999/xlink" content-type="dwc:verbatimCoordinates" xlink:type="simple"><named-content content-type="geo-json" specific-use="{&#34;type&#34;:&#34;Point&#34;,&#34;coordinates&#34;:[-77.666667,1.083333]}" id="NCID0ESPAI" xlink:type="simple">1°5'N, 77°40'W</named-content></named-content>, 10 Feb 1962, <italic>L.E. Mora 1881a</italic> (US); Túquerres, volcán Azufral, <named-content xmlns:xlink="http://www.w3.org/1999/xlink" content-type="dwc:verbatimCoordinates" xlink:type="simple"><named-content content-type="geo-json" specific-use="{&#34;type&#34;:&#34;Point&#34;,&#34;coordinates&#34;:[-77.666667,1.083333]}" id="NCID0E3PAI" xlink:type="simple">1°5'N, 77°40'W</named-content></named-content>, 10 Feb 1962, <italic>L.E. Mora 1883</italic> (US); Túquerres, volcán Azufral, <named-content xmlns:xlink="http://www.w3.org/1999/xlink" content-type="dwc:verbatimCoordinates" xlink:type="simple"><named-content content-type="geo-json" specific-use="{&#34;type&#34;:&#34;Point&#34;,&#34;coordinates&#34;:[-77.716667,1.083333]}" id="NCID0EGQAI" xlink:type="simple">1°5'N, 77°43'W</named-content></named-content>, 30 Sep 1979, <italic>L.E. Mora 7536</italic> (<abbrev xmlns:xlink="http://www.w3.org/1999/xlink" xlink:title="Colombia" id="ABBRID0ENQAI" xlink:type="simple">COL</abbrev>); Pasto, P.N.N. Galeras, alrededores del volcán Galeras, <named-content xmlns:xlink="http://www.w3.org/1999/xlink" content-type="dwc:verbatimCoordinates" xlink:type="simple"><named-content content-type="geo-json" specific-use="{&#34;type&#34;:&#34;Point&#34;,&#34;coordinates&#34;:[-77.433333,1.250000]}" id="NCID0EUQAI" xlink:type="simple">1°15'N, 77°26'W</named-content></named-content>, 2 Sep 1999, <italic>P. Pedraza &amp; M. Alvear 667</italic> (<abbrev xmlns:xlink="http://www.w3.org/1999/xlink" xlink:title="Colombia" id="ABBRID0E2QAI" xlink:type="simple">COL</abbrev>); Pasto, volcán Galeras, <named-content xmlns:xlink="http://www.w3.org/1999/xlink" content-type="dwc:verbatimCoordinates" xlink:type="simple"><named-content content-type="geo-json" specific-use="{&#34;type&#34;:&#34;Point&#34;,&#34;coordinates&#34;:[-77.350000,1.216667]}" id="NCID0ECRAI" xlink:type="simple">1°13'N, 77°21'W</named-content></named-content>, 6 Aug 1977, <italic>P. Pinto et al. 1829</italic> (<abbrev xmlns:xlink="http://www.w3.org/1999/xlink" xlink:title="Colombia" id="ABBRID0EJRAI" xlink:type="simple">COL</abbrev>); volcán Galeras, páramo, <named-content xmlns:xlink="http://www.w3.org/1999/xlink" content-type="dwc:verbatimCoordinates" xlink:type="simple"><named-content content-type="geo-json" specific-use="{&#34;type&#34;:&#34;Point&#34;,&#34;coordinates&#34;:[-77.333333,1.216667]}" id="NCID0EQRAI" xlink:type="simple">1°13'N, 77°20'W</named-content></named-content>, 22 Oct 1968, <italic>T. Plowman 1954</italic> (US); alrededores de Cumbal, 20 Jul 1952, <italic>R. Romero-Castañeda 3279</italic> (<abbrev xmlns:xlink="http://www.w3.org/1999/xlink" xlink:title="Colombia" id="ABBRID0EZRAI" xlink:type="simple">COL</abbrev>); Pasto, volcán El Galeras, 4 Jun 1946, <italic>R.E. Schultes &amp; M. Villarreal 7955</italic> (<abbrev xmlns:xlink="http://www.w3.org/1999/xlink" xlink:title="Colombia" id="ABBRID0E6RAI" xlink:type="simple">COL</abbrev>, CONC, F); Cumbal, volcán Chiles, <named-content xmlns:xlink="http://www.w3.org/1999/xlink" content-type="dwc:verbatimCoordinates" xlink:type="simple"><named-content content-type="geo-json" specific-use="{&#34;type&#34;:&#34;Point&#34;,&#34;coordinates&#34;:[-77.933333,0.816667]}" id="NCID0EGSAI" xlink:type="simple">0°49'N, 77°56'W</named-content></named-content>, 23 Oct 1978, <italic>H. Sturm 115</italic> (<abbrev xmlns:xlink="http://www.w3.org/1999/xlink" xlink:title="Colombia" id="ABBRID0ENSAI" xlink:type="simple">COL</abbrev>); Túquerres, laguna Verde, <named-content xmlns:xlink="http://www.w3.org/1999/xlink" content-type="dwc:verbatimCoordinates" xlink:type="simple"><named-content content-type="geo-json" specific-use="{&#34;type&#34;:&#34;Point&#34;,&#34;coordinates&#34;:[-77.716667,1.083333]}" id="NCID0EUSAI" xlink:type="simple">1°5'N, 77°43'W</named-content></named-content>, May 1853, <italic>J.J. Triana 2803.1</italic> (<abbrev xmlns:xlink="http://www.w3.org/1999/xlink" xlink:title="Colombia" id="ABBRID0E2SAI" xlink:type="simple">COL</abbrev>); <bold>Risaralda</bold>: Cordillera Central, páramo del Quindío, <named-content xmlns:xlink="http://www.w3.org/1999/xlink" content-type="dwc:verbatimCoordinates" xlink:type="simple"><named-content content-type="geo-json" specific-use="{&#34;type&#34;:&#34;Point&#34;,&#34;coordinates&#34;:[-75.383333,4.733333]}" id="NCID0EETAI" xlink:type="simple">4°44'N, 75°23'W</named-content></named-content>, 15 Aug 1922, <italic>F.W. Pennell &amp; T.E. Hazen 10020</italic> (US); <bold>Tolima</bold>: at top of Cordillera Central, Florida-Herrera camino, <named-content xmlns:xlink="http://www.w3.org/1999/xlink" content-type="dwc:verbatimCoordinates" xlink:type="simple"><named-content content-type="geo-json" specific-use="{&#34;type&#34;:&#34;Point&#34;,&#34;coordinates&#34;:[-76.033333,3.316667]}" id="NCID0EQTAI" xlink:type="simple">3°19'N, 76°2'W</named-content></named-content>, 16 Nov 1944, <italic>E.L. Core 1587</italic> (US); Santa Isabel, paso de la Cordillera Central por la quebrada de África, <named-content xmlns:xlink="http://www.w3.org/1999/xlink" content-type="dwc:verbatimCoordinates" xlink:type="simple"><named-content content-type="geo-json" specific-use="{&#34;type&#34;:&#34;Point&#34;,&#34;coordinates&#34;:[-75.366667,4.750000]}" id="NCID0E1TAI" xlink:type="simple">4°45'N, 75°22'W</named-content></named-content>, 5 Feb 1980, <italic>S. Díaz-Piedrahita &amp; R. Jaramillo 1798</italic> (<abbrev xmlns:xlink="http://www.w3.org/1999/xlink" xlink:title="Colombia" id="ABBRID0EBUAI" xlink:type="simple">COL</abbrev>); páramo de Ruiz, 16/17 Dec 1917, <italic>F.W. Pennell 3039</italic> (NY, US); <bold>Valle del Cauca</bold>: Los Farallones, ca. filo de la cordillera, al N del cerro Pance, vert. del Pacífico, <named-content xmlns:xlink="http://www.w3.org/1999/xlink" content-type="dwc:verbatimCoordinates" xlink:type="simple"><named-content content-type="geo-json" specific-use="{&#34;type&#34;:&#34;Point&#34;,&#34;coordinates&#34;:[-76.700000,3.350000]}" id="NCID0EMUAI" xlink:type="simple">3°21'N, 76°42'W</named-content></named-content>, 26 Jul 1991, <italic>E. Calderón 43A</italic> (<abbrev xmlns:xlink="http://www.w3.org/1999/xlink" xlink:title="Colombia" id="ABBRID0ETUAI" xlink:type="simple">COL</abbrev>); alto de Los Farallones, <named-content xmlns:xlink="http://www.w3.org/1999/xlink" content-type="dwc:verbatimCoordinates" xlink:type="simple"><named-content content-type="geo-json" specific-use="{&#34;type&#34;:&#34;Point&#34;,&#34;coordinates&#34;:[-76.683333,3.333333]}" id="NCID0E1UAI" xlink:type="simple">3°20'N, 76°41'W</named-content></named-content>, 27 Feb 1979, <italic>C. Downey 131</italic> (<abbrev xmlns:xlink="http://www.w3.org/1999/xlink" xlink:title="Colombia" id="ABBRID0EBVAI" xlink:type="simple">COL</abbrev>). <bold>Ecuador. Azuay</bold>: P.N. Cajas, cerca de la laguna Toreadora, <named-content xmlns:xlink="http://www.w3.org/1999/xlink" content-type="dwc:verbatimCoordinates" xlink:type="simple"><named-content content-type="geo-json" specific-use="{&#34;type&#34;:&#34;Point&#34;,&#34;coordinates&#34;:[-79.216667,-2.766667]}" id="NCID0EKVAI" xlink:type="simple">2°46'S, 79°13'W</named-content></named-content>, 15 Nov 2000, <italic>L. Endara &amp; M. Nonhebel 496</italic> (QCA); P.N. Cajas, ca. 30 km W of Sayausí, at pass NE toward highest peak, <named-content xmlns:xlink="http://www.w3.org/1999/xlink" content-type="dwc:verbatimCoordinates" xlink:type="simple"><named-content content-type="geo-json" specific-use="{&#34;type&#34;:&#34;Point&#34;,&#34;coordinates&#34;:[-79.233333,-2.766667]}" id="NCID0EUVAI" xlink:type="simple">2°46'S, 79°14'W</named-content></named-content>, 23 Oct 1995, <italic>V.A. Funk &amp; X. Montezuma 11431</italic> (QCA); P.N. Cajas, ca. 30 km W of Sayausí, at pass NE toward highest peak, <named-content xmlns:xlink="http://www.w3.org/1999/xlink" content-type="dwc:verbatimCoordinates" xlink:type="simple"><named-content content-type="geo-json" specific-use="{&#34;type&#34;:&#34;Point&#34;,&#34;coordinates&#34;:[-79.233333,-2.766667]}" id="NCID0E5VAI" xlink:type="simple">2°46'S, 79°14'W</named-content></named-content>, 23 Oct 1995, <italic>V.A. Funk &amp; X. Montezuma 11432</italic> (HA, QCA); P.N. Cajas, ca. 30 km W of Sayausí, at pass NE toward highest peak, <named-content xmlns:xlink="http://www.w3.org/1999/xlink" content-type="dwc:verbatimCoordinates" xlink:type="simple"><named-content content-type="geo-json" specific-use="{&#34;type&#34;:&#34;Point&#34;,&#34;coordinates&#34;:[-79.233333,-2.766667]}" id="NCID0EIWAI" xlink:type="simple">2°46'S, 79°14'W</named-content></named-content>, 23 Oct 1995, <italic>V.A. Funk &amp; X. Montezuma 11433</italic> (QCA); 5 km W of Soldados on Cuenca-San Joaquín-Angas rd., ca. 100 m up slopes N of rd. toward large laguna, near laguna Estrellas Cocha, <named-content xmlns:xlink="http://www.w3.org/1999/xlink" content-type="dwc:verbatimCoordinates" xlink:type="simple"><named-content content-type="geo-json" specific-use="{&#34;type&#34;:&#34;Point&#34;,&#34;coordinates&#34;:[-79.250000,-2.900000]}" id="NCID0ESWAI" xlink:type="simple">2°54'S, 79°15'W</named-content></named-content>, 24 Oct 1995, <italic>V.A. Funk &amp; X. Montezuma 11442</italic> (QCA); 5 km W of Soldados on Cuenca-San Joaquín-Angas rd., ca. 100 m up slopes N of rd. toward large laguna, near laguna Estrellas Cocha, <named-content xmlns:xlink="http://www.w3.org/1999/xlink" content-type="dwc:verbatimCoordinates" xlink:type="simple"><named-content content-type="geo-json" specific-use="{&#34;type&#34;:&#34;Point&#34;,&#34;coordinates&#34;:[-79.250000,-2.900000]}" id="NCID0E3WAI" xlink:type="simple">2°54'S, 79°15'W</named-content></named-content>, 24 Oct 1995, <italic>V.A. Funk &amp; X. Montezuma 11443</italic> (US); 5 km W of Soldados on Cuenca-San Joaquín-Angas rd., ca. 100 m up slopes N of rd. toward large laguna, near laguna Estrellas Cocha, <named-content xmlns:xlink="http://www.w3.org/1999/xlink" content-type="dwc:verbatimCoordinates" xlink:type="simple"><named-content content-type="geo-json" specific-use="{&#34;type&#34;:&#34;Point&#34;,&#34;coordinates&#34;:[-79.250000,-2.900000]}" id="NCID0EGXAI" xlink:type="simple">2°54'S, 79°15'W</named-content></named-content>, 24 Oct 1995, <italic>V.A. Funk &amp; X. Montezuma 11444</italic> (US); W of Cuenca on gravel road between Soldados and Balao (hwy 25), laguna Estrellas Cocha, 6 km W of Arch at Soldados Park entrance, <named-content xmlns:xlink="http://www.w3.org/1999/xlink" content-type="dwc:verbatimCoordinates" xlink:type="simple"><named-content content-type="geo-json" specific-use="{&#34;type&#34;:&#34;Point&#34;,&#34;coordinates&#34;:[-79.250000,-2.900000]}" id="NCID0EQXAI" xlink:type="simple">2°54'S, 79°15'W</named-content></named-content>, 18 Apr 2018, <italic>V.A. Funk &amp; J.M. Bonifacino 14028</italic> (US); W of Cuenca on gravel road between Soldados and Balao (hwy 25), laguna Estrellas Cocha, 6 km W of Arch at Soldados Park entrance, <named-content xmlns:xlink="http://www.w3.org/1999/xlink" content-type="dwc:verbatimCoordinates" xlink:type="simple"><named-content content-type="geo-json" specific-use="{&#34;type&#34;:&#34;Point&#34;,&#34;coordinates&#34;:[-79.250000,-2.900000]}" id="NCID0E1XAI" xlink:type="simple">2°54'S, 79°15'W</named-content></named-content>, 18 Apr 2018, <italic>V.A. Funk &amp; J.M. Bonifacino 14031</italic> (US); carretera Cuenca-Angas, entre Soldados y Angas, 3 Aug 1983, <italic>J. Jaramillo &amp; V. Winnerskjold 5497</italic> (QCA); parque de recreación Cajas, 2 Sep 1984, <italic>J. Jaramillo 7202</italic> (QCA); P.N. Cajas, road Cuenca-Sayausí-Molleturo, km 38.4, from the pass to the top of ridge north of pass, <named-content xmlns:xlink="http://www.w3.org/1999/xlink" content-type="dwc:verbatimCoordinates" xlink:type="simple"><named-content content-type="geo-json" specific-use="{&#34;type&#34;:&#34;Point&#34;,&#34;coordinates&#34;:[-79.233333,-2.766667]}" id="NCID0EIYAI" xlink:type="simple">2°46'S, 79°14'W</named-content></named-content>, 4 Jan 2000, <italic>P.M. Jørgensen, C. Ulloa &amp; E. Narváez 2098</italic> (HA, QCNE); P.N. Cajas, road Cuenca-Sayausí-Molleturo, km 38.4, from the pass to the top of ridge north of pass, <named-content xmlns:xlink="http://www.w3.org/1999/xlink" content-type="dwc:verbatimCoordinates" xlink:type="simple"><named-content content-type="geo-json" specific-use="{&#34;type&#34;:&#34;Point&#34;,&#34;coordinates&#34;:[-79.233333,-2.766667]}" id="NCID0ESYAI" xlink:type="simple">2°46'S, 79°14'W</named-content></named-content>, 4 Jan 2000, <italic>P.M. Jørgensen, C. Ulloa &amp; E. Narváez 2117</italic> (HA, QCNE); arriba laguna Dos Chorreras, llamado “upper meadow”, <named-content xmlns:xlink="http://www.w3.org/1999/xlink" content-type="dwc:verbatimCoordinates" xlink:type="simple"><named-content content-type="geo-json" specific-use="{&#34;type&#34;:&#34;Point&#34;,&#34;coordinates&#34;:[-79.150000,-2.766667]}" id="NCID0E3YAI" xlink:type="simple">2°46'S, 79°9'W</named-content></named-content>, 2 Jul 1995, <italic>B. León &amp; K. Young 3481</italic> (QCA); Cuenca, Sayausí, Tres Cruces, <named-content xmlns:xlink="http://www.w3.org/1999/xlink" content-type="dwc:verbatimCoordinates" xlink:type="simple"><named-content content-type="geo-json" specific-use="{&#34;type&#34;:&#34;Point&#34;,&#34;coordinates&#34;:[-79.233333,-2.766667]}" id="NCID0EGZAI" xlink:type="simple">2°46'S, 79°14'W</named-content></named-content>, 12 Apr 2013, <italic>D. Minga &amp; A. Verdugo 2567</italic> (HA); eastern cordillera, between Oña and the río Yacuambi, <named-content xmlns:xlink="http://www.w3.org/1999/xlink" content-type="dwc:verbatimCoordinates" xlink:type="simple"><named-content content-type="geo-json" specific-use="{&#34;type&#34;:&#34;Point&#34;,&#34;coordinates&#34;:[-79.083333,-3.566667]}" id="NCID0EQZAI" xlink:type="simple">3°34'S, 79°5'W</named-content></named-content>, 10/19 Sep 1945, <italic>F. Prieto 285</italic> (<abbrev xmlns:xlink="http://www.w3.org/1999/xlink" xlink:title="Colombia" id="ABBRID0EXZAI" xlink:type="simple">COL</abbrev>, RB); Cajas N.P., E side of cerro Amarillo, <named-content xmlns:xlink="http://www.w3.org/1999/xlink" content-type="dwc:verbatimCoordinates" xlink:type="simple"><named-content content-type="geo-json" specific-use="{&#34;type&#34;:&#34;Point&#34;,&#34;coordinates&#34;:[-79.250000,-2.750000]}" id="NCID0E5ZAI" xlink:type="simple">2°45'S, 79°15'W</named-content></named-content>, 14 Jul 1997, <italic>P. Sklenář &amp; V. Sklenářová 2556</italic> (QCA); vicinity of Toreador [laguna Toreadora], between Molleturo and Quinoas, <named-content xmlns:xlink="http://www.w3.org/1999/xlink" content-type="dwc:verbatimCoordinates" xlink:type="simple"><named-content content-type="geo-json" specific-use="{&#34;type&#34;:&#34;Point&#34;,&#34;coordinates&#34;:[-79.216667,-2.766667]}" id="NCID0EI1AI" xlink:type="simple">2°46'S, 79°13'W</named-content></named-content>, 15 Jun 1943, <italic>J.A. Steyermark 53216</italic> (RB); P.N. Cajas, Cuenca-Molleturo km 28, sendero Patoquinoas-Totoras, 2°47'S, 79°12'W, 29 Aug 2003, <italic>C. Ulloa &amp; D. Minga 1393</italic> (HA); carretera Cuenca-San Joaquín-Angas, entre Soldados y Angas, <named-content xmlns:xlink="http://www.w3.org/1999/xlink" content-type="dwc:verbatimCoordinates" xlink:type="simple"><named-content content-type="geo-json" specific-use="{&#34;type&#34;:&#34;Point&#34;,&#34;coordinates&#34;:[-79.250000,-2.916667]}" id="NCID0EU1AI" xlink:type="simple">2°55'S, 79°15'W</named-content></named-content>, 8 Oct 1990, <italic>R. Valencia &amp; J.C. Matheus 395</italic> (QCA); <bold>Bolívar</bold>: Guaranda, subcuenca del río Chimbo, cerro Tililag, <named-content xmlns:xlink="http://www.w3.org/1999/xlink" content-type="dwc:verbatimCoordinates" xlink:type="simple"><named-content content-type="geo-json" specific-use="{&#34;type&#34;:&#34;Point&#34;,&#34;coordinates&#34;:[-78.866667,-1.600000]}" id="NCID0EA2AI" xlink:type="simple">1°36'S, 78°52'W</named-content></named-content>, 23 Jan 1982, <italic>V. Pasaca 1397</italic> (LOJA); <bold>Carchi</bold>: páramo del Ángel, 21 Aug 1957, <italic>H.G. Barclay 5017</italic> (<abbrev xmlns:xlink="http://www.w3.org/1999/xlink" xlink:title="Colombia" id="ABBRID0EL2AI" xlink:type="simple">COL</abbrev>); páramo del Ángel, high ridge, 22 Aug 1957, <italic>H.G. Barclay 5104</italic> (<abbrev xmlns:xlink="http://www.w3.org/1999/xlink" xlink:title="Colombia" id="ABBRID0ER2AI" xlink:type="simple">COL</abbrev>); páramo del Ángel, on high ridge, 23 Aug 1957, <italic>H.G. Barclay 5137</italic> (<abbrev xmlns:xlink="http://www.w3.org/1999/xlink" xlink:title="Colombia" id="ABBRID0EX2AI" xlink:type="simple">COL</abbrev>); along road from El Chical to Tulcán, at summit of road midway through paramo del Ángel, <named-content xmlns:xlink="http://www.w3.org/1999/xlink" content-type="dwc:verbatimCoordinates" xlink:type="simple"><named-content content-type="geo-json" specific-use="{&#34;type&#34;:&#34;Point&#34;,&#34;coordinates&#34;:[-77.933333,0.800000]}" id="NCID0E52AI" xlink:type="simple">0°48'N, 77°56'W</named-content></named-content>, 15 Oct 2012, <italic>T.B. Croat et al. 104336</italic> (QCNE); loma Paneíllo, 7.7 km W of Tufiño on road to Maldonado, <named-content xmlns:xlink="http://www.w3.org/1999/xlink" content-type="dwc:verbatimCoordinates" xlink:type="simple"><named-content content-type="geo-json" specific-use="{&#34;type&#34;:&#34;Point&#34;,&#34;coordinates&#34;:[-77.833333,0.750000]}" id="NCID0EI3AI" xlink:type="simple">0°45'N, 77°50'W</named-content></named-content>, 11 Nov 1988, <italic>L.J. Dorr &amp; L.C. Barnett 6035</italic> (QCA, QCNE); roas between Tulcán and Maldonado, S of volcán Chiles, <named-content xmlns:xlink="http://www.w3.org/1999/xlink" content-type="dwc:verbatimCoordinates" xlink:type="simple"><named-content content-type="geo-json" specific-use="{&#34;type&#34;:&#34;Point&#34;,&#34;coordinates&#34;:[-77.966667,0.783333]}" id="NCID0ES3AI" xlink:type="simple">0°47'N, 77°58'W</named-content></named-content>, 12 Mar 1985, <italic>B. Eriksen 59003</italic> (QCA, QCNE); paramo El Ángel, between towns of El Ángel and Tulcán near the pass, 4 Mar 1992, <italic>V.A. Funk &amp; M. Gavilanes 11071</italic> (QCA, QCNE); paramo El Ángel, between towns of El Ángel and Tulcán near the pass, 4 Mar 1992, <italic>V.A. Funk &amp; M. Gavilanes 11072</italic> (QCA, QCNE); volcán Chiles, rd. from Tulcán to Maldonado, 32 km W of the bridge at the W edge of Tulcán, 5 Mar 1992, <italic>V.A. Funk &amp; M. Gavilanes 11075</italic> (QCA, QCNE); volcán Chiles, rd. from Tulcán to Maldonado, 38 km W of the bridge at the W edge of Tulcán, 5 Mar 1992, <italic>V.A. Funk &amp; M. Gavilanes 11078</italic> (QCA, QCNE); El Ángel-Tulcán, around laguna El Voladero, <named-content xmlns:xlink="http://www.w3.org/1999/xlink" content-type="dwc:verbatimCoordinates" xlink:type="simple"><named-content content-type="geo-json" specific-use="{&#34;type&#34;:&#34;Point&#34;,&#34;coordinates&#34;:[-77.883333,0.700000]}" id="NCID0EE4AI" xlink:type="simple">0°42'N, 77°53'W</named-content></named-content>, 9 Aug 1990, <italic>P.M. Jørgensen et al. 92321</italic> (<abbrev xmlns:xlink="http://www.w3.org/1999/xlink" xlink:title="Colombia" id="ABBRID0EL4AI" xlink:type="simple">COL</abbrev>, QCA, QCNE); páramo El Ángel, laguna S de El Voladero, <named-content xmlns:xlink="http://www.w3.org/1999/xlink" content-type="dwc:verbatimCoordinates" xlink:type="simple"><named-content content-type="geo-json" specific-use="{&#34;type&#34;:&#34;Point&#34;,&#34;coordinates&#34;:[-78.433333,0.616667]}" id="NCID0ES4AI" xlink:type="simple">0°37'N, 78°26'W</named-content></named-content>, 18 Dec 1990, <italic>S. León 1116</italic> (QCA); páramo El Ángel, laguna S de El Voladero, <named-content xmlns:xlink="http://www.w3.org/1999/xlink" content-type="dwc:verbatimCoordinates" xlink:type="simple"><named-content content-type="geo-json" specific-use="{&#34;type&#34;:&#34;Point&#34;,&#34;coordinates&#34;:[-78.433333,0.616667]}" id="NCID0E34AI" xlink:type="simple">0°37'N, 78°26'W</named-content></named-content>, 1 Sep 1983, <italic>P. Mena 192</italic> (QCA); páramo El Ángel, laguna S de El Voladero, <named-content xmlns:xlink="http://www.w3.org/1999/xlink" content-type="dwc:verbatimCoordinates" xlink:type="simple"><named-content content-type="geo-json" specific-use="{&#34;type&#34;:&#34;Point&#34;,&#34;coordinates&#34;:[-78.433333,0.616667]}" id="NCID0EG5AI" xlink:type="simple">0°37'N, 78°26'W</named-content></named-content>, [without date], <italic>P. Mena 43</italic> (QCA); Espejo, reserva ecológica El Ángel, sitio de lagunas El Voladero, <named-content xmlns:xlink="http://www.w3.org/1999/xlink" content-type="dwc:verbatimCoordinates" xlink:type="simple"><named-content content-type="geo-json" specific-use="{&#34;type&#34;:&#34;Point&#34;,&#34;coordinates&#34;:[-77.883333,0.700000]}" id="NCID0EQ5AI" xlink:type="simple">0°42'N, 77°53'W</named-content></named-content>, 31 Oct 1993, <italic>W. Palacios 11636</italic> (QCNE); S slopes of volcán Chiles, <named-content xmlns:xlink="http://www.w3.org/1999/xlink" content-type="dwc:verbatimCoordinates" xlink:type="simple"><named-content content-type="geo-json" specific-use="{&#34;type&#34;:&#34;Point&#34;,&#34;coordinates&#34;:[-77.950000,0.816667]}" id="NCID0E15AI" xlink:type="simple">0°49'N, 77°57'W</named-content></named-content>, 21 Oct 1987, <italic>P.M. Ramsay &amp; P.J. Merrow-Smith 866</italic> (QCA, QCNE); El Ángel, 19 Aug 1999, <italic>M. Smeets &amp; M. Lind van Wijngaarden 736</italic> (QCA, QCNE); Espejo, asociación 23 de Julio, <named-content xmlns:xlink="http://www.w3.org/1999/xlink" content-type="dwc:verbatimCoordinates" xlink:type="simple"><named-content content-type="geo-json" specific-use="{&#34;type&#34;:&#34;Point&#34;,&#34;coordinates&#34;:[-77.916667,0.716667]}" id="NCID0EG6AI" xlink:type="simple">0°43'N, 77°55'W</named-content></named-content>, 3 Aug 2003, <italic>D. Suárez, M. Chinchero &amp; M. Cabascango 1325</italic> (QCNE); Espejo, parroquia La Libertad, humedal Potrerillos, <named-content xmlns:xlink="http://www.w3.org/1999/xlink" content-type="dwc:verbatimCoordinates" xlink:type="simple"><named-content content-type="geo-json" specific-use="{&#34;type&#34;:&#34;Point&#34;,&#34;coordinates&#34;:[-77.866667,0.700000]}" id="NCID0EQ6AI" xlink:type="simple">0°42'N, 77°52'W</named-content></named-content>, 3 Aug 2011, <italic>H. Valles &amp; S. Chimbolema 373</italic> (QCA); <bold>Chimborazo</bold>: eastern slope of Mount Chimborazo, <named-content xmlns:xlink="http://www.w3.org/1999/xlink" content-type="dwc:verbatimCoordinates" xlink:type="simple"><named-content content-type="geo-json" specific-use="{&#34;type&#34;:&#34;Point&#34;,&#34;coordinates&#34;:[-78.766667,-1.450000]}" id="NCID0E36AI" xlink:type="simple">1°27'S, 78°46'W</named-content></named-content>, 24 Jul 1939, <italic>E. Asplund 7819</italic> (LIL); Cordillera Oriental, páramo de la laguna Negra, al N y al E de Alao, <named-content xmlns:xlink="http://www.w3.org/1999/xlink" content-type="dwc:verbatimCoordinates" xlink:type="simple"><named-content content-type="geo-json" specific-use="{&#34;type&#34;:&#34;Point&#34;,&#34;coordinates&#34;:[-78.433333,-1.766667]}" id="NCID0EGABI" xlink:type="simple">1°46'S, 78°26'W</named-content></named-content>, 11 Aug 1959, <italic>H.G. Barclay &amp; P. Juajibioy 8782</italic> (<abbrev xmlns:xlink="http://www.w3.org/1999/xlink" xlink:title="Colombia" id="ABBRID0ENABI" xlink:type="simple">COL</abbrev>); Colta, vía Ambrosio Lazo, El Puyal, <named-content xmlns:xlink="http://www.w3.org/1999/xlink" content-type="dwc:verbatimCoordinates" xlink:type="simple"><named-content content-type="geo-json" specific-use="{&#34;type&#34;:&#34;Point&#34;,&#34;coordinates&#34;:[-78.800000,-1.683333]}" id="NCID0EUABI" xlink:type="simple">1°41'S, 78°48'W</named-content></named-content>, 2 May 2013, <italic>J. Caranqui, W. Haro &amp; F. Salas 2182</italic> (QCA); Alausí, laguna de Ozogoche, <named-content xmlns:xlink="http://www.w3.org/1999/xlink" content-type="dwc:verbatimCoordinates" xlink:type="simple"><named-content content-type="geo-json" specific-use="{&#34;type&#34;:&#34;Point&#34;,&#34;coordinates&#34;:[-78.616667,-2.216667]}" id="NCID0E5ABI" xlink:type="simple">2°13'S, 78°37'W</named-content></named-content>, 10 Jul 2013, <italic>J. Caranqui 2439</italic> (QCA); comunidad de Ambrosio Lazo, sector Patococha-Loma Caparina, <named-content xmlns:xlink="http://www.w3.org/1999/xlink" content-type="dwc:verbatimCoordinates" xlink:type="simple"><named-content content-type="geo-json" specific-use="{&#34;type&#34;:&#34;Point&#34;,&#34;coordinates&#34;:[-78.883333,-1.733333]}" id="NCID0EIBBI" xlink:type="simple">1°44'S, 78°53'W</named-content></named-content>, 5 Jun 2009, <italic>D. Cárate et al. 609</italic> (QCA); comunidad de Ambrosio Lazo, quebrada Cóndor, sector Yurak Rume, <named-content xmlns:xlink="http://www.w3.org/1999/xlink" content-type="dwc:verbatimCoordinates" xlink:type="simple"><named-content content-type="geo-json" specific-use="{&#34;type&#34;:&#34;Point&#34;,&#34;coordinates&#34;:[-78.900000,-1.716667]}" id="NCID0ESBBI" xlink:type="simple">1°43'S, 78°54'W</named-content></named-content>, 6 Jun 2009, <italic>D. Cárate et al. 646</italic> (QCA); comunidad de Ambrosio Lazo, Cóndor Alto, <named-content xmlns:xlink="http://www.w3.org/1999/xlink" content-type="dwc:verbatimCoordinates" xlink:type="simple"><named-content content-type="geo-json" specific-use="{&#34;type&#34;:&#34;Point&#34;,&#34;coordinates&#34;:[-78.866667,-1.716667]}" id="NCID0E3BBI" xlink:type="simple">1°43'S, 78°52'W</named-content></named-content>, 7 Jun 2009, <italic>D. Cárate et al. 675</italic> (QCA); nev. Chimborazo, cerca al refugio, <named-content xmlns:xlink="http://www.w3.org/1999/xlink" content-type="dwc:verbatimCoordinates" xlink:type="simple"><named-content content-type="geo-json" specific-use="{&#34;type&#34;:&#34;Point&#34;,&#34;coordinates&#34;:[-78.800000,-1.483333]}" id="NCID0EGCBI" xlink:type="simple">1°29'S, 78°48'W</named-content></named-content>, 13 Jul 2009, <italic>D. Cárate et al. 950A</italic> (QCA); SW slope of volcano Chimborazo, <named-content xmlns:xlink="http://www.w3.org/1999/xlink" content-type="dwc:verbatimCoordinates" xlink:type="simple"><named-content content-type="geo-json" specific-use="{&#34;type&#34;:&#34;Point&#34;,&#34;coordinates&#34;:[-78.783333,-1.016667]}" id="NCID0EQCBI" xlink:type="simple">1°1'S, 78°47'W</named-content></named-content>, 27 Jun 2012, <italic>N. Morueta-Holme, K. Engemann &amp; P. Sandoval 84</italic> (QCA); El Altar, N side of the volcano, on the ridge below the Canoningo peak, <named-content xmlns:xlink="http://www.w3.org/1999/xlink" content-type="dwc:verbatimCoordinates" xlink:type="simple"><named-content content-type="geo-json" specific-use="{&#34;type&#34;:&#34;Point&#34;,&#34;coordinates&#34;:[-78.400000,-1.683333]}" id="NCID0E1CBI" xlink:type="simple">1°41'S, 78°24'W</named-content></named-content>, 19 Aug 1995, <italic>P. Sklenář &amp; V. Kostečková 1039</italic> (QCA); cerro Yanaurcu, on the W side of the N ridge of the mountain, <named-content xmlns:xlink="http://www.w3.org/1999/xlink" content-type="dwc:verbatimCoordinates" xlink:type="simple"><named-content content-type="geo-json" specific-use="{&#34;type&#34;:&#34;Point&#34;,&#34;coordinates&#34;:[-78.500000,-2.233333]}" id="NCID0EEDBI" xlink:type="simple">2°14'S, 78°30'W</named-content></named-content>, 29 Oct 1995, <italic>P. Sklenář &amp; V. Kostečková 148-17</italic> (QCA); W side of the Chimborazo volcano, <named-content xmlns:xlink="http://www.w3.org/1999/xlink" content-type="dwc:verbatimCoordinates" xlink:type="simple"><named-content content-type="geo-json" specific-use="{&#34;type&#34;:&#34;Point&#34;,&#34;coordinates&#34;:[-78.866667,-1.466667]}" id="NCID0EODBI" xlink:type="simple">1°28'S, 78°52'W</named-content></named-content>, 5 Jul 1999, <italic>P. Sklenář 7508</italic> (QCA, QCNE); <bold>Cotopaxi</bold>: P.N. Cotopaxi, faldas N de Rumiñahui, <named-content xmlns:xlink="http://www.w3.org/1999/xlink" content-type="dwc:verbatimCoordinates" xlink:type="simple"><named-content content-type="geo-json" specific-use="{&#34;type&#34;:&#34;Point&#34;,&#34;coordinates&#34;:[-78.500000,-0.666667]}" id="NCID0E1DBI" xlink:type="simple">0°40'S, 78°30'W</named-content></named-content>, 28 Oct 1982, <italic>H. Balslev, J. Brandbyge &amp; L. Coloma 3347</italic> (QCA); around the Illiniza peaks, 4–10 mi. W from town of Magdalena, <named-content xmlns:xlink="http://www.w3.org/1999/xlink" content-type="dwc:verbatimCoordinates" xlink:type="simple"><named-content content-type="geo-json" specific-use="{&#34;type&#34;:&#34;Point&#34;,&#34;coordinates&#34;:[-78.666667,-0.650000]}" id="NCID0EEEBI" xlink:type="simple">0°39'S, 78°40'W</named-content></named-content>, 2 Apr 1991, <italic>R. Bensman 370</italic> (QCNE); entre Aucacocha y Tambo, 31 Dec 1983, <italic>J. Jaramillo 6297</italic> (QCA); paramo de Quispicacha, E slope of loma Pucyucuchu, <named-content xmlns:xlink="http://www.w3.org/1999/xlink" content-type="dwc:verbatimCoordinates" xlink:type="simple"><named-content content-type="geo-json" specific-use="{&#34;type&#34;:&#34;Point&#34;,&#34;coordinates&#34;:[-78.833333,-1.083333]}" id="NCID0EQEBI" xlink:type="simple">1°5'S, 78°50'W</named-content></named-content>, 24 Oct 2006, <italic>P. Sklenář 9086</italic> (QCA, QCNE); paramo de Quispicacha, E slope of loma Pucyucuchu, <named-content xmlns:xlink="http://www.w3.org/1999/xlink" content-type="dwc:verbatimCoordinates" xlink:type="simple"><named-content content-type="geo-json" specific-use="{&#34;type&#34;:&#34;Point&#34;,&#34;coordinates&#34;:[-78.833333,-1.083333]}" id="NCID0E1EBI" xlink:type="simple">1°5'S, 78°50'W</named-content></named-content>, 23 Oct 2006, <italic>P. Sklenář 9125</italic> (QCA); paramo de Quispicacha, summit plateau of loma Pucyucuchu, <named-content xmlns:xlink="http://www.w3.org/1999/xlink" content-type="dwc:verbatimCoordinates" xlink:type="simple"><named-content content-type="geo-json" specific-use="{&#34;type&#34;:&#34;Point&#34;,&#34;coordinates&#34;:[-78.833333,-1.083333]}" id="NCID0EEFBI" xlink:type="simple">1°5'S, 78°50'W</named-content></named-content>, 25 Oct 2006, <italic>P. Sklenář 9268</italic> (QCA); <bold>Imbabura</bold>: Otavalo, reserva ecológica Cotacachi-Cayapas, SW base of Cotacachi mountain, <named-content xmlns:xlink="http://www.w3.org/1999/xlink" content-type="dwc:verbatimCoordinates" xlink:type="simple"><named-content content-type="geo-json" specific-use="{&#34;type&#34;:&#34;Point&#34;,&#34;coordinates&#34;:[-78.333333,0.416667]}" id="NCID0EQFBI" xlink:type="simple">0°25'N, 78°20'W</named-content></named-content>, 28 Apr 1996, <italic>J.L. Clark 2534</italic> (QCNE); laguna de Mojanda, <named-content xmlns:xlink="http://www.w3.org/1999/xlink" content-type="dwc:verbatimCoordinates" xlink:type="simple"><named-content content-type="geo-json" specific-use="{&#34;type&#34;:&#34;Point&#34;,&#34;coordinates&#34;:[-78.266667,0.133333]}" id="NCID0E1FBI" xlink:type="simple">0°8'N, 78°16'W</named-content></named-content>, 13 Aug 1976, <italic>B. Øllgaard &amp; H. Balslev 8749</italic> (US); cúspide cerro Fuya-Fuya, al S de Otavalo, <named-content xmlns:xlink="http://www.w3.org/1999/xlink" content-type="dwc:verbatimCoordinates" xlink:type="simple"><named-content content-type="geo-json" specific-use="{&#34;type&#34;:&#34;Point&#34;,&#34;coordinates&#34;:[-78.283333,0.133333]}" id="NCID0EEGBI" xlink:type="simple">0°8'N, 78°17'W</named-content></named-content>, 27 Jan 1980, <italic>J. Jaramillo &amp; F. Coello 2078</italic> (QCA); Cotacachi, slopes of volcán Cotacachi, <named-content xmlns:xlink="http://www.w3.org/1999/xlink" content-type="dwc:verbatimCoordinates" xlink:type="simple"><named-content content-type="geo-json" specific-use="{&#34;type&#34;:&#34;Point&#34;,&#34;coordinates&#34;:[-78.333333,0.583333]}" id="NCID0EOGBI" xlink:type="simple">0°35'N, 78°20'W</named-content></named-content>, 11 Oct 1987, <italic>P.M. Ramsay &amp; P.J. Merrow-Smith 759</italic> (QCA, QCNE); nevado Cotacachi, on the SW side of the SE ridge of the volcano, <named-content xmlns:xlink="http://www.w3.org/1999/xlink" content-type="dwc:verbatimCoordinates" xlink:type="simple"><named-content content-type="geo-json" specific-use="{&#34;type&#34;:&#34;Point&#34;,&#34;coordinates&#34;:[-78.350000,0.350000]}" id="NCID0EYGBI" xlink:type="simple">0°21'N, 78°21'W</named-content></named-content>, 9 Sep 1995, <italic>P. Sklenář &amp; V. Kostečková 120-1</italic> (QCA); cerro Imbabura, on the E side of the volcano, <named-content xmlns:xlink="http://www.w3.org/1999/xlink" content-type="dwc:verbatimCoordinates" xlink:type="simple"><named-content content-type="geo-json" specific-use="{&#34;type&#34;:&#34;Point&#34;,&#34;coordinates&#34;:[-78.166667,0.250000]}" id="NCID0ECHBI" xlink:type="simple">0°15'N, 78°10'W</named-content></named-content>, 5 Jun 1995, <italic>P. Sklenář &amp; V. Kostečková 31-20</italic> (QCA); <bold>Loja</bold>: Loma del Oro cerca de Yacuambi, cerca de las lagunas de Condorcillo, <named-content xmlns:xlink="http://www.w3.org/1999/xlink" content-type="dwc:verbatimCoordinates" xlink:type="simple"><named-content content-type="geo-json" specific-use="{&#34;type&#34;:&#34;Point&#34;,&#34;coordinates&#34;:[-79.066667,-3.566667]}" id="NCID0EOHBI" xlink:type="simple">3°34'S, 79°4'W</named-content></named-content>, 25 Oct 1997, <italic>R. Bussmann &amp; S. Lange s.n.</italic> (HUTPL); Cajanuma, Podocarpus, camino a las lagunas del Compadre, <named-content xmlns:xlink="http://www.w3.org/1999/xlink" content-type="dwc:verbatimCoordinates" xlink:type="simple"><named-content content-type="geo-json" specific-use="{&#34;type&#34;:&#34;Point&#34;,&#34;coordinates&#34;:[-79.150000,-4.116667]}" id="NCID0EYHBI" xlink:type="simple">4°7'S, 79°9'W</named-content></named-content>, 13 Dec 2017, <italic>J. Calvo 7681</italic> (HUTPL); Jimbura-Zumba road, km 17, at small lake, <named-content xmlns:xlink="http://www.w3.org/1999/xlink" content-type="dwc:verbatimCoordinates" xlink:type="simple"><named-content content-type="geo-json" specific-use="{&#34;type&#34;:&#34;Point&#34;,&#34;coordinates&#34;:[-79.416667,-4.733333]}" id="NCID0ECIBI" xlink:type="simple">4°44'S, 79°25'W</named-content></named-content>, 27 Jul 1990, <italic>P.M. Jørgensen, C. Ulloa &amp; M. Gavilanes 92210</italic> (QCA, QCNE); lagunas N of km 17 on road Jimbura-Zumba, <named-content xmlns:xlink="http://www.w3.org/1999/xlink" content-type="dwc:verbatimCoordinates" xlink:type="simple"><named-content content-type="geo-json" specific-use="{&#34;type&#34;:&#34;Point&#34;,&#34;coordinates&#34;:[-79.433333,-4.716667]}" id="NCID0EMIBI" xlink:type="simple">4°43'S, 79°26'W</named-content></named-content>, 13 Aug 2001, <italic>S. Laegaard et al. 21588</italic> (QCNE); Podocarpus N.P., along the trail from Nudo de Cajanuma towards lagunas Compadre, ca. 3–4 km from the refuge, <named-content xmlns:xlink="http://www.w3.org/1999/xlink" content-type="dwc:verbatimCoordinates" xlink:type="simple"><named-content content-type="geo-json" specific-use="{&#34;type&#34;:&#34;Point&#34;,&#34;coordinates&#34;:[-79.150000,-4.116667]}" id="NCID0EWIBI" xlink:type="simple">4°7'S, 79°9'W</named-content></named-content>, 19 Aug 2004, <italic>P. Sklenář 8369</italic> (QCA); <bold>Morona-Santiago</bold>: 24 km E of Gualaceo on rd. to Limón, at pass up rd. to tower, <named-content xmlns:xlink="http://www.w3.org/1999/xlink" content-type="dwc:verbatimCoordinates" xlink:type="simple"><named-content content-type="geo-json" specific-use="{&#34;type&#34;:&#34;Point&#34;,&#34;coordinates&#34;:[-78.650000,-3.000000]}" id="NCID0ECJBI" xlink:type="simple">3°0'S, 78°39'W</named-content></named-content>, 25 Oct 1995, <italic>V.A. Funk &amp; R.X. Zamora 11450</italic> (QCA); cerros Yuibug-Pailacajas, E side of the mountain ridge, <named-content xmlns:xlink="http://www.w3.org/1999/xlink" content-type="dwc:verbatimCoordinates" xlink:type="simple"><named-content content-type="geo-json" specific-use="{&#34;type&#34;:&#34;Point&#34;,&#34;coordinates&#34;:[-78.450000,-1.750000]}" id="NCID0EMJBI" xlink:type="simple">1°45'S, 78°27'W</named-content></named-content>, 30 Jul 1997, <italic>P. Sklenář &amp; V. Sklenářová 2903</italic> (QCA); W side of the rocky mountain ridge to the E of cerro Yuibug, <named-content xmlns:xlink="http://www.w3.org/1999/xlink" content-type="dwc:verbatimCoordinates" xlink:type="simple"><named-content content-type="geo-json" specific-use="{&#34;type&#34;:&#34;Point&#34;,&#34;coordinates&#34;:[-78.450000,-1.733333]}" id="NCID0EWJBI" xlink:type="simple">1°44'S, 78°27'W</named-content></named-content>, 1 Aug 1997, <italic>P. Sklenář &amp; V. Sklenářová 3099</italic> (QCA); <bold>Napo</bold>: Archidona, Sumaco Napo-Galeras N.P., Sumaco, crater, <named-content xmlns:xlink="http://www.w3.org/1999/xlink" content-type="dwc:verbatimCoordinates" xlink:type="simple"><named-content content-type="geo-json" specific-use="{&#34;type&#34;:&#34;Point&#34;,&#34;coordinates&#34;:[-77.633333,-0.566667]}" id="NCID0ECKBI" xlink:type="simple">0°34'S, 77°38'W</named-content></named-content>, 16 Mar 1996, <italic>J.L. Clark 2219</italic> (QCNE); rd. from Quito to Baeza, just at the pass, <named-content xmlns:xlink="http://www.w3.org/1999/xlink" content-type="dwc:verbatimCoordinates" xlink:type="simple"><named-content content-type="geo-json" specific-use="{&#34;type&#34;:&#34;Point&#34;,&#34;coordinates&#34;:[-78.200000,-0.316667]}" id="NCID0EMKBI" xlink:type="simple">0°19'S, 78°12'W</named-content></named-content>, 22 Feb 1992, <italic>V.A. Funk et al. 11024</italic> (QCA, QCNE); SW-slope 1.5 km from cerro Quilindaña, <named-content xmlns:xlink="http://www.w3.org/1999/xlink" content-type="dwc:verbatimCoordinates" xlink:type="simple"><named-content content-type="geo-json" specific-use="{&#34;type&#34;:&#34;Point&#34;,&#34;coordinates&#34;:[-78.350000,-0.783333]}" id="NCID0EWKBI" xlink:type="simple">0°47'S, 78°21'W</named-content></named-content>, 1 Apr 1979, <italic>L. Holm-Nielsen 16403</italic> (QCA, US); NW slope of Antisana, N of lago Mauca-Machay, <named-content xmlns:xlink="http://www.w3.org/1999/xlink" content-type="dwc:verbatimCoordinates" xlink:type="simple"><named-content content-type="geo-json" specific-use="{&#34;type&#34;:&#34;Point&#34;,&#34;coordinates&#34;:[-78.150000,-0.433333]}" id="NCID0EALBI" xlink:type="simple">0°26'S, 78°9'W</named-content></named-content>, 2 Nov 1979, <italic>L. Holm-Nielsen 20787</italic> (QCA); cordillera de los Llanganates, loma between río Muyu, río Toro and río Verde Grande, 5 km WNW of cerro Hermoso, <named-content xmlns:xlink="http://www.w3.org/1999/xlink" content-type="dwc:verbatimCoordinates" xlink:type="simple"><named-content content-type="geo-json" specific-use="{&#34;type&#34;:&#34;Point&#34;,&#34;coordinates&#34;:[-78.316667,-1.200000]}" id="NCID0EKLBI" xlink:type="simple">1°12'S, 78°19'W</named-content></named-content>, 9 Nov 1980, <italic>L. Holm-Nielsen &amp; J. Jaramillo 28223</italic> (QCA); cordillera de los Llanganates, W shoulder of cerro Hermoso, 1.5 km W of the summit, <named-content xmlns:xlink="http://www.w3.org/1999/xlink" content-type="dwc:verbatimCoordinates" xlink:type="simple"><named-content content-type="geo-json" specific-use="{&#34;type&#34;:&#34;Point&#34;,&#34;coordinates&#34;:[-78.283333,-1.216667]}" id="NCID0EULBI" xlink:type="simple">1°13'S, 78°17'W</named-content></named-content>, 11 Nov 1980, <italic>L. Holm-Nielsen &amp; J. Jaramillo 28475</italic> (QCA); cordillera de los Llanganates, shoulder of cerro Hermoso, 1.5 km W of the summit, <named-content xmlns:xlink="http://www.w3.org/1999/xlink" content-type="dwc:verbatimCoordinates" xlink:type="simple"><named-content content-type="geo-json" specific-use="{&#34;type&#34;:&#34;Point&#34;,&#34;coordinates&#34;:[-78.300000,-1.216667]}" id="NCID0E5LBI" xlink:type="simple">1°13'S, 78°18'W</named-content></named-content>, 12 Nov 1980, <italic>L. Holm-Nielsen &amp; J. Jaramillo 28722</italic> (QCA); Antisana, Jan 1865, <italic>J. Isern 43</italic> (MA); carretera Pifo-Papallacta, páramo de Guamaní, <named-content xmlns:xlink="http://www.w3.org/1999/xlink" content-type="dwc:verbatimCoordinates" xlink:type="simple"><named-content content-type="geo-json" specific-use="{&#34;type&#34;:&#34;Point&#34;,&#34;coordinates&#34;:[-78.200000,-0.316667]}" id="NCID0EKMBI" xlink:type="simple">0°19'S, 78°12'W</named-content></named-content>, 15 Jan 1981, <italic>J. Jaramillo 4129</italic> (QCA); páramo de Guamaní, N of paso de La Virgen, <named-content xmlns:xlink="http://www.w3.org/1999/xlink" content-type="dwc:verbatimCoordinates" xlink:type="simple"><named-content content-type="geo-json" specific-use="{&#34;type&#34;:&#34;Point&#34;,&#34;coordinates&#34;:[-78.166667,-0.283333]}" id="NCID0EUMBI" xlink:type="simple">0°17'S, 78°10'W</named-content></named-content>, 10 Jun 1984, <italic>S. Laegaard 52249</italic> (QCA, QCNE); Archidona, volcán Sumaco, segunda cumbre cerca al cráter, <named-content xmlns:xlink="http://www.w3.org/1999/xlink" content-type="dwc:verbatimCoordinates" xlink:type="simple"><named-content content-type="geo-json" specific-use="{&#34;type&#34;:&#34;Point&#34;,&#34;coordinates&#34;:[-77.616667,-0.533333]}" id="NCID0E5MBI" xlink:type="simple">0°32'S, 77°37'W</named-content></named-content>, 19 Sep 2012, <italic>P. Lozano et al. 79</italic> (QCA); 13.5 km W of Papallacta, 26 Mar 1972, <italic>B. MacBryde &amp; J.D. Dwyer 1207</italic> (QCA); Pisayambo, laguna Cochas Negras, <named-content xmlns:xlink="http://www.w3.org/1999/xlink" content-type="dwc:verbatimCoordinates" xlink:type="simple"><named-content content-type="geo-json" specific-use="{&#34;type&#34;:&#34;Point&#34;,&#34;coordinates&#34;:[-78.316667,-1.100000]}" id="NCID0EKNBI" xlink:type="simple">1°6'S, 78°19'W</named-content></named-content>, 14 Jan 1999, <italic>B. Merino &amp; Á. Sánchez s.n.</italic> (LOJA [mixed with <tp:taxon-name><tp:taxon-name-part taxon-name-part-type="genus" reg="Xenophyllum">X.</tp:taxon-name-part> <tp:taxon-name-part taxon-name-part-type="species" reg="crassum">crassum</tp:taxon-name-part> <tp:taxon-name-part taxon-name-part-type="infraspecific-rank">subsp.</tp:taxon-name-part> <tp:taxon-name-part taxon-name-part-type="subspecies" reg="crassum">crassum</tp:taxon-name-part></tp:taxon-name>]); Llanganati, below summit of Pan de Azúcar, <named-content xmlns:xlink="http://www.w3.org/1999/xlink" content-type="dwc:verbatimCoordinates" xlink:type="simple"><named-content content-type="geo-json" specific-use="{&#34;type&#34;:&#34;Point&#34;,&#34;coordinates&#34;:[-78.300000,-1.150000]}" id="NCID0EFOBI" xlink:type="simple">1°9'S, 78°18'W</named-content></named-content>, 15 May 1982, <italic>B. Øllgaard et al. 38552</italic> (QCA); Llanganati, ridge between Pan de Azúcar and Las Torres de Llanganati, <named-content xmlns:xlink="http://www.w3.org/1999/xlink" content-type="dwc:verbatimCoordinates" xlink:type="simple"><named-content content-type="geo-json" specific-use="{&#34;type&#34;:&#34;Point&#34;,&#34;coordinates&#34;:[-78.283333,-1.150000]}" id="NCID0EPOBI" xlink:type="simple">1°9'S, 78°17'W</named-content></named-content>, 15 May 1982, <italic>B. Øllgaard et al. 38573</italic> (QCA); páramo de Soguillas, near Las Torres de Llanganati, old crater ridge, <named-content xmlns:xlink="http://www.w3.org/1999/xlink" content-type="dwc:verbatimCoordinates" xlink:type="simple"><named-content content-type="geo-json" specific-use="{&#34;type&#34;:&#34;Point&#34;,&#34;coordinates&#34;:[-78.250000,-1.133333]}" id="NCID0EZOBI" xlink:type="simple">1°8'S, 78°15'W</named-content></named-content>, 16 May 1982, <italic>B. Øllgaard &amp; L. Holm-Nielsen 38755</italic> (QCA); reserva ecológica Oyacachi, <named-content xmlns:xlink="http://www.w3.org/1999/xlink" content-type="dwc:verbatimCoordinates" xlink:type="simple"><named-content content-type="geo-json" specific-use="{&#34;type&#34;:&#34;Point&#34;,&#34;coordinates&#34;:[-78.133333,-0.216667]}" id="NCID0EDPBI" xlink:type="simple">0°13'S, 78°8'W</named-content></named-content>, 16 Dec 2008, <italic>K. Romoleroux, D. Cárate &amp; L.E. López 5355</italic> (QCA); NE side of Antisana, <named-content xmlns:xlink="http://www.w3.org/1999/xlink" content-type="dwc:verbatimCoordinates" xlink:type="simple"><named-content content-type="geo-json" specific-use="{&#34;type&#34;:&#34;Point&#34;,&#34;coordinates&#34;:[-78.133333,-0.450000]}" id="NCID0ENPBI" xlink:type="simple">0°27'S, 78°8'W</named-content></named-content>, 1 Nov 2007, <italic>P. Sklenář &amp; E. Rejzková 10707</italic> (QCA); volcán Antisana, W side of the mountain, <named-content xmlns:xlink="http://www.w3.org/1999/xlink" content-type="dwc:verbatimCoordinates" xlink:type="simple"><named-content content-type="geo-json" specific-use="{&#34;type&#34;:&#34;Point&#34;,&#34;coordinates&#34;:[-78.166667,-0.500000]}" id="NCID0EXPBI" xlink:type="simple">0°30'S, 78°10'W</named-content></named-content>, 21 Jul 1997, <italic>P. Sklenář &amp; V. Sklenářová 2810</italic> (QCA); NE side of volcán Antisana, <named-content xmlns:xlink="http://www.w3.org/1999/xlink" content-type="dwc:verbatimCoordinates" xlink:type="simple"><named-content content-type="geo-json" specific-use="{&#34;type&#34;:&#34;Point&#34;,&#34;coordinates&#34;:[-78.133333,-0.450000]}" id="NCID0EBQBI" xlink:type="simple">0°27'S, 78°8'W</named-content></named-content>, 17 Aug 1997, <italic>P. Sklenář &amp; V. Sklenářová 3403</italic> (QCA); NE side of volcán Antisana, <named-content xmlns:xlink="http://www.w3.org/1999/xlink" content-type="dwc:verbatimCoordinates" xlink:type="simple"><named-content content-type="geo-json" specific-use="{&#34;type&#34;:&#34;Point&#34;,&#34;coordinates&#34;:[-78.133333,-0.450000]}" id="NCID0ELQBI" xlink:type="simple">0°27'S, 78°8'W</named-content></named-content>, 17 Aug 1997, <italic>P. Sklenář &amp; V. Sklenářová 3422</italic> (QCA); NE side of volcán Antisana, <named-content xmlns:xlink="http://www.w3.org/1999/xlink" content-type="dwc:verbatimCoordinates" xlink:type="simple"><named-content content-type="geo-json" specific-use="{&#34;type&#34;:&#34;Point&#34;,&#34;coordinates&#34;:[-78.133333,-0.450000]}" id="NCID0EVQBI" xlink:type="simple">0°27'S, 78°8'W</named-content></named-content>, 18 Aug 1997, <italic>P. Sklenář &amp; V. Sklenářová 3435</italic> (QCA); NE side of volcán Antisana, <named-content xmlns:xlink="http://www.w3.org/1999/xlink" content-type="dwc:verbatimCoordinates" xlink:type="simple"><named-content content-type="geo-json" specific-use="{&#34;type&#34;:&#34;Point&#34;,&#34;coordinates&#34;:[-78.133333,-0.450000]}" id="NCID0E6QBI" xlink:type="simple">0°27'S, 78°8'W</named-content></named-content>, 18 Aug 1997, <italic>P. Sklenář &amp; V. Sklenářová 3538</italic> (QCA); Quijos, reserva ecológica Antisana, páramo de Guamaní, carretera Pifo-Papallacta, La Virgen, <named-content xmlns:xlink="http://www.w3.org/1999/xlink" content-type="dwc:verbatimCoordinates" xlink:type="simple"><named-content content-type="geo-json" specific-use="{&#34;type&#34;:&#34;Point&#34;,&#34;coordinates&#34;:[-78.200000,-0.333333]}" id="NCID0EJRBI" xlink:type="simple">0°20'S, 78°12'W</named-content></named-content>, 24 Jul 1998, <italic>H. Vargas, E. Narváez &amp; W. Quizhpe 1936</italic> (QCNE); Tena, P.N. Llanganates, vía Salcedo-Tena, de laguna Chaloa Cocha desvío a Rayo Filo, <named-content xmlns:xlink="http://www.w3.org/1999/xlink" content-type="dwc:verbatimCoordinates" xlink:type="simple"><named-content content-type="geo-json" specific-use="{&#34;type&#34;:&#34;Point&#34;,&#34;coordinates&#34;:[-78.383333,-0.950000]}" id="NCID0ETRBI" xlink:type="simple">0°57'S, 78°23'W</named-content></named-content>, 20 Sep 1998, <italic>H. Vargas, E. Narváez &amp; S. Orellana 2679</italic> (QCNE); <bold>Orellana</bold>: N side of cerro Sumaco, 100 m NW of campsite, <named-content xmlns:xlink="http://www.w3.org/1999/xlink" content-type="dwc:verbatimCoordinates" xlink:type="simple"><named-content content-type="geo-json" specific-use="{&#34;type&#34;:&#34;Point&#34;,&#34;coordinates&#34;:[-77.616667,-0.533333]}" id="NCID0E6RBI" xlink:type="simple">0°32'S, 77°37'W</named-content></named-content>, 24 Apr 1979, <italic>L. Holm-Nielsen, J. Jaramillo &amp; T. Vries 17109</italic> (QCA); N side of cerro Sumaco, 100 m NW of campsite, <named-content xmlns:xlink="http://www.w3.org/1999/xlink" content-type="dwc:verbatimCoordinates" xlink:type="simple"><named-content content-type="geo-json" specific-use="{&#34;type&#34;:&#34;Point&#34;,&#34;coordinates&#34;:[-77.616667,-0.533333]}" id="NCID0EJSBI" xlink:type="simple">0°32'S, 77°37'W</named-content></named-content>, 24 Apr 1979, <italic>L. Holm-Nielsen, J. Jaramillo &amp; T. Vries 17126</italic> (QCA); N side of cerro Sumaco, upper part of the loma NW of campsite, <named-content xmlns:xlink="http://www.w3.org/1999/xlink" content-type="dwc:verbatimCoordinates" xlink:type="simple"><named-content content-type="geo-json" specific-use="{&#34;type&#34;:&#34;Point&#34;,&#34;coordinates&#34;:[-77.616667,-0.533333]}" id="NCID0ETSBI" xlink:type="simple">0°32'S, 77°37'W</named-content></named-content>, 25 Apr 1979, <italic>L. Holm-Nielsen, J. Jaramillo &amp; T. Vries 17204</italic> (QCA); S side of crater of cerro Sumaco, <named-content xmlns:xlink="http://www.w3.org/1999/xlink" content-type="dwc:verbatimCoordinates" xlink:type="simple"><named-content content-type="geo-json" specific-use="{&#34;type&#34;:&#34;Point&#34;,&#34;coordinates&#34;:[-77.616667,-0.550000]}" id="NCID0E4SBI" xlink:type="simple">0°33'S, 77°37'W</named-content></named-content>, 26 Apr 1979, <italic>L. Holm-Nielsen, J. Jaramillo &amp; T. Vries 17312</italic> (QCA); Sumaco, <named-content xmlns:xlink="http://www.w3.org/1999/xlink" content-type="dwc:verbatimCoordinates" xlink:type="simple"><named-content content-type="geo-json" specific-use="{&#34;type&#34;:&#34;Point&#34;,&#34;coordinates&#34;:[-77.616667,-0.533333]}" id="NCID0EHTBI" xlink:type="simple">0°32'S, 77°37'W</named-content></named-content>, Jun 1865, <italic>J. Isern 313</italic> (MA); S side of cerro Sumaco, 100–200 m S of the main crater, <named-content xmlns:xlink="http://www.w3.org/1999/xlink" content-type="dwc:verbatimCoordinates" xlink:type="simple"><named-content content-type="geo-json" specific-use="{&#34;type&#34;:&#34;Point&#34;,&#34;coordinates&#34;:[-77.616667,-0.550000]}" id="NCID0ERTBI" xlink:type="simple">0°33'S, 77°37'W</named-content></named-content>, 29 Apr 1979, <italic>B. Løjtnant &amp; U. Molau 12942</italic> (QCA); <bold>Pichincha</bold>: vicinity of Quito, Rucu Pichincha, <named-content xmlns:xlink="http://www.w3.org/1999/xlink" content-type="dwc:verbatimCoordinates" xlink:type="simple"><named-content content-type="geo-json" specific-use="{&#34;type&#34;:&#34;Point&#34;,&#34;coordinates&#34;:[-78.550000,-0.150000]}" id="NCID0E4TBI" xlink:type="simple">0°9'S, 78°33'W</named-content></named-content>, 31 Aug 1939, <italic>E. Asplund 8612</italic> (LIL); Cordillera Oriental, entre Pifo y el boquerón de cerro Corrales, páramo de Guamaní, <named-content xmlns:xlink="http://www.w3.org/1999/xlink" content-type="dwc:verbatimCoordinates" xlink:type="simple"><named-content content-type="geo-json" specific-use="{&#34;type&#34;:&#34;Point&#34;,&#34;coordinates&#34;:[-78.200000,-0.316667]}" id="NCID0EHUBI" xlink:type="simple">0°19'S, 78°12'W</named-content></named-content>, 15 Aug 1959, <italic>H.G. Barclay &amp; P. Juajibioy 8900</italic> (<abbrev xmlns:xlink="http://www.w3.org/1999/xlink" xlink:title="Colombia" id="ABBRID0EOUBI" xlink:type="simple">COL</abbrev>); flanco SW del volcán Sincholagua, <named-content xmlns:xlink="http://www.w3.org/1999/xlink" content-type="dwc:verbatimCoordinates" xlink:type="simple"><named-content content-type="geo-json" specific-use="{&#34;type&#34;:&#34;Point&#34;,&#34;coordinates&#34;:[-78.350000,-0.583333]}" id="NCID0EVUBI" xlink:type="simple">0°35'S, 78°21'W</named-content></named-content>, 1 Jun 1985, <italic>J. Bosco 145</italic> (QCA); faldas SE volcán Guagua Pichincha, proximidades del refugio, <named-content xmlns:xlink="http://www.w3.org/1999/xlink" content-type="dwc:verbatimCoordinates" xlink:type="simple"><named-content content-type="geo-json" specific-use="{&#34;type&#34;:&#34;Point&#34;,&#34;coordinates&#34;:[-78.583333,-0.166667]}" id="NCID0E6UBI" xlink:type="simple">0°10'S, 78°35'W</named-content></named-content>, 25 May 1985, <italic>J. Bosco &amp; M. Marcillo 72B</italic> (QCA); entre Pifo y Papallacta, <named-content xmlns:xlink="http://www.w3.org/1999/xlink" content-type="dwc:verbatimCoordinates" xlink:type="simple"><named-content content-type="geo-json" specific-use="{&#34;type&#34;:&#34;Point&#34;,&#34;coordinates&#34;:[-78.200000,-0.316667]}" id="NCID0EJVBI" xlink:type="simple">0°19'S, 78°12'W</named-content></named-content>, 26 Nov 1977, <italic>S. Castroviejo, M. Costa &amp; E. Valdés-Bermejo 1053</italic> (MA); Rumiñahui, bosque protector Pasochoa, línea de cumbre del Pasochoa, <named-content xmlns:xlink="http://www.w3.org/1999/xlink" content-type="dwc:verbatimCoordinates" xlink:type="simple"><named-content content-type="geo-json" specific-use="{&#34;type&#34;:&#34;Point&#34;,&#34;coordinates&#34;:[-78.450000,-0.366667]}" id="NCID0ETVBI" xlink:type="simple">0°22'S, 78°27'W</named-content></named-content>, 17 Nov 1990, <italic>C.E. Cerón &amp; R. Alarcón 12307</italic> (QCNE); Cayambe, laguna San Marcos, <named-content xmlns:xlink="http://www.w3.org/1999/xlink" content-type="dwc:verbatimCoordinates" xlink:type="simple"><named-content content-type="geo-json" specific-use="{&#34;type&#34;:&#34;Point&#34;,&#34;coordinates&#34;:[-77.950000,0.116667]}" id="NCID0E4VBI" xlink:type="simple">0°7'N, 77°57'W</named-content></named-content>, 27 Dec 1999, <italic>B. Cuamacás &amp; E. Gudiño 473</italic> (QCNE); Quito, parroquia Lloa, sector NE del volcán Guagua Pichincha, <named-content xmlns:xlink="http://www.w3.org/1999/xlink" content-type="dwc:verbatimCoordinates" xlink:type="simple"><named-content content-type="geo-json" specific-use="{&#34;type&#34;:&#34;Point&#34;,&#34;coordinates&#34;:[-78.583333,-0.166667]}" id="NCID0EHWBI" xlink:type="simple">0°10'S, 78°35'W</named-content></named-content>, 12 Aug 2014, <italic>D. Fernández et al. 1739</italic> (QCNE); Quito, parroquia Lloa, sector NE del volcán Guagua Pichincha, <named-content xmlns:xlink="http://www.w3.org/1999/xlink" content-type="dwc:verbatimCoordinates" xlink:type="simple"><named-content content-type="geo-json" specific-use="{&#34;type&#34;:&#34;Point&#34;,&#34;coordinates&#34;:[-78.583333,-0.166667]}" id="NCID0ERWBI" xlink:type="simple">0°10'S, 78°35'W</named-content></named-content>, 12 Aug 2014, <italic>D. Fernández et al. 1743</italic> (QCNE); Quito, volcán Atacazo, <named-content xmlns:xlink="http://www.w3.org/1999/xlink" content-type="dwc:verbatimCoordinates" xlink:type="simple"><named-content content-type="geo-json" specific-use="{&#34;type&#34;:&#34;Point&#34;,&#34;coordinates&#34;:[-78.583333,-0.366667]}" id="NCID0E2WBI" xlink:type="simple">0°22'S, 78°35'W</named-content></named-content>, 28 Jun 2000, <italic>D. Fernández, M. Cerna &amp; P. Villacrés 325</italic> (QCNE); Atacazo, <named-content xmlns:xlink="http://www.w3.org/1999/xlink" content-type="dwc:verbatimCoordinates" xlink:type="simple"><named-content content-type="geo-json" specific-use="{&#34;type&#34;:&#34;Point&#34;,&#34;coordinates&#34;:[-78.616667,-0.350000]}" id="NCID0EFXBI" xlink:type="simple">0°21'S, 78°37'W</named-content></named-content>, Sep 1928, <italic>F.G. Firmín 531</italic> (US); road from Cayambe city to Mt. Cayambe, dirt/rock road high on Mt. Cayambe, W slope, 0°0’, 78°1'W, 24 Apr 2018, <italic>V.A. Funk &amp; J.M. Bonifacino 14094</italic> (US); páramo de Guamaní, carretera Quito-Pifo-Papallacta, <named-content xmlns:xlink="http://www.w3.org/1999/xlink" content-type="dwc:verbatimCoordinates" xlink:type="simple"><named-content content-type="geo-json" specific-use="{&#34;type&#34;:&#34;Point&#34;,&#34;coordinates&#34;:[-78.150000,-0.383333]}" id="NCID0ERXBI" xlink:type="simple">0°23'S, 78°9'W</named-content></named-content>, 20 Oct 1990, <italic>E. Guerrón 13</italic> (QCA, QCNE); volcán Cayambe, S slope of the vulcanic cone, valley near road to refugio, <named-content xmlns:xlink="http://www.w3.org/1999/xlink" content-type="dwc:verbatimCoordinates" xlink:type="simple"><named-content content-type="geo-json" specific-use="{&#34;type&#34;:&#34;Point&#34;,&#34;coordinates&#34;:[-78.000000,-0.050000]}" id="NCID0E2XBI" xlink:type="simple">0°3'S, 78°0'W</named-content></named-content>, 18 Jun 1980, <italic>L. Holm-Nielsen 24224</italic> (QCA); volcán Cayambe, S slope of the vulcanic cone, near the refugio, <named-content xmlns:xlink="http://www.w3.org/1999/xlink" content-type="dwc:verbatimCoordinates" xlink:type="simple"><named-content content-type="geo-json" specific-use="{&#34;type&#34;:&#34;Point&#34;,&#34;coordinates&#34;:[-77.983333,-0.033333]}" id="NCID0EFYBI" xlink:type="simple">0°2'S, 77°59'W</named-content></named-content>, 18 Jun 1980, <italic>L. Holm-Nielsen 24245</italic> (QCA); volcán Iliniza, NE slope below the refugio, <named-content xmlns:xlink="http://www.w3.org/1999/xlink" content-type="dwc:verbatimCoordinates" xlink:type="simple"><named-content content-type="geo-json" specific-use="{&#34;type&#34;:&#34;Point&#34;,&#34;coordinates&#34;:[-78.700000,-0.650000]}" id="NCID0EPYBI" xlink:type="simple">0°39'S, 78°42'W</named-content></named-content>, 13 Aug 1980, <italic>L. Holm-Nielsen, B. Øllgaard &amp; C. Sperling 24899</italic> (QCA); volcán Iliniza, NE slope below the refugio, <named-content xmlns:xlink="http://www.w3.org/1999/xlink" content-type="dwc:verbatimCoordinates" xlink:type="simple"><named-content content-type="geo-json" specific-use="{&#34;type&#34;:&#34;Point&#34;,&#34;coordinates&#34;:[-78.700000,-0.633333]}" id="NCID0EZYBI" xlink:type="simple">0°38'S, 78°42'W</named-content></named-content>, 13 Aug 1980, <italic>L. Holm-Nielsen, B. Øllgaard &amp; C. Sperling 24959</italic> (QCA); volcán Iliniza, NE slope below the refugio, <named-content xmlns:xlink="http://www.w3.org/1999/xlink" content-type="dwc:verbatimCoordinates" xlink:type="simple"><named-content content-type="geo-json" specific-use="{&#34;type&#34;:&#34;Point&#34;,&#34;coordinates&#34;:[-78.700000,-0.633333]}" id="NCID0EDZBI" xlink:type="simple">0°38'S, 78°42'W</named-content></named-content>, 13 Aug 1980, <italic>L. Holm-Nielsen, B. Øllgaard &amp; C. Sperling 24982</italic> (QCA); route de Tufiño à Maldonado, 10 km après Tufiño, 6 Jul 1988, <italic>C. Huttel 1385</italic> (QCA); Andium quitensium, crescit in jugis Andium, Dec 1860, <italic>W. Jameson s.n.</italic> (QPLS); vía Chillogallo-San Juan, partidero desde la población de San Juan hacia faldas del Atacazo “antenas militares”, <named-content xmlns:xlink="http://www.w3.org/1999/xlink" content-type="dwc:verbatimCoordinates" xlink:type="simple"><named-content content-type="geo-json" specific-use="{&#34;type&#34;:&#34;Point&#34;,&#34;coordinates&#34;:[-78.600000,-0.333333]}" id="NCID0ERZBI" xlink:type="simple">0°20'S, 78°36'W</named-content></named-content>, 13 Jul 1980, <italic>J. Jaramillo &amp; M. Lascano 3142</italic> (QCA); NE Pasochoa, <named-content xmlns:xlink="http://www.w3.org/1999/xlink" content-type="dwc:verbatimCoordinates" xlink:type="simple"><named-content content-type="geo-json" specific-use="{&#34;type&#34;:&#34;Point&#34;,&#34;coordinates&#34;:[-78.466667,-0.450000]}" id="NCID0E2ZBI" xlink:type="simple">0°27'S, 78°28'W</named-content></named-content>, 30 Jul 1980, <italic>J. Jaramillo, R. Narváez &amp; F. Coello 3168</italic> (QCA); 1 km SE of Cayambe on road to hacienda Piemonte, 10 May 1990, <italic>R.M. King, P.M. Peterson &amp; E.J. Judziewicz 10052</italic> (QCA, QCNE); páramo de Guamaní, paso de la carretera Quito-Baeza, <named-content xmlns:xlink="http://www.w3.org/1999/xlink" content-type="dwc:verbatimCoordinates" xlink:type="simple"><named-content content-type="geo-json" specific-use="{&#34;type&#34;:&#34;Point&#34;,&#34;coordinates&#34;:[-78.200000,-0.316667]}" id="NCID0EH1BI" xlink:type="simple">0°19'S, 78°12'W</named-content></named-content>, 25 Aug 1985, <italic>B.B. Larsen &amp; B. Dall 190</italic> (QCA); páramo de Guamaní, carretera Pifo-Papallacta, km 27, <named-content xmlns:xlink="http://www.w3.org/1999/xlink" content-type="dwc:verbatimCoordinates" xlink:type="simple"><named-content content-type="geo-json" specific-use="{&#34;type&#34;:&#34;Point&#34;,&#34;coordinates&#34;:[-78.200000,-0.316667]}" id="NCID0ER1BI" xlink:type="simple">0°19'S, 78°12'W</named-content></named-content>, 13 Jan 1991, <italic>S. León 1135</italic> (QCA); páramo de Guamaní, carretera Pifo-Papallacta, km 27, <named-content xmlns:xlink="http://www.w3.org/1999/xlink" content-type="dwc:verbatimCoordinates" xlink:type="simple"><named-content content-type="geo-json" specific-use="{&#34;type&#34;:&#34;Point&#34;,&#34;coordinates&#34;:[-78.200000,-0.316667]}" id="NCID0E21BI" xlink:type="simple">0°19'S, 78°12'W</named-content></named-content>, 13 Jan 1991, <italic>S. León 1136</italic> (QCA); in m. Antisana, Sep 1897, <italic>L. Mille 469</italic> (QPLS); upper SE slopes of Guagua Pichincha, between the refuge and the crater rim, <named-content xmlns:xlink="http://www.w3.org/1999/xlink" content-type="dwc:verbatimCoordinates" xlink:type="simple"><named-content content-type="geo-json" specific-use="{&#34;type&#34;:&#34;Point&#34;,&#34;coordinates&#34;:[-78.600000,-0.183333]}" id="NCID0EH2BI" xlink:type="simple">0°11'S, 78°36'W</named-content></named-content>, 9 Jan 1988, <italic>U. Molau, B. Eriksen &amp; B.B. Klitgaard 2403</italic> (QCA, QCNE); faldas occidentales del volcán Antisana, <named-content xmlns:xlink="http://www.w3.org/1999/xlink" content-type="dwc:verbatimCoordinates" xlink:type="simple"><named-content content-type="geo-json" specific-use="{&#34;type&#34;:&#34;Point&#34;,&#34;coordinates&#34;:[-78.200000,-0.466667]}" id="NCID0ER2BI" xlink:type="simple">0°28'S, 78°12'W</named-content></named-content>, 4 Mar 1984, <italic>L. Muñoz 339</italic> (QCA); volcán Cayambe, N slopes, along road to the antenna, <named-content xmlns:xlink="http://www.w3.org/1999/xlink" content-type="dwc:verbatimCoordinates" xlink:type="simple"><named-content content-type="geo-json" specific-use="{&#34;type&#34;:&#34;Point&#34;,&#34;coordinates&#34;:[-77.983333,0.083333]}" id="NCID0E22BI" xlink:type="simple">0°5'N, 77°59'W</named-content></named-content>, 9 Jul 1980, <italic>B. Øllgaard et al. 34196</italic> (QCA); road Olmedo-laguna San Marcos, E of the pass, <named-content xmlns:xlink="http://www.w3.org/1999/xlink" content-type="dwc:verbatimCoordinates" xlink:type="simple"><named-content content-type="geo-json" specific-use="{&#34;type&#34;:&#34;Point&#34;,&#34;coordinates&#34;:[-77.983333,0.116667]}" id="NCID0EF3BI" xlink:type="simple">0°7'N, 77°59'W</named-content></named-content>, 10 Jul 1980, <italic>B. Øllgaard et al. 34456</italic> (QCA); páramo de Guamaní, laguna de Hoyas, <named-content xmlns:xlink="http://www.w3.org/1999/xlink" content-type="dwc:verbatimCoordinates" xlink:type="simple"><named-content content-type="geo-json" specific-use="{&#34;type&#34;:&#34;Point&#34;,&#34;coordinates&#34;:[-78.200000,-0.250000]}" id="NCID0EP3BI" xlink:type="simple">0°15'S, 78°12'W</named-content></named-content>, 8 Aug 1987, <italic>P.M. Ramsay &amp; P.J. Merrow-Smith 186</italic> (QCA, QCNE); páramo de Guamaní, <named-content xmlns:xlink="http://www.w3.org/1999/xlink" content-type="dwc:verbatimCoordinates" xlink:type="simple"><named-content content-type="geo-json" specific-use="{&#34;type&#34;:&#34;Point&#34;,&#34;coordinates&#34;:[-78.200000,-0.250000]}" id="NCID0EZ3BI" xlink:type="simple">0°15'S, 78°12'W</named-content></named-content>, 7 Oct 1987, <italic>P.M. Ramsay &amp; P.J. Merrow-Smith 726</italic> (QCA, QCNE); W side of a mountain ridge ca. 2 km to the W from cerro SaraUrcu, <named-content xmlns:xlink="http://www.w3.org/1999/xlink" content-type="dwc:verbatimCoordinates" xlink:type="simple"><named-content content-type="geo-json" specific-use="{&#34;type&#34;:&#34;Point&#34;,&#34;coordinates&#34;:[-77.950000,-0.100000]}" id="NCID0ED4BI" xlink:type="simple">0°6'S, 77°57'W</named-content></named-content>, 29 Aug 1995, <italic>P. Sklenář &amp; V. Kostečková 100-11</italic> (QCA); W side of a mountain ridge ca. 2 km to the W from cerro SaraUrcu, <named-content xmlns:xlink="http://www.w3.org/1999/xlink" content-type="dwc:verbatimCoordinates" xlink:type="simple"><named-content content-type="geo-json" specific-use="{&#34;type&#34;:&#34;Point&#34;,&#34;coordinates&#34;:[-77.950000,-0.100000]}" id="NCID0EN4BI" xlink:type="simple">0°6'S, 77°57'W</named-content></named-content>, 30 Aug 1995, <italic>P. Sklenář &amp; V. Kostečková 111-7</italic> (QCNE); nevado Cayambe, SW slopes left from the road to the refuge, <named-content xmlns:xlink="http://www.w3.org/1999/xlink" content-type="dwc:verbatimCoordinates" xlink:type="simple"><named-content content-type="geo-json" specific-use="{&#34;type&#34;:&#34;Point&#34;,&#34;coordinates&#34;:[-78.016667,0.016667]}" id="NCID0EX4BI" xlink:type="simple">0°1'N, 78°1'W</named-content></named-content>, 1 Jul 1995, <italic>P. Sklenář &amp; V. Kostečková 49-16</italic> (QCA); nevado Cayambe, SW slopes left from the road to the refuge, <named-content xmlns:xlink="http://www.w3.org/1999/xlink" content-type="dwc:verbatimCoordinates" xlink:type="simple"><named-content content-type="geo-json" specific-use="{&#34;type&#34;:&#34;Point&#34;,&#34;coordinates&#34;:[-78.016667,0.016667]}" id="NCID0EB5BI" xlink:type="simple">0°1'N, 78°1'W</named-content></named-content>, 1 Jul 1995, <italic>P. Sklenář &amp; V. Kostečková 51-9</italic> (QCNE); Cotopaxi volcano, on the N side of the mountain, <named-content xmlns:xlink="http://www.w3.org/1999/xlink" content-type="dwc:verbatimCoordinates" xlink:type="simple"><named-content content-type="geo-json" specific-use="{&#34;type&#34;:&#34;Point&#34;,&#34;coordinates&#34;:[-78.416667,-0.650000]}" id="NCID0EL5BI" xlink:type="simple">0°39'S, 78°25'W</named-content></named-content>, 28 Jun 1999, <italic>P. Sklenář 7328</italic> (QCA, QCNE); NE slopes of Rucu Pichincha, <named-content xmlns:xlink="http://www.w3.org/1999/xlink" content-type="dwc:verbatimCoordinates" xlink:type="simple"><named-content content-type="geo-json" specific-use="{&#34;type&#34;:&#34;Point&#34;,&#34;coordinates&#34;:[-78.566667,-0.166667]}" id="NCID0EV5BI" xlink:type="simple">0°10'S, 78°34'W</named-content></named-content>, 18 May 1995, <italic>P. Sklenář &amp; V. Kostečková 8-1</italic> (QCNE); in pasc. andin. m. Rucu Pichincha, Jul 1871, <italic>L. Sodiro 61/3</italic> (QPLS); cerro Atacazo, pendiente N cumbre Atacazo, <named-content xmlns:xlink="http://www.w3.org/1999/xlink" content-type="dwc:verbatimCoordinates" xlink:type="simple"><named-content content-type="geo-json" specific-use="{&#34;type&#34;:&#34;Point&#34;,&#34;coordinates&#34;:[-78.600000,-0.333333]}" id="NCID0EB6BI" xlink:type="simple">0°20'S, 78°36'W</named-content></named-content>, 18 Jun 1983, <italic>B. Treiber de Espinosa 101</italic> (QCA); volcán Cayambe, cerca del refugio, 0°0’, 78°1'W, 6 Oct 2010, <italic>C. Ulloa et al. 2416</italic> (QCA); <bold>Sucumbíos</bold>: parroquia El Playón de San Francisco, <named-content xmlns:xlink="http://www.w3.org/1999/xlink" content-type="dwc:verbatimCoordinates" xlink:type="simple"><named-content content-type="geo-json" specific-use="{&#34;type&#34;:&#34;Point&#34;,&#34;coordinates&#34;:[-77.666667,0.600000]}" id="NCID0EP6BI" xlink:type="simple">0°36'N, 77°40'W</named-content></named-content>, 16 Oct 2008, <italic>D. Reyes et al. 3688</italic> (QCNE); <bold>Tungurahua</bold>: páramo del Caryhuayrazo, lado SW, entrando por el arenal del Chimborazo, <named-content xmlns:xlink="http://www.w3.org/1999/xlink" content-type="dwc:verbatimCoordinates" xlink:type="simple"><named-content content-type="geo-json" specific-use="{&#34;type&#34;:&#34;Point&#34;,&#34;coordinates&#34;:[-78.800000,-1.400000]}" id="NCID0E26BI" xlink:type="simple">1°24'S, 78°48'W</named-content></named-content>, 1 Aug 1988, <italic>C.E. Cerón, M. Cerón &amp; G. Viteri 4397</italic> (QCNE); páramo del Caryhuayrazo, lado SW, entrando por el arenal del Chimborazo, <named-content xmlns:xlink="http://www.w3.org/1999/xlink" content-type="dwc:verbatimCoordinates" xlink:type="simple"><named-content content-type="geo-json" specific-use="{&#34;type&#34;:&#34;Point&#34;,&#34;coordinates&#34;:[-78.800000,-1.400000]}" id="NCID0EFACI" xlink:type="simple">1°24'S, 78°48'W</named-content></named-content>, 1 Aug 1988, <italic>C.E. Cerón, M. Cerón &amp; G. Viteri 4408</italic> (QCNE); páramo del Caryhuayrazo, lado SW, entrando por el arenal del Chimborazo, <named-content xmlns:xlink="http://www.w3.org/1999/xlink" content-type="dwc:verbatimCoordinates" xlink:type="simple"><named-content content-type="geo-json" specific-use="{&#34;type&#34;:&#34;Point&#34;,&#34;coordinates&#34;:[-78.800000,-1.400000]}" id="NCID0EPACI" xlink:type="simple">1°24'S, 78°48'W</named-content></named-content>, 1 Aug 1988, <italic>C.E. Cerón, M. Cerón &amp; G. Viteri 4423</italic> (QCNE); Santiago de Píllaro, páramos de Pisayambo, alrededor de la laguna de Pisayambo, <named-content xmlns:xlink="http://www.w3.org/1999/xlink" content-type="dwc:verbatimCoordinates" xlink:type="simple"><named-content content-type="geo-json" specific-use="{&#34;type&#34;:&#34;Point&#34;,&#34;coordinates&#34;:[-78.383333,-1.083333]}" id="NCID0EZACI" xlink:type="simple">1°5'S, 78°23'W</named-content></named-content>, 9 Oct 1998, <italic>E. Cueva 207</italic> (QCNE); cordillera de los Llanganates, Achiriqui, páramo de Jaramillo, 12.7 km NW of cerro Hermoso, <named-content xmlns:xlink="http://www.w3.org/1999/xlink" content-type="dwc:verbatimCoordinates" xlink:type="simple"><named-content content-type="geo-json" specific-use="{&#34;type&#34;:&#34;Point&#34;,&#34;coordinates&#34;:[-78.350000,-1.150000]}" id="NCID0EDBCI" xlink:type="simple">1°9'S, 78°21'W</named-content></named-content>, 7 Nov 1980, <italic>L. Holm-Nielsen &amp; J. Jaramillo 28012</italic> (QCA); cordillera de los Llanganates, N end of the loma between río Muyu and río Verde Grande, 5.5 km WNW of cerro Hermoso, <named-content xmlns:xlink="http://www.w3.org/1999/xlink" content-type="dwc:verbatimCoordinates" xlink:type="simple"><named-content content-type="geo-json" specific-use="{&#34;type&#34;:&#34;Point&#34;,&#34;coordinates&#34;:[-78.316667,-1.200000]}" id="NCID0ENBCI" xlink:type="simple">1°12'S, 78°19'W</named-content></named-content>, 9 Nov 1980, <italic>L. Holm-Nielsen &amp; J. Jaramillo 28183</italic> (QCA); cordillera de los Llanganates, N end of the loma between río Muyu and río Verde Grande, 5.5 km WNW of cerro Hermoso, <named-content xmlns:xlink="http://www.w3.org/1999/xlink" content-type="dwc:verbatimCoordinates" xlink:type="simple"><named-content content-type="geo-json" specific-use="{&#34;type&#34;:&#34;Point&#34;,&#34;coordinates&#34;:[-78.316667,-1.200000]}" id="NCID0EXBCI" xlink:type="simple">1°12'S, 78°19'W</named-content></named-content>, 9 Nov 1980, <italic>L. Holm-Nielsen &amp; J. Jaramillo 28186</italic> (QCA); cordillera de los Llanganates, S side of laguna Verde at cerro Hermoso, 1.8 km from the summit, <named-content xmlns:xlink="http://www.w3.org/1999/xlink" content-type="dwc:verbatimCoordinates" xlink:type="simple"><named-content content-type="geo-json" specific-use="{&#34;type&#34;:&#34;Point&#34;,&#34;coordinates&#34;:[-78.300000,-1.233333]}" id="NCID0EBCCI" xlink:type="simple">1°14'S, 78°18'W</named-content></named-content>, 11 Nov 1980, <italic>L. Holm-Nielsen &amp; J. Jaramillo 28423</italic> (QCA); cordillera de los Llanganates, páramo de Jaramillo, 12 km NW of cerro Hermoso, <named-content xmlns:xlink="http://www.w3.org/1999/xlink" content-type="dwc:verbatimCoordinates" xlink:type="simple"><named-content content-type="geo-json" specific-use="{&#34;type&#34;:&#34;Point&#34;,&#34;coordinates&#34;:[-78.350000,-1.150000]}" id="NCID0ELCCI" xlink:type="simple">1°9'S, 78°21'W</named-content></named-content>, 14 Nov 1980, <italic>L. Holm-Nielsen &amp; J. Jaramillo 28781</italic> (QCA); páramo de Jaramillo, 2 Nov 1984, <italic>J. Jaramillo 7359</italic> (QCA); Santiago de Píllaro, P.N. Llanganates, desde el río Millín hasta la colina Ashpachaca, <named-content xmlns:xlink="http://www.w3.org/1999/xlink" content-type="dwc:verbatimCoordinates" xlink:type="simple"><named-content content-type="geo-json" specific-use="{&#34;type&#34;:&#34;Point&#34;,&#34;coordinates&#34;:[-78.366667,-1.133333]}" id="NCID0EXCCI" xlink:type="simple">1°8'S, 78°22'W</named-content></named-content>, 12 Oct 1998, <italic>E. Narváez &amp; W. Quizhpe 302</italic> (QCNE); Santiago de Píllaro, P.N. Llanganates, W of cerro Hermoso, near saddle between headwaters of río Verde and río Topo, <named-content xmlns:xlink="http://www.w3.org/1999/xlink" content-type="dwc:verbatimCoordinates" xlink:type="simple"><named-content content-type="geo-json" specific-use="{&#34;type&#34;:&#34;Point&#34;,&#34;coordinates&#34;:[-78.316667,-1.183333]}" id="NCID0EBDCI" xlink:type="simple">1°11'S, 78°19'W</named-content></named-content>, 12 Nov 1999, <italic>D. Neill et al. 11959</italic> (QCNE); Santiago de Píllaro, P.N. Llanganates, SW ridge of cerro Hermoso, <named-content xmlns:xlink="http://www.w3.org/1999/xlink" content-type="dwc:verbatimCoordinates" xlink:type="simple"><named-content content-type="geo-json" specific-use="{&#34;type&#34;:&#34;Point&#34;,&#34;coordinates&#34;:[-78.283333,-1.216667]}" id="NCID0ELDCI" xlink:type="simple">1°13'S, 78°17'W</named-content></named-content>, 14 Nov 1999, <italic>D. Neill et al. 12077</italic> (QCNE); Santiago de Píllaro, P.N. Llanganates, SW ridge of cerro Hermoso, <named-content xmlns:xlink="http://www.w3.org/1999/xlink" content-type="dwc:verbatimCoordinates" xlink:type="simple"><named-content content-type="geo-json" specific-use="{&#34;type&#34;:&#34;Point&#34;,&#34;coordinates&#34;:[-78.283333,-1.216667]}" id="NCID0EVDCI" xlink:type="simple">1°13'S, 78°17'W</named-content></named-content>, 14 Nov 1999, <italic>D. Neill et al. 12095</italic> (<abbrev xmlns:xlink="http://www.w3.org/1999/xlink" xlink:title="Colombia" id="ABBRID0E3DCI" xlink:type="simple">COL</abbrev>, QCNE); Santiago de Píllaro, P.N. Llanganates, SW ridge of cerro Hermoso, <named-content xmlns:xlink="http://www.w3.org/1999/xlink" content-type="dwc:verbatimCoordinates" xlink:type="simple"><named-content content-type="geo-json" specific-use="{&#34;type&#34;:&#34;Point&#34;,&#34;coordinates&#34;:[-78.283333,-1.216667]}" id="NCID0EDECI" xlink:type="simple">1°13'S, 78°17'W</named-content></named-content>, 14 Nov 1999, <italic>D. Neill et al. 12112</italic> (<abbrev xmlns:xlink="http://www.w3.org/1999/xlink" xlink:title="Colombia" id="ABBRID0EKECI" xlink:type="simple">COL</abbrev>, QCA, QCNE); Ambato, ladera NW del cerro Carihuairhazo, <named-content xmlns:xlink="http://www.w3.org/1999/xlink" content-type="dwc:verbatimCoordinates" xlink:type="simple"><named-content content-type="geo-json" specific-use="{&#34;type&#34;:&#34;Point&#34;,&#34;coordinates&#34;:[-78.750000,-1.383333]}" id="NCID0ERECI" xlink:type="simple">1°23'S, 78°45'W</named-content></named-content>, 2 Feb 2012, <italic>K. Romoleroux &amp; G. Peyre 5756</italic> (QCA); P.N. Llanganates, <named-content xmlns:xlink="http://www.w3.org/1999/xlink" content-type="dwc:verbatimCoordinates" xlink:type="simple"><named-content content-type="geo-json" specific-use="{&#34;type&#34;:&#34;Point&#34;,&#34;coordinates&#34;:[-78.350000,-1.116667]}" id="NCID0E2ECI" xlink:type="simple">1°7'S, 78°21'W</named-content></named-content>, 15 Feb 2009, <italic>S. Salgado 686</italic> (QCA); volcán Tungurahua, N side of the mountain, trail to the summit, <named-content xmlns:xlink="http://www.w3.org/1999/xlink" content-type="dwc:verbatimCoordinates" xlink:type="simple"><named-content content-type="geo-json" specific-use="{&#34;type&#34;:&#34;Point&#34;,&#34;coordinates&#34;:[-78.450000,-1.450000]}" id="NCID0EFFCI" xlink:type="simple">1°27'S, 78°27'W</named-content></named-content>, 8 Aug 1997, <italic>P. Sklenář &amp; V. Sklenářová 3246</italic> (QCA); cerro Hermoso, SW ridge of the mountain, <named-content xmlns:xlink="http://www.w3.org/1999/xlink" content-type="dwc:verbatimCoordinates" xlink:type="simple"><named-content content-type="geo-json" specific-use="{&#34;type&#34;:&#34;Point&#34;,&#34;coordinates&#34;:[-78.300000,-1.233333]}" id="NCID0EPFCI" xlink:type="simple">1°14'S, 78°18'W</named-content></named-content>, 6 Sep 1997, <italic>P. Sklenář &amp; V. Sklenářová 3604</italic> (QCA); cerro Hermoso, SW ridge of the mountain, <named-content xmlns:xlink="http://www.w3.org/1999/xlink" content-type="dwc:verbatimCoordinates" xlink:type="simple"><named-content content-type="geo-json" specific-use="{&#34;type&#34;:&#34;Point&#34;,&#34;coordinates&#34;:[-78.300000,-1.233333]}" id="NCID0EZFCI" xlink:type="simple">1°14'S, 78°18'W</named-content></named-content>, 6 Sep 1997, <italic>P. Sklenář &amp; V. Sklenářová 3632</italic> (QCA); Patate, P.N. Llanganates, faldas del cerro Pan de Azúcar, en el trayecto páramo de Soguillas-cerro Pan de Azúcar, <named-content xmlns:xlink="http://www.w3.org/1999/xlink" content-type="dwc:verbatimCoordinates" xlink:type="simple"><named-content content-type="geo-json" specific-use="{&#34;type&#34;:&#34;Point&#34;,&#34;coordinates&#34;:[-78.283333,-1.150000]}" id="NCID0EDGCI" xlink:type="simple">1°9'S, 78°17'W</named-content></named-content>, 13 Oct 1998, <italic>H. Vargas, J.C. Ronquillo &amp; N. Granda 2837</italic> (QCNE); Patate, P.N. Llanganates, faldas del cerro Pan de Azúcar, en el trayecto páramo de Soguillas-cerro Pan de Azúcar, <named-content xmlns:xlink="http://www.w3.org/1999/xlink" content-type="dwc:verbatimCoordinates" xlink:type="simple"><named-content content-type="geo-json" specific-use="{&#34;type&#34;:&#34;Point&#34;,&#34;coordinates&#34;:[-78.283333,-1.150000]}" id="NCID0ENGCI" xlink:type="simple">1°9'S, 78°17'W</named-content></named-content>, 13 Oct 1998, <italic>H. Vargas, J.C. Ronquillo &amp; N. Granda 2838</italic> (QCNE); Patate, P.N. Llanganates, alrededores de la laguna Pan de Azúcar, <named-content xmlns:xlink="http://www.w3.org/1999/xlink" content-type="dwc:verbatimCoordinates" xlink:type="simple"><named-content content-type="geo-json" specific-use="{&#34;type&#34;:&#34;Point&#34;,&#34;coordinates&#34;:[-78.283333,-1.150000]}" id="NCID0EXGCI" xlink:type="simple">1°9'S, 78°17'W</named-content></named-content>, 14 Oct 1998, <italic>H. Vargas, J.C. Ronquillo &amp; N. Granda 2869</italic> (QCNE); <bold>Zamora-Chinchipe</bold>: cordillera de Sabanilla, cerca de la carretera Jimbura-Zumba, alrededor de la laguna Negra, <named-content xmlns:xlink="http://www.w3.org/1999/xlink" content-type="dwc:verbatimCoordinates" xlink:type="simple"><named-content content-type="geo-json" specific-use="{&#34;type&#34;:&#34;Point&#34;,&#34;coordinates&#34;:[-79.416667,-4.700000]}" id="NCID0EDHCI" xlink:type="simple">4°42'S, 79°25'W</named-content></named-content>, 22 Oct 1996, <italic>R. Bussmann &amp; S. Lange s.n.</italic> (HUTPL, QCNE). <bold>Peru. Ancash</bold>: cordillera Blanca, quebrada Illanro, nevado Portachuelo, north side to west of glacier, <named-content xmlns:xlink="http://www.w3.org/1999/xlink" content-type="dwc:verbatimCoordinates" xlink:type="simple"><named-content content-type="geo-json" specific-use="{&#34;type&#34;:&#34;Point&#34;,&#34;coordinates&#34;:[-77.583333,-9.033333]}" id="NCID0EPHCI" xlink:type="simple">9°2'S, 77°35'W</named-content></named-content>, 13 Jul 1979, <italic>M. Gibby &amp; J.A. Barrett 185</italic> (BM); Carhuaz, Huascarán N.P., quebrada Ulta, below Ulta pass, <named-content xmlns:xlink="http://www.w3.org/1999/xlink" content-type="dwc:verbatimCoordinates" xlink:type="simple"><named-content content-type="geo-json" specific-use="{&#34;type&#34;:&#34;Point&#34;,&#34;coordinates&#34;:[-77.516667,-9.116667]}" id="NCID0EZHCI" xlink:type="simple">9°7'S, 77°31'W</named-content></named-content>, 28 Jul 1985, <italic>D.N. Smith 11323</italic> (F, MO, USM); <bold>Cajamarca</bold>: surroundings of Cajamarca, Jan 1986, <italic>B. Becker &amp; F.M. Terrones 303</italic> (LPB); surroundings of Cajamarca, 29 Jan 1986, <italic>B. Becker &amp; F.M. Terrones 328</italic> (LPB); Tingo, minas Conga, <named-content xmlns:xlink="http://www.w3.org/1999/xlink" content-type="dwc:verbatimCoordinates" xlink:type="simple"><named-content content-type="geo-json" specific-use="{&#34;type&#34;:&#34;Point&#34;,&#34;coordinates&#34;:[-78.350000,-6.916667]}" id="NCID0EJICI" xlink:type="simple">6°55'S, 78°21'W</named-content></named-content>, 3 Oct 2005, <italic>A. Granda 2491</italic> (MOL); <bold>Junín</bold>: Jauja, encima de la hacienda Runatullu, <named-content xmlns:xlink="http://www.w3.org/1999/xlink" content-type="dwc:verbatimCoordinates" xlink:type="simple"><named-content content-type="geo-json" specific-use="{&#34;type&#34;:&#34;Point&#34;,&#34;coordinates&#34;:[-74.966667,-11.650000]}" id="NCID0EVICI" xlink:type="simple">11°39'S, 74°58'W</named-content></named-content>, 23 Apr 1913, <italic>A. Weberbauer 6628</italic> (MOL, USM); <bold>San Martín</bold>: Mariscal Cáceres, valle al oeste del campamento Chochos en el P.N. del río Abiseo, <named-content xmlns:xlink="http://www.w3.org/1999/xlink" content-type="dwc:verbatimCoordinates" xlink:type="simple"><named-content content-type="geo-json" specific-use="{&#34;type&#34;:&#34;Point&#34;,&#34;coordinates&#34;:[-77.466667,-7.616667]}" id="NCID0EBJCI" xlink:type="simple">7°37'S, 77°28'W</named-content></named-content>, 28 Jun 1996, <italic>A. Cano et al. 7388</italic> (USM).</p></tp:treatment-sec><tp:treatment-sec><!--Section generated to contain objects referenced in tp:taxon-treatment.--><fig id="F2" position="float" orientation="portrait"><object-id xmlns:xlink="http://www.w3.org/1999/xlink" content-type="doi" xlink:type="simple">10.3897/phytokeys.158.50848.figure2</object-id><object-id xmlns:xlink="http://www.w3.org/1999/xlink" content-type="arpha" xlink:type="simple">AF45EEB3-867B-5D5A-8BE5-B0E9E7E0EA9B</object-id><label>Figure 2.</label><caption><p>Main habit types in <italic><tp:taxon-name><tp:taxon-name-part taxon-name-part-type="genus" reg="Xenophyllum">Xenophyllum</tp:taxon-name-part></tp:taxon-name></italic><bold>A, B</bold> species forming dense mats or hummocks <bold>C, D</bold> species forming clumps of somewhat distantly spaced stems <bold>A</bold><italic><tp:taxon-name><tp:taxon-name-part taxon-name-part-type="genus" reg="Xenophyllum">X.</tp:taxon-name-part> <tp:taxon-name-part taxon-name-part-type="species" reg="humile">humile</tp:taxon-name-part></tp:taxon-name></italic> (Ecuador, Pichincha, pr. Papallacta) <bold>B</bold><italic><tp:taxon-name><tp:taxon-name-part taxon-name-part-type="genus" reg="Xenophyllum">X.</tp:taxon-name-part> <tp:taxon-name-part taxon-name-part-type="species" reg="sotarense">sotarense</tp:taxon-name-part></tp:taxon-name></italic> (Colombia, Cauca, Sotará Volcano) <bold>C</bold><italic><tp:taxon-name><tp:taxon-name-part taxon-name-part-type="genus" reg="Xenophyllum">X.</tp:taxon-name-part> <tp:taxon-name-part taxon-name-part-type="species" reg="juniperinum">juniperinum</tp:taxon-name-part></tp:taxon-name></italic> (Chile, Antofagasta, Aucanquilcha Volcano) <bold>D</bold><italic><tp:taxon-name><tp:taxon-name-part taxon-name-part-type="genus" reg="Xenophyllum">X.</tp:taxon-name-part> <tp:taxon-name-part taxon-name-part-type="species" reg="digitatum">digitatum</tp:taxon-name-part></tp:taxon-name></italic> (Bolivia, Potosí, cordillera Kari Kari). Pictures by Joel Calvo.</p></caption><graphic xmlns:xlink="http://www.w3.org/1999/xlink" xlink:href="phytokeys-158-001-g002.jpg" position="float" orientation="portrait" xlink:type="simple" id="oo_448882.jpg"><uri content-type="original_file" xlink:type="simple">https://binary.pensoft.net/fig/448882</uri></graphic></fig><fig id="F6" position="float" orientation="portrait"><object-id xmlns:xlink="http://www.w3.org/1999/xlink" content-type="doi" xlink:type="simple">10.3897/phytokeys.158.50848.figure6</object-id><object-id xmlns:xlink="http://www.w3.org/1999/xlink" content-type="arpha" xlink:type="simple">E9F83672-85DF-5A31-B6E0-28D94F81E653</object-id><label>Figure 6.</label><caption><p>Distribution map of <italic><tp:taxon-name><tp:taxon-name-part taxon-name-part-type="genus" reg="Xenophyllum">Xenophyllum</tp:taxon-name-part> <tp:taxon-name-part taxon-name-part-type="species" reg="acerosum">acerosum</tp:taxon-name-part></tp:taxon-name></italic> (left hand) and <italic><tp:taxon-name><tp:taxon-name-part taxon-name-part-type="genus" reg="Xenophyllum">X.</tp:taxon-name-part> <tp:taxon-name-part taxon-name-part-type="species" reg="humile">humile</tp:taxon-name-part></tp:taxon-name></italic> (right hand).</p></caption><graphic xmlns:xlink="http://www.w3.org/1999/xlink" xlink:href="phytokeys-158-001-g006.jpg" position="float" orientation="portrait" xlink:type="simple" id="oo_448886.jpg"><uri content-type="original_file" xlink:type="simple">https://binary.pensoft.net/fig/448886</uri></graphic></fig></tp:treatment-sec><ref-list><ref id="B15"><mixed-citation xmlns:xlink="http://www.w3.org/1999/xlink" xlink:type="simple"><person-group><name name-style="western"><surname>Funk</surname><given-names>VA</given-names></name></person-group> (<year>1997a</year>) <article-title><italic><tp:taxon-name><tp:taxon-name-part taxon-name-part-type="genus">Xenophyllum</tp:taxon-name-part></tp:taxon-name></italic>, a New Andean Genus Extracted from <italic><tp:taxon-name><tp:taxon-name-part taxon-name-part-type="genus">Werneria</tp:taxon-name-part></tp:taxon-name></italic> s.l. (<tp:taxon-name><tp:taxon-name-part taxon-name-part-type="family">Compositae</tp:taxon-name-part></tp:taxon-name>: <tp:taxon-name><tp:taxon-name-part taxon-name-part-type="tribe">Senecioneae</tp:taxon-name-part></tp:taxon-name>).</article-title><source>Novon</source><volume>7</volume>(<issue>3</issue>): <fpage>235</fpage>–<lpage>241</lpage>. <ext-link xlink:type="simple" ext-link-type="doi" xlink:href="10.2307/3391934">https://doi.org/10.2307/3391934</ext-link></mixed-citation></ref><ref id="B33"><mixed-citation xmlns:xlink="http://www.w3.org/1999/xlink" xlink:type="simple"><person-group><name name-style="western"><surname>Turland</surname><given-names>NJ</given-names></name><name name-style="western"><surname>Wiersema</surname><given-names>JH</given-names></name><name name-style="western"><surname>Barrie</surname><given-names>FR</given-names></name><name name-style="western"><surname>Greuter</surname><given-names>W</given-names></name><name name-style="western"><surname>Hawksworth</surname><given-names>DL</given-names></name><name name-style="western"><surname>Herendeen</surname><given-names>PS</given-names></name><name name-style="western"><surname>Knapp</surname><given-names>S</given-names></name><name name-style="western"><surname>Kusber</surname><given-names>W-H</given-names></name><name name-style="western"><surname>Li</surname><given-names>D-Z</given-names></name><name name-style="western"><surname>Marhold</surname><given-names>K</given-names></name><name name-style="western"><surname>May</surname><given-names>TW</given-names></name><name name-style="western"><surname>McNeill</surname><given-names>J</given-names></name><name name-style="western"><surname>Monro</surname><given-names>AM</given-names></name><name name-style="western"><surname>Prado</surname><given-names>J</given-names></name><name name-style="western"><surname>Price</surname><given-names>MJ</given-names></name><name name-style="western"><surname>Smith</surname><given-names>GF</given-names></name></person-group> (<year>2018</year>) International Code of Nomenclature for algae, fungi, and plants (Shenzhen Code). Regnum Vegetabile 159: I–XXXVIII, 1–254. <ext-link xlink:type="simple" ext-link-type="doi" xlink:href="10.12705/Code.2018">https://doi.org/10.12705/Code.2018</ext-link></mixed-citation></ref><ref id="B16"><mixed-citation xmlns:xlink="http://www.w3.org/1999/xlink" xlink:type="simple"><person-group><name name-style="western"><surname>Funk</surname><given-names>VA</given-names></name></person-group> (<year>1997b</year>) <article-title><italic><tp:taxon-name><tp:taxon-name-part taxon-name-part-type="genus">Werneria</tp:taxon-name-part></tp:taxon-name></italic><italic>s.l.</italic> (<tp:taxon-name><tp:taxon-name-part taxon-name-part-type="family">Compositae</tp:taxon-name-part></tp:taxon-name>: <tp:taxon-name><tp:taxon-name-part taxon-name-part-type="tribe">Senecioneae</tp:taxon-name-part></tp:taxon-name>) in Ecuador.</article-title> In: <person-group><name name-style="western"><surname>Valencia</surname><given-names>R</given-names></name><name name-style="western"><surname>Balslev</surname><given-names>H</given-names></name></person-group> (<role>Eds</role>) <issue-title>Estudios sobre diversidad y ecología de plantas.</issue-title><source>Memorias del II Congreso Ecuatoriano de Botánica realizado en la Pontificia Universidad Católica del Ecuador, Quito. Pontificia Universidad Católica del Ecuador, Ecuador; Universidad de Aarhus, Dinamarca</source>, <fpage>25</fpage>–<lpage>35</lpage>.</mixed-citation></ref><ref id="B2"><mixed-citation xmlns:xlink="http://www.w3.org/1999/xlink" xlink:type="simple"><person-group><name name-style="western"><surname>Beltrán</surname><given-names>H</given-names></name></person-group> (<year>2016</year>) <article-title>Sinopsis del género <italic><tp:taxon-name><tp:taxon-name-part taxon-name-part-type="genus">Xenophyllum</tp:taxon-name-part></tp:taxon-name></italic> (<tp:taxon-name><tp:taxon-name-part taxon-name-part-type="family">Asteraceae</tp:taxon-name-part></tp:taxon-name>: <tp:taxon-name><tp:taxon-name-part taxon-name-part-type="tribe">Senecioneae</tp:taxon-name-part></tp:taxon-name>) del Perú.</article-title><source>Arnaldoa</source><volume>23</volume>(<issue>1</issue>): <fpage>351</fpage>–<lpage>362</lpage>.</mixed-citation></ref><ref id="B34"><mixed-citation xmlns:xlink="http://www.w3.org/1999/xlink" xlink:type="simple"><person-group><name name-style="western"><surname>Weddell</surname><given-names>HA</given-names></name></person-group> (<year>1856</year>) Chloris andina, vol. 1, part 3. Chez P. Bertrand, Paris, 57–136.</mixed-citation></ref><ref id="B11"><mixed-citation xmlns:xlink="http://www.w3.org/1999/xlink" xlink:type="simple"><person-group><name name-style="western"><surname>Cuatrecasas</surname><given-names>J</given-names></name></person-group> (<year>1935</year>) <tp:taxon-name><tp:taxon-name-part taxon-name-part-type="kingdom">Plantae</tp:taxon-name-part></tp:taxon-name> novae colombianae: series altera. Trabajos del Museo Nacional de Ciencias Naturales y Jardín Botánico. Serie botánica 29: [3]–46.</mixed-citation></ref></ref-list></tp:taxon-treatment>
