# Supplementary material for: Taxonomic revision of the Andean genus Xenophyllum (Compositae, Senecioneae)
Source: PhytoKeys. 2020 Sep 3;158:1–106. doi: 10.3897/phytokeys.158.50848 (PMC7483337; doi:10.3897/phytokeys.158.50848)
Supplement: XML Treatment for Xenophyllum sotarense [file phytokeys.158.50848-treatment4.xml]

<!DOCTYPE tp:taxon-treatment
  PUBLIC "-//TaxonX//DTD Taxonomic Treatment Publishing DTD v0 20100105//EN" "tax-treatment-NSO.dtd">
<tp:taxon-treatment xmlns:tp="http://www.plazi.org/taxpub"><tp:treatment-meta><kwd-group><label>Taxon classification</label><kwd><named-content xmlns:xlink="http://www.w3.org/1999/xlink" content-type="kingdom">Plantae</named-content></kwd><kwd><named-content xmlns:xlink="http://www.w3.org/1999/xlink" content-type="order">Asterales</named-content></kwd><kwd><named-content xmlns:xlink="http://www.w3.org/1999/xlink" content-type="family">Asteraceae</named-content></kwd></kwd-group><mixed-citation publication-type="journal"><person-group><name><surname>Calvo</surname><given-names>Joel</given-names></name><name><surname>Moreira-Muñoz</surname><given-names>Andrés</given-names></name></person-group><article-title>Taxonomic revision of the Andean genus <italic><tp:taxon-name><tp:taxon-name-part taxon-name-part-type="genus" reg="Xenophyllum">Xenophyllum</tp:taxon-name-part></tp:taxon-name></italic> (<tp:taxon-name><tp:taxon-name-part taxon-name-part-type="family">Compositae</tp:taxon-name-part></tp:taxon-name>, <tp:taxon-name><tp:taxon-name-part taxon-name-part-type="tribe">Senecioneae</tp:taxon-name-part></tp:taxon-name>)</article-title><source>PhytoKeys</source><day>03</day><month>9</month><year>2020</year><volume>158</volume><fpage>1</fpage><lpage>106</lpage><pub-id pub-id-type="doi">10.3897/phytokeys.158.50848</pub-id></mixed-citation></tp:treatment-meta><tp:nomenclature><label>3.</label><tp:taxon-name><object-id xmlns:xlink="http://www.w3.org/1999/xlink" content-type="arpha" xlink:type="simple">B64286E6-2DCD-54EC-9D78-138060E47550</object-id>
            <tp:taxon-name-part taxon-name-part-type="genus" reg="Xenophyllum">Xenophyllum</tp:taxon-name-part>
            <tp:taxon-name-part taxon-name-part-type="species" reg="sotarense">sotarense</tp:taxon-name-part>
          </tp:taxon-name><tp:taxon-authority>(Hieron.) V.A.Funk, Novon 7(3): 240. 1997.</tp:taxon-authority><tp:nomenclature-citation-list><tp:nomenclature-citation><tp:taxon-name>
                <tp:taxon-name-part taxon-name-part-type="genus" reg="Werneria">Werneria</tp:taxon-name-part> <tp:taxon-name-part taxon-name-part-type="species" reg="sotarensis">sotarensis</tp:taxon-name-part></tp:taxon-name><comment>Hieron., Bot. Jahrb. Syst. 21(3): 363. 1895 [“soratensis”]. Type. Colombia. Cauca: Popayán al Sotará, cúspide del Sotará, 4400 m, Feb 1869, <italic>A. Stübel 339b</italic> (lectotype: MA-246367 (fragment!), designated by <xref ref-type="bibr" rid="B15">Funk (1997a</xref>: 240)). Epitype, designated here: Colombia. Cauca: Popayán, volcán Sotará, cima del volcán, 2°06’31’’N, 76°35’31’’W, 4440 m, 30 Nov 2017, <italic>J. Calvo, T. Buira &amp; C. Velasco 7640</italic> (MA-01-00928840!; isoepitype: CAUP s.n.!).</comment></tp:nomenclature-citation><tp:nomenclature-citation><tp:taxon-name>
                <tp:taxon-name-part taxon-name-part-type="genus" reg="Werneria">Werneria</tp:taxon-name-part> <tp:taxon-name-part taxon-name-part-type="species" reg="leucobryoides">leucobryoides</tp:taxon-name-part></tp:taxon-name><comment>S.F.Blake, J. Washington Acad. Sci. 18: 494. 1928. Type. Ecuador. Napo: in m. Quilindaña ad nives perpetuas, Dec 1897, <italic>E. Festa s.n.</italic> (holotype: NY s.n.!; isotypes: G-00305674 (digital image!), P-02088568 (digital image!), Q-001222!, QPLS s.n.!, US-00037321 (fragment!)).</comment></tp:nomenclature-citation></tp:nomenclature-citation-list></tp:nomenclature><tp:treatment-sec sec-type="description" id="SECID0EOLCI"><title>Description.</title><p>Suffruticose plant, forming dense mats or hummocks, with rhizome-like stems up to 5 cm long covered with sparse pilose indumentum and old leaves, rather erect, simple or branched from the base. <bold><italic>Stems</italic></bold> 1–1.5 cm tall (aerial part), sparsely pilose. <bold><italic>Leaves</italic></bold> densely stellate-imbricate, extending into a sheath-like base that bears scattered multicellular trichomes; leaf laminas 4–5 × 1–1.2 mm, linear, aristate at the apex (arista up to 0.5 mm long that falls as the leaves age), entire, thinly hyaline (in dried specimens), elliptical in cross section, glabrous, unconspicuously nerved above, 1-nerved beneath (barely visible), fleshy, drying coriaceous, matte, finely papillose. <bold><italic>Capitula</italic></bold> radiate, erect, sessile to subsessile. <bold><italic>Involucres</italic></bold> 4.9–5 × 4.8–5 mm, cupuliform; involucral bracts 12 to 13, 3.2–4 × 1.2–1.3 mm, obtuse at the apex, greenish. <bold><italic>Ray florets</italic></bold> ca. 13; corollas 6.3–6.5 × 0.8–1.2 mm, 2 to 4-veined, subentire to 2-toothed at the apex, conspicuously surpassing the involucre, white. <bold><italic>Disc florets</italic></bold> 14 to 15; corollas 3.3–4 mm long, whitish, usually purple-tipped; style branches truncate with a crown of sweeping trichomes, purplish. <bold><italic>Achenes</italic></bold> ca. 2.2 × 0.5 mm, cylindrical, 7 to 8-ribbed, glabrous; pappus 4.8–6.2 mm long, barbellate, whitish. Chromosome number unknown. Fig. <xref ref-type="fig" rid="F2">2B</xref>.</p></tp:treatment-sec><tp:treatment-sec sec-type="Additional iconography" id="SECID0EENCI"><title>Additional iconography.</title><p><xref ref-type="bibr" rid="B3">Blake (1928</xref>: 496, fig. 1Q–S sub <italic><tp:taxon-name><tp:taxon-name-part taxon-name-part-type="genus" reg="Werneria">Werneria</tp:taxon-name-part> <tp:taxon-name-part taxon-name-part-type="species" reg="leucobryoides">leucobryoides</tp:taxon-name-part></tp:taxon-name></italic>).</p></tp:treatment-sec><tp:treatment-sec sec-type="distribution" id="SECID0EZNCI"><title>Distribution and habitat.</title><p>Southern Colombia to central Ecuador. Colombia (border Cauca/Huila), Ecuador (Chimborazo, Morona-Santiago, Napo, Tungurahua). It grows in rocky outcrops and scree slopes around the upper limit of vegetation of the superparamo ecoregion, between elevations of 4125–4800 m (Fig. <xref ref-type="fig" rid="F9">9</xref>).</p></tp:treatment-sec><tp:treatment-sec sec-type="phenology" id="SECID0EDOCI"><title>Phenology.</title><p>Flowering from July to December.</p></tp:treatment-sec><tp:treatment-sec sec-type="etymology" id="SECID0EIOCI"><title>Etymology.</title><p>The epithet <italic>sotarense</italic> refers to the Sotará Volcano, the <italic>locus classicus</italic> of this species. It is located in southern Colombia on the border between the departments of Cauca and Huila.</p></tp:treatment-sec><tp:treatment-sec sec-type="notes" id="SECID0E1OCI"><title>Notes.</title><p><italic><tp:taxon-name><tp:taxon-name-part taxon-name-part-type="genus" reg="Xenophyllum">Xenophyllum</tp:taxon-name-part> <tp:taxon-name-part taxon-name-part-type="species" reg="sotarense">sotarense</tp:taxon-name-part></tp:taxon-name></italic> is characterized by its linear, 4–5 mm long, densely stellate-imbricate leaves, which are typically aristate at the apex. The arista measures up to 0.5 mm long and falls as the leaf ages. The sheath-like base bears scattered multicellular trichomes.</p><p>It is morphologically close to <italic><tp:taxon-name><tp:taxon-name-part taxon-name-part-type="genus" reg="Xenophyllum">X.</tp:taxon-name-part> <tp:taxon-name-part taxon-name-part-type="species" reg="humile">humile</tp:taxon-name-part></tp:taxon-name></italic>, especially to those small and compact plants with leaf laminas barely spreading from the sheath-like bases (see comments under it). To avoid misidentifications the following characters should be carefully studied: leaf apex (aristate or clearly acute when the arista falls in <italic><tp:taxon-name><tp:taxon-name-part taxon-name-part-type="genus" reg="Xenophyllum">X.</tp:taxon-name-part> <tp:taxon-name-part taxon-name-part-type="species" reg="sotarense">sotarense</tp:taxon-name-part></tp:taxon-name></italic> vs. obtuse to truncate in <italic><tp:taxon-name><tp:taxon-name-part taxon-name-part-type="genus" reg="Xenophyllum">X.</tp:taxon-name-part> <tp:taxon-name-part taxon-name-part-type="species" reg="humile">humile</tp:taxon-name-part></tp:taxon-name></italic>) and stem indumentum (sparsely pilose in <italic><tp:taxon-name><tp:taxon-name-part taxon-name-part-type="genus" reg="Xenophyllum">X.</tp:taxon-name-part> <tp:taxon-name-part taxon-name-part-type="species" reg="sotarense">sotarense</tp:taxon-name-part></tp:taxon-name></italic> vs. lanate in <italic><tp:taxon-name><tp:taxon-name-part taxon-name-part-type="genus" reg="Xenophyllum">X.</tp:taxon-name-part> <tp:taxon-name-part taxon-name-part-type="species" reg="humile">humile</tp:taxon-name-part></tp:taxon-name></italic>). <italic><tp:taxon-name><tp:taxon-name-part taxon-name-part-type="genus" reg="Xenophyllum">Xenophyllum</tp:taxon-name-part> <tp:taxon-name-part taxon-name-part-type="species" reg="sotarense">sotarense</tp:taxon-name-part></tp:taxon-name></italic> also shows morphological affinities with <italic><tp:taxon-name><tp:taxon-name-part taxon-name-part-type="genus" reg="Xenophyllum">X.</tp:taxon-name-part> <tp:taxon-name-part taxon-name-part-type="species" reg="roseum">roseum</tp:taxon-name-part></tp:taxon-name></italic>. The involucre length (4.9–5 mm in <italic><tp:taxon-name><tp:taxon-name-part taxon-name-part-type="genus" reg="Xenophyllum">X.</tp:taxon-name-part> <tp:taxon-name-part taxon-name-part-type="species" reg="sotarense">sotarense</tp:taxon-name-part></tp:taxon-name></italic> vs. 10–12 mm in <italic><tp:taxon-name><tp:taxon-name-part taxon-name-part-type="genus" reg="Xenophyllum">X.</tp:taxon-name-part> <tp:taxon-name-part taxon-name-part-type="species" reg="roseum">roseum</tp:taxon-name-part></tp:taxon-name></italic>), the ray corolla length and color (6.3–6.5 mm, white in <italic><tp:taxon-name><tp:taxon-name-part taxon-name-part-type="genus" reg="Xenophyllum">X.</tp:taxon-name-part> <tp:taxon-name-part taxon-name-part-type="species" reg="sotarense">sotarense</tp:taxon-name-part></tp:taxon-name></italic> vs. 11.8–19 mm, pink in <italic><tp:taxon-name><tp:taxon-name-part taxon-name-part-type="genus" reg="Xenophyllum">X.</tp:taxon-name-part> <tp:taxon-name-part taxon-name-part-type="species" reg="roseum">roseum</tp:taxon-name-part></tp:taxon-name></italic>), and the achene indumentum (glabrous in <italic><tp:taxon-name><tp:taxon-name-part taxon-name-part-type="genus" reg="Xenophyllum">X.</tp:taxon-name-part> <tp:taxon-name-part taxon-name-part-type="species" reg="sotarense">sotarense</tp:taxon-name-part></tp:taxon-name></italic> vs. white-villous in <italic><tp:taxon-name><tp:taxon-name-part taxon-name-part-type="genus" reg="Xenophyllum">X.</tp:taxon-name-part> <tp:taxon-name-part taxon-name-part-type="species" reg="roseum">roseum</tp:taxon-name-part></tp:taxon-name></italic>) are useful characters for differentiating them.</p><p>The lectotype of <italic><tp:taxon-name><tp:taxon-name-part taxon-name-part-type="genus" reg="Werneria">Werneria</tp:taxon-name-part> <tp:taxon-name-part taxon-name-part-type="species" reg="sotarensis">sotarensis</tp:taxon-name-part></tp:taxon-name></italic> Hieron. at MA consists in a single sterile fragment barely informative and no isolectotypes appear to be extant; the duplicate at B was destroyed in 1943 (F0BN015821). For that reason, an epitype collected in the <italic>locus classicus</italic> has been designated. It is noteworthy that the plants from this locality are restricted on the volcano summit and co-occur with <italic><tp:taxon-name><tp:taxon-name-part taxon-name-part-type="genus" reg="Xenophyllum">X.</tp:taxon-name-part> <tp:taxon-name-part taxon-name-part-type="species" reg="humile">humile</tp:taxon-name-part></tp:taxon-name></italic>, a species much more abundant in the area that was also found at lower elevations.</p><p>The isotypes of <italic><tp:taxon-name><tp:taxon-name-part taxon-name-part-type="genus" reg="Werneria">Werneria</tp:taxon-name-part> <tp:taxon-name-part taxon-name-part-type="species" reg="leucobryoides">leucobryoides</tp:taxon-name-part></tp:taxon-name></italic> S.F.Blake located at the Ecuadorian herbaria Q and QPLS show that the collector of this material was the Italian naturalist Enrico Festa instead of Luis Sodiro as the protologue indicates. This correction has been adopted since these specimens are the only ones that bear a label handwritten by Sodiro. It is feasible to think that the collector information was corrected on the specimens belonging to Sodiro’s personal herbarium but omitted on the duplicates to be distributed.</p></tp:treatment-sec><tp:treatment-sec sec-type="material" id="SECID0EDVCI"><title>Additional specimens examined.</title><p><bold>Ecuador. Chimborazo</bold>: El Altar, N side of the volcano, on the ridge below the Canoningo peak, <named-content xmlns:xlink="http://www.w3.org/1999/xlink" content-type="dwc:verbatimCoordinates" xlink:type="simple"><named-content content-type="geo-json" specific-use="{&#34;type&#34;:&#34;Point&#34;,&#34;coordinates&#34;:[-78.400000,-1.683333]}" id="NCID0EOVCI" xlink:type="simple">1°41'S, 78°24'W</named-content></named-content>, 19 Aug 1995, <italic>P. Sklenář &amp; V. Kostečková 90-5</italic> (QCNE); <bold>Morona-Santiago</bold>: cerros Yuibug-Pailacajas, E side of the mountain ridge, <named-content xmlns:xlink="http://www.w3.org/1999/xlink" content-type="dwc:verbatimCoordinates" xlink:type="simple"><named-content content-type="geo-json" specific-use="{&#34;type&#34;:&#34;Point&#34;,&#34;coordinates&#34;:[-78.450000,-1.750000]}" id="NCID0E1VCI" xlink:type="simple">1°45'S, 78°27'W</named-content></named-content>, 31 Jul 1997, <italic>P. Sklenář &amp; V. Sklenářová 2941</italic> (QCA, US); cerros Yuibug-Pailacajas, E side of the mountain ridge, <named-content xmlns:xlink="http://www.w3.org/1999/xlink" content-type="dwc:verbatimCoordinates" xlink:type="simple"><named-content content-type="geo-json" specific-use="{&#34;type&#34;:&#34;Point&#34;,&#34;coordinates&#34;:[-78.450000,-1.750000]}" id="NCID0EEWCI" xlink:type="simple">1°45'S, 78°27'W</named-content></named-content>, 31 Jul 1997, <italic>P. Sklenář &amp; V. Sklenářová 3022</italic> (QCA); <bold>Napo</bold>: cerro Antisana, NW of north peak of Antisana, <named-content xmlns:xlink="http://www.w3.org/1999/xlink" content-type="dwc:verbatimCoordinates" xlink:type="simple"><named-content content-type="geo-json" specific-use="{&#34;type&#34;:&#34;Point&#34;,&#34;coordinates&#34;:[-78.150000,-0.450000]}" id="NCID0EQWCI" xlink:type="simple">0°27'S, 78°9'W</named-content></named-content>, 28 Jul 1960, <italic>P.J. Grubb et al. 630</italic> (K, NY); NE side of volcán Antisana, <named-content xmlns:xlink="http://www.w3.org/1999/xlink" content-type="dwc:verbatimCoordinates" xlink:type="simple"><named-content content-type="geo-json" specific-use="{&#34;type&#34;:&#34;Point&#34;,&#34;coordinates&#34;:[-78.133333,-0.450000]}" id="NCID0E1WCI" xlink:type="simple">0°27'S, 78°8'W</named-content></named-content>, 17 Aug 1997, <italic>P. Sklenář &amp; V. Sklenářová 3414</italic> (QCA, US); NE side of volcán Antisana, <named-content xmlns:xlink="http://www.w3.org/1999/xlink" content-type="dwc:verbatimCoordinates" xlink:type="simple"><named-content content-type="geo-json" specific-use="{&#34;type&#34;:&#34;Point&#34;,&#34;coordinates&#34;:[-78.133333,-0.450000]}" id="NCID0EEXCI" xlink:type="simple">0°27'S, 78°8'W</named-content></named-content>, 17 Aug 1997, <italic>P. Sklenář &amp; V. Sklenářová 3418</italic> (QCA); NE side of volcán Antisana, <named-content xmlns:xlink="http://www.w3.org/1999/xlink" content-type="dwc:verbatimCoordinates" xlink:type="simple"><named-content content-type="geo-json" specific-use="{&#34;type&#34;:&#34;Point&#34;,&#34;coordinates&#34;:[-78.133333,-0.450000]}" id="NCID0EOXCI" xlink:type="simple">0°27'S, 78°8'W</named-content></named-content>, 17 Aug 1997, <italic>P. Sklenář &amp; V. Sklenářová 3424</italic> (QCA); volcán Antisana, NE side of the volcano, <named-content xmlns:xlink="http://www.w3.org/1999/xlink" content-type="dwc:verbatimCoordinates" xlink:type="simple"><named-content content-type="geo-json" specific-use="{&#34;type&#34;:&#34;Point&#34;,&#34;coordinates&#34;:[-78.133333,-0.450000]}" id="NCID0EYXCI" xlink:type="simple">0°27'S, 78°8'W</named-content></named-content>, 21 Sep 2017, <italic>P. Sklenář 14116</italic> (QCA); in pascuis summis m. Quilindaña, <named-content xmlns:xlink="http://www.w3.org/1999/xlink" content-type="dwc:verbatimCoordinates" xlink:type="simple"><named-content content-type="geo-json" specific-use="{&#34;type&#34;:&#34;Point&#34;,&#34;coordinates&#34;:[-78.316667,-0.783333]}" id="NCID0ECYCI" xlink:type="simple">0°47'S, 78°19'W</named-content></named-content>, [without date], <italic>L. Sodiro s.n.</italic> (QPLS); <bold>Tungurahua</bold>: Santiago de Píllaro, P.N. Llanganates, SW ridge of cerro Hermoso, <named-content xmlns:xlink="http://www.w3.org/1999/xlink" content-type="dwc:verbatimCoordinates" xlink:type="simple"><named-content content-type="geo-json" specific-use="{&#34;type&#34;:&#34;Point&#34;,&#34;coordinates&#34;:[-78.283333,-1.216667]}" id="NCID0EOYCI" xlink:type="simple">1°13'S, 78°17'W</named-content></named-content>, 14 Nov 1999, <italic>D. Neill et al. 12104</italic> (QCNE); Santiago de Píllaro, P.N. Llanganates, SW ridge of cerro Hermoso, <named-content xmlns:xlink="http://www.w3.org/1999/xlink" content-type="dwc:verbatimCoordinates" xlink:type="simple"><named-content content-type="geo-json" specific-use="{&#34;type&#34;:&#34;Point&#34;,&#34;coordinates&#34;:[-78.283333,-1.216667]}" id="NCID0EYYCI" xlink:type="simple">1°13'S, 78°17'W</named-content></named-content>, 14 Nov 1999, <italic>D. Neill et al. 12167</italic> (QCNE); P.N. Llanganatis, slope on the W side of cerro Hermoso, <named-content xmlns:xlink="http://www.w3.org/1999/xlink" content-type="dwc:verbatimCoordinates" xlink:type="simple"><named-content content-type="geo-json" specific-use="{&#34;type&#34;:&#34;Point&#34;,&#34;coordinates&#34;:[-78.283333,-1.216667]}" id="NCID0ECZCI" xlink:type="simple">1°13'S, 78°17'W</named-content></named-content>, 3 Dec 2010, <italic>P. Sklenář 13132</italic> (QCA); cerro Hermoso, SW ridge of the mountain, <named-content xmlns:xlink="http://www.w3.org/1999/xlink" content-type="dwc:verbatimCoordinates" xlink:type="simple"><named-content content-type="geo-json" specific-use="{&#34;type&#34;:&#34;Point&#34;,&#34;coordinates&#34;:[-78.300000,-1.233333]}" id="NCID0EMZCI" xlink:type="simple">1°14'S, 78°18'W</named-content></named-content>, 6 Sep 1997, <italic>P. Sklenář &amp; V. Sklenářová 3741</italic> (US).</p></tp:treatment-sec><tp:treatment-sec><!--Section generated to contain objects referenced in tp:taxon-treatment.--><fig id="F2" position="float" orientation="portrait"><object-id xmlns:xlink="http://www.w3.org/1999/xlink" content-type="doi" xlink:type="simple">10.3897/phytokeys.158.50848.figure2</object-id><object-id xmlns:xlink="http://www.w3.org/1999/xlink" content-type="arpha" xlink:type="simple">AF45EEB3-867B-5D5A-8BE5-B0E9E7E0EA9B</object-id><label>Figure 2.</label><caption><p>Main habit types in <italic><tp:taxon-name><tp:taxon-name-part taxon-name-part-type="genus" reg="Xenophyllum">Xenophyllum</tp:taxon-name-part></tp:taxon-name></italic><bold>A, B</bold> species forming dense mats or hummocks <bold>C, D</bold> species forming clumps of somewhat distantly spaced stems <bold>A</bold><italic><tp:taxon-name><tp:taxon-name-part taxon-name-part-type="genus" reg="Xenophyllum">X.</tp:taxon-name-part> <tp:taxon-name-part taxon-name-part-type="species" reg="humile">humile</tp:taxon-name-part></tp:taxon-name></italic> (Ecuador, Pichincha, pr. Papallacta) <bold>B</bold><italic><tp:taxon-name><tp:taxon-name-part taxon-name-part-type="genus" reg="Xenophyllum">X.</tp:taxon-name-part> <tp:taxon-name-part taxon-name-part-type="species" reg="sotarense">sotarense</tp:taxon-name-part></tp:taxon-name></italic> (Colombia, Cauca, Sotará Volcano) <bold>C</bold><italic><tp:taxon-name><tp:taxon-name-part taxon-name-part-type="genus" reg="Xenophyllum">X.</tp:taxon-name-part> <tp:taxon-name-part taxon-name-part-type="species" reg="juniperinum">juniperinum</tp:taxon-name-part></tp:taxon-name></italic> (Chile, Antofagasta, Aucanquilcha Volcano) <bold>D</bold><italic><tp:taxon-name><tp:taxon-name-part taxon-name-part-type="genus" reg="Xenophyllum">X.</tp:taxon-name-part> <tp:taxon-name-part taxon-name-part-type="species" reg="digitatum">digitatum</tp:taxon-name-part></tp:taxon-name></italic> (Bolivia, Potosí, cordillera Kari Kari). Pictures by Joel Calvo.</p></caption><graphic xmlns:xlink="http://www.w3.org/1999/xlink" xlink:href="phytokeys-158-001-g002.jpg" position="float" orientation="portrait" xlink:type="simple" id="oo_448882.jpg"><uri content-type="original_file" xlink:type="simple">https://binary.pensoft.net/fig/448882</uri></graphic></fig><fig id="F9" position="float" orientation="portrait"><object-id xmlns:xlink="http://www.w3.org/1999/xlink" content-type="doi" xlink:type="simple">10.3897/phytokeys.158.50848.figure9</object-id><object-id xmlns:xlink="http://www.w3.org/1999/xlink" content-type="arpha" xlink:type="simple">E01ABACD-0CF6-5515-84D8-19D21EA5A549</object-id><label>Figure 9.</label><caption><p>Distribution map of <italic><tp:taxon-name><tp:taxon-name-part taxon-name-part-type="genus" reg="Xenophyllum">Xenophyllum</tp:taxon-name-part> <tp:taxon-name-part taxon-name-part-type="species" reg="sotarense">sotarense</tp:taxon-name-part></tp:taxon-name></italic> (left hand, closed triangle), <italic><tp:taxon-name><tp:taxon-name-part taxon-name-part-type="genus" reg="Xenophyllum">X.</tp:taxon-name-part> <tp:taxon-name-part taxon-name-part-type="species" reg="roseum">roseum</tp:taxon-name-part></tp:taxon-name></italic> (left hand, open circle), and <italic><tp:taxon-name><tp:taxon-name-part taxon-name-part-type="genus" reg="Xenophyllum">X.</tp:taxon-name-part> <tp:taxon-name-part taxon-name-part-type="species" reg="funkianum">funkianum</tp:taxon-name-part></tp:taxon-name></italic> (right hand).</p></caption><graphic xmlns:xlink="http://www.w3.org/1999/xlink" xlink:href="phytokeys-158-001-g009.jpg" position="float" orientation="portrait" xlink:type="simple" id="oo_448889.jpg"><uri content-type="original_file" xlink:type="simple">https://binary.pensoft.net/fig/448889</uri></graphic></fig></tp:treatment-sec><ref-list><ref id="B15"><mixed-citation xmlns:xlink="http://www.w3.org/1999/xlink" xlink:type="simple"><person-group><name name-style="western"><surname>Funk</surname><given-names>VA</given-names></name></person-group> (<year>1997a</year>) <article-title><italic><tp:taxon-name><tp:taxon-name-part taxon-name-part-type="genus">Xenophyllum</tp:taxon-name-part></tp:taxon-name></italic>, a New Andean Genus Extracted from <italic><tp:taxon-name><tp:taxon-name-part taxon-name-part-type="genus">Werneria</tp:taxon-name-part></tp:taxon-name></italic> s.l. (<tp:taxon-name><tp:taxon-name-part taxon-name-part-type="family">Compositae</tp:taxon-name-part></tp:taxon-name>: <tp:taxon-name><tp:taxon-name-part taxon-name-part-type="tribe">Senecioneae</tp:taxon-name-part></tp:taxon-name>).</article-title><source>Novon</source><volume>7</volume>(<issue>3</issue>): <fpage>235</fpage>–<lpage>241</lpage>. <ext-link xlink:type="simple" ext-link-type="doi" xlink:href="10.2307/3391934">https://doi.org/10.2307/3391934</ext-link></mixed-citation></ref><ref id="B3"><mixed-citation xmlns:xlink="http://www.w3.org/1999/xlink" xlink:type="simple"><person-group><name name-style="western"><surname>Blake</surname><given-names>SF</given-names></name></person-group> (<year>1928</year>) <article-title>New South American species of <italic><tp:taxon-name><tp:taxon-name-part taxon-name-part-type="genus">Werneria</tp:taxon-name-part></tp:taxon-name></italic>.</article-title><source>Journal of the Washington Academy of Sciences</source><volume>18</volume>: <fpage>485</fpage>–<lpage>498</lpage>. <ext-link xlink:type="simple" ext-link-type="uri" xlink:href="https://www.jstor.org/stable/24523491">https://www.jstor.org/stable/24523491</ext-link></mixed-citation></ref></ref-list></tp:taxon-treatment>
