# Supplementary material for: Taxonomic revision of the Andean genus Xenophyllum (Compositae, Senecioneae)
Source: PhytoKeys. 2020 Sep 3;158:1–106. doi: 10.3897/phytokeys.158.50848 (PMC7483337; doi:10.3897/phytokeys.158.50848)
Supplement: XML Treatment for Xenophyllum roseum [file phytokeys.158.50848-treatment5.xml]

<!DOCTYPE tp:taxon-treatment
  PUBLIC "-//TaxonX//DTD Taxonomic Treatment Publishing DTD v0 20100105//EN" "tax-treatment-NSO.dtd">
<tp:taxon-treatment xmlns:tp="http://www.plazi.org/taxpub"><tp:treatment-meta><kwd-group><label>Taxon classification</label><kwd><named-content xmlns:xlink="http://www.w3.org/1999/xlink" content-type="kingdom">Plantae</named-content></kwd><kwd><named-content xmlns:xlink="http://www.w3.org/1999/xlink" content-type="order">Asterales</named-content></kwd><kwd><named-content xmlns:xlink="http://www.w3.org/1999/xlink" content-type="family">Asteraceae</named-content></kwd></kwd-group><mixed-citation publication-type="journal"><person-group><name><surname>Calvo</surname><given-names>Joel</given-names></name><name><surname>Moreira-Muñoz</surname><given-names>Andrés</given-names></name></person-group><article-title>Taxonomic revision of the Andean genus <italic><tp:taxon-name><tp:taxon-name-part taxon-name-part-type="genus" reg="Xenophyllum">Xenophyllum</tp:taxon-name-part></tp:taxon-name></italic> (<tp:taxon-name><tp:taxon-name-part taxon-name-part-type="family">Compositae</tp:taxon-name-part></tp:taxon-name>, <tp:taxon-name><tp:taxon-name-part taxon-name-part-type="tribe">Senecioneae</tp:taxon-name-part></tp:taxon-name>)</article-title><source>PhytoKeys</source><day>03</day><month>9</month><year>2020</year><volume>158</volume><fpage>1</fpage><lpage>106</lpage><pub-id pub-id-type="doi">10.3897/phytokeys.158.50848</pub-id></mixed-citation></tp:treatment-meta><tp:nomenclature><label>4.</label><tp:taxon-name><object-id xmlns:xlink="http://www.w3.org/1999/xlink" content-type="arpha" xlink:type="simple">332245BD-861F-575A-B2E0-391CC4102A94</object-id>
            <tp:taxon-name-part taxon-name-part-type="genus" reg="Xenophyllum">Xenophyllum</tp:taxon-name-part>
            <tp:taxon-name-part taxon-name-part-type="species" reg="roseum">roseum</tp:taxon-name-part>
          </tp:taxon-name><tp:taxon-authority>(Hieron.) V.A.Funk, Novon 7(3): 240. 1997.</tp:taxon-authority><tp:nomenclature-citation-list><tp:nomenclature-citation><tp:taxon-name>
                <tp:taxon-name-part taxon-name-part-type="genus" reg="Werneria">Werneria</tp:taxon-name-part> <tp:taxon-name-part taxon-name-part-type="species" reg="rosea">rosea</tp:taxon-name-part></tp:taxon-name><comment>Hieron., Bot. Jahrb. Syst. 28(5): 648. 1901. <tp:taxon-name><tp:taxon-name-part taxon-name-part-type="genus" reg="Werneria">Werneria</tp:taxon-name-part> <tp:taxon-name-part taxon-name-part-type="species" reg="humilis">humilis</tp:taxon-name-part> <tp:taxon-name-part taxon-name-part-type="infraspecific-rank">var.</tp:taxon-name-part> <tp:taxon-name-part taxon-name-part-type="variety" reg="rosea">rosea</tp:taxon-name-part></tp:taxon-name> (Hieron.) Rockh., Bot. Jahrb. Syst. 70: 295. 1939. Type. Ecuador. Azuay: páramo del Cajas, W Andes of Cuenca, 3800−4300 m, [without date], <italic>F.C. Lehmann 5687</italic> (lectotype: K-000527743 (digital image!), designated by <xref ref-type="bibr" rid="B15">Funk (1997a</xref>: 240); isolectotype: US-00037306 (fragment!)).</comment></tp:nomenclature-citation><tp:nomenclature-citation><tp:taxon-name>
                <tp:taxon-name-part taxon-name-part-type="genus" reg="Werneria">Werneria</tp:taxon-name-part> <tp:taxon-name-part taxon-name-part-type="species" reg="purpurea">purpurea</tp:taxon-name-part></tp:taxon-name><comment>Spruce ex Rockh., Bot. Jahrb. Syst. 70: 295. 1939, <italic>nom. inval. pro syn.</italic> (<xref ref-type="bibr" rid="B33">Turland et al. 2018</xref>, ICN Art. 36.1).</comment></tp:nomenclature-citation></tp:nomenclature-citation-list></tp:nomenclature><tp:treatment-sec sec-type="description" id="SECID0EM3CI"><title>Description.</title><p>Suffruticose plant, forming dense mats or hummocks, with rhizome-like stems up to 6.5 cm long covered with matted lanate indumentum and leaf bases, rather erect, simple or branched from the base. <bold><italic>Stems</italic></bold> 1.5–2 cm tall (aerial part), lanate. <bold><italic>Leaves</italic></bold> stellate-imbricate, extending into a sheath-like base that bears long silky trichomes, usually with the leaf lamina spreading at nearly 90° from the sheath-like base; leaf laminas 4.6–10.6 × 1.3–1.5 mm, linear, obtuse, callous-like tipped at the apex (the young ones usually bearing a quickly deciduous arista up to 0.5 mm long), entire, elliptical to almost terete in cross section (rather flat when dried), glabrous, unconspicuously nerved above, 1-nerved beneath (barely visible; in dried specimens the nerves are noticeable on both faces), fleshy, matte, papillose. <bold><italic>Capitula</italic></bold> radiate, erect, sessile. <bold><italic>Involucres</italic></bold> 10–12 × 7.9–8 mm, cupuliform; involucral bracts ca. 13, 5.5–7.6 × 1.6–2 mm, acute at the apex, greenish, purple-edged. <bold><italic>Ray florets</italic></bold> 11 to 13; corollas 11.8–19 × 2.5–3 mm, 4-veined, subentire to 3-toothed at the apex, conspicuously surpassing the involucre, pink. <bold><italic>Disc florets</italic></bold> 28 to 34; corollas 5.7–8 mm long, yellowish; style branches penicillate, yellowish. <bold><italic>Achenes</italic></bold> cylindrical, white-villous with trichomes ca. 0.5 mm long (immature); pappus ca. 7 mm long, barbellate, whitish. Chromosome number unknown. Fig. <xref ref-type="fig" rid="F8">8</xref>.</p><fig id="F8" position="float" orientation="portrait"><object-id xmlns:xlink="http://www.w3.org/1999/xlink" content-type="doi" xlink:type="simple">10.3897/phytokeys.158.50848.figure8</object-id><object-id xmlns:xlink="http://www.w3.org/1999/xlink" content-type="arpha" xlink:type="simple">388610D8-98D6-5A90-A8CD-15706D970C45</object-id><label>Figure 8.</label><caption><p><italic><tp:taxon-name><tp:taxon-name-part taxon-name-part-type="genus" reg="Xenophyllum">Xenophyllum</tp:taxon-name-part> <tp:taxon-name-part taxon-name-part-type="species" reg="roseum">roseum</tp:taxon-name-part></tp:taxon-name></italic><bold>A</bold> habit <bold>B</bold> capitulum <bold>C</bold> adaxial leaf surface <bold>D</bold> detail of leaf surface <bold>E</bold> ray corolla and style <bold>F</bold> disc corolla and style branches <bold>G</bold> disc corolla and stamens (vertically sectioned, style removed) <bold>H</bold> style <bold>I</bold> immature achene with pappus. All details drawn from <italic>Jameson s.n.</italic> (US) except for <bold>A</bold> (drawn from <italic>Funk &amp; Montezuma 11441</italic>, US). Illustration by Alice Tangerini.</p></caption><graphic xmlns:xlink="http://www.w3.org/1999/xlink" xlink:href="phytokeys-158-001-g008.jpg" position="float" orientation="portrait" xlink:type="simple" id="oo_448888.jpg"><uri content-type="original_file" xlink:type="simple">https://binary.pensoft.net/fig/448888</uri></graphic></fig></tp:treatment-sec><tp:treatment-sec sec-type="distribution" id="SECID0ES6CI"><title>Distribution and habitat.</title><p>Endemic to Ecuador (Azuay, Cañar, Loja). It grows in moist grasslands and exposed places of the paramo ecoregion, between elevations of 3650–4275 m (Fig. <xref ref-type="fig" rid="F9">9</xref>).</p><p><italic><tp:taxon-name><tp:taxon-name-part taxon-name-part-type="genus" reg="Xenophyllum">Xenophyllum</tp:taxon-name-part> <tp:taxon-name-part taxon-name-part-type="species" reg="roseum">roseum</tp:taxon-name-part></tp:taxon-name></italic> is a narrow endemic species only known from El Cajas National Park (Azuay) and the Culebrillas Lagoon (Cañar). A single collection from Loja (<italic>Jameson s.n.</italic>, US) would also support its presence in this province. However, the label information does not provide a precise locality (“province of Loxa”), and therefore, it has not been represented on the map. New collections are required to confirm that <italic><tp:taxon-name><tp:taxon-name-part taxon-name-part-type="genus" reg="Xenophyllum">X.</tp:taxon-name-part> <tp:taxon-name-part taxon-name-part-type="species" reg="roseum">roseum</tp:taxon-name-part></tp:taxon-name></italic> thrives in Loja.</p><fig id="F9" position="float" orientation="portrait"><object-id xmlns:xlink="http://www.w3.org/1999/xlink" content-type="doi" xlink:type="simple">10.3897/phytokeys.158.50848.figure9</object-id><object-id xmlns:xlink="http://www.w3.org/1999/xlink" content-type="arpha" xlink:type="simple">E01ABACD-0CF6-5515-84D8-19D21EA5A549</object-id><label>Figure 9.</label><caption><p>Distribution map of <italic><tp:taxon-name><tp:taxon-name-part taxon-name-part-type="genus" reg="Xenophyllum">Xenophyllum</tp:taxon-name-part> <tp:taxon-name-part taxon-name-part-type="species" reg="sotarense">sotarense</tp:taxon-name-part></tp:taxon-name></italic> (left hand, closed triangle), <italic><tp:taxon-name><tp:taxon-name-part taxon-name-part-type="genus" reg="Xenophyllum">X.</tp:taxon-name-part> <tp:taxon-name-part taxon-name-part-type="species" reg="roseum">roseum</tp:taxon-name-part></tp:taxon-name></italic> (left hand, open circle), and <italic><tp:taxon-name><tp:taxon-name-part taxon-name-part-type="genus" reg="Xenophyllum">X.</tp:taxon-name-part> <tp:taxon-name-part taxon-name-part-type="species" reg="funkianum">funkianum</tp:taxon-name-part></tp:taxon-name></italic> (right hand).</p></caption><graphic xmlns:xlink="http://www.w3.org/1999/xlink" xlink:href="phytokeys-158-001-g009.jpg" position="float" orientation="portrait" xlink:type="simple" id="oo_448889.jpg"><uri content-type="original_file" xlink:type="simple">https://binary.pensoft.net/fig/448889</uri></graphic></fig></tp:treatment-sec><tp:treatment-sec sec-type="phenology" id="SECID0EECDI"><title>Phenology.</title><p>Flowering from August to March.</p></tp:treatment-sec><tp:treatment-sec sec-type="etymology" id="SECID0EJCDI"><title>Etymology.</title><p>The adjective <italic>roseus -a -um</italic> means rose-like, rose-colored, pink-colored. It refers to the characteristic pink ray corollas of this species.</p></tp:treatment-sec><tp:treatment-sec sec-type="notes" id="SECID0ERCDI"><title>Notes.</title><p><italic><tp:taxon-name><tp:taxon-name-part taxon-name-part-type="genus" reg="Xenophyllum">Xenophyllum</tp:taxon-name-part> <tp:taxon-name-part taxon-name-part-type="species" reg="roseum">roseum</tp:taxon-name-part></tp:taxon-name></italic> is well defined by its linear, stellate-imbricate leaves that usually have the leaf lamina spreading at nearly 90° from the sheath-like base, and by the obtuse leaf apex that usually bears a quickly deciduous arista when young. The achenes are covered with a white-villous indumentum and the ray corollas are pink. This latter character makes this species unique within the genus. The color is very noticeable on living plants but in old dried specimens it might be less obvious, and therefore, somewhat equivocal for identification purposes.</p><p>It is morphologically similar to <italic><tp:taxon-name><tp:taxon-name-part taxon-name-part-type="genus" reg="Xenophyllum">X.</tp:taxon-name-part> <tp:taxon-name-part taxon-name-part-type="species" reg="humile">humile</tp:taxon-name-part></tp:taxon-name></italic> and <italic><tp:taxon-name><tp:taxon-name-part taxon-name-part-type="genus" reg="Xenophyllum">X.</tp:taxon-name-part> <tp:taxon-name-part taxon-name-part-type="species" reg="sotarense">sotarense</tp:taxon-name-part></tp:taxon-name></italic>. From the former species, it differs in the ray corolla length and color (11.8–19 mm, pink in <italic><tp:taxon-name><tp:taxon-name-part taxon-name-part-type="genus" reg="Xenophyllum">X.</tp:taxon-name-part> <tp:taxon-name-part taxon-name-part-type="species" reg="roseum">roseum</tp:taxon-name-part></tp:taxon-name></italic> vs. 4.2–12.2 mm, white in <italic><tp:taxon-name><tp:taxon-name-part taxon-name-part-type="genus" reg="Xenophyllum">X.</tp:taxon-name-part> <tp:taxon-name-part taxon-name-part-type="species" reg="humile">humile</tp:taxon-name-part></tp:taxon-name></italic>), disc corolla length and color (5.7–8 mm, yellowish in <italic><tp:taxon-name><tp:taxon-name-part taxon-name-part-type="genus" reg="Xenophyllum">X.</tp:taxon-name-part> <tp:taxon-name-part taxon-name-part-type="species" reg="roseum">roseum</tp:taxon-name-part></tp:taxon-name></italic> vs. 3.1–5 mm, whitish in <italic><tp:taxon-name><tp:taxon-name-part taxon-name-part-type="genus" reg="Xenophyllum">X.</tp:taxon-name-part> <tp:taxon-name-part taxon-name-part-type="species" reg="humile">humile</tp:taxon-name-part></tp:taxon-name></italic>), and achene indumentum (white-villous in <italic><tp:taxon-name><tp:taxon-name-part taxon-name-part-type="genus" reg="Xenophyllum">X.</tp:taxon-name-part> <tp:taxon-name-part taxon-name-part-type="species" reg="roseum">roseum</tp:taxon-name-part></tp:taxon-name></italic> vs. glabrous in <italic><tp:taxon-name><tp:taxon-name-part taxon-name-part-type="genus" reg="Xenophyllum">X.</tp:taxon-name-part> <tp:taxon-name-part taxon-name-part-type="species" reg="humile">humile</tp:taxon-name-part></tp:taxon-name></italic>). The deciduous arista that usually adorns the young leaves of <italic><tp:taxon-name><tp:taxon-name-part taxon-name-part-type="genus" reg="Xenophyllum">X.</tp:taxon-name-part> <tp:taxon-name-part taxon-name-part-type="species" reg="roseum">roseum</tp:taxon-name-part></tp:taxon-name></italic> also helps to differentiate it from <italic><tp:taxon-name><tp:taxon-name-part taxon-name-part-type="genus" reg="Xenophyllum">X.</tp:taxon-name-part> <tp:taxon-name-part taxon-name-part-type="species" reg="humile">humile</tp:taxon-name-part></tp:taxon-name></italic>. With respect to <italic><tp:taxon-name><tp:taxon-name-part taxon-name-part-type="genus" reg="Xenophyllum">X.</tp:taxon-name-part> <tp:taxon-name-part taxon-name-part-type="species" reg="sotarense">sotarense</tp:taxon-name-part></tp:taxon-name></italic>, the differences are detailed under this latter species. Among the aforementioned species, <italic><tp:taxon-name><tp:taxon-name-part taxon-name-part-type="genus" reg="Xenophyllum">X.</tp:taxon-name-part> <tp:taxon-name-part taxon-name-part-type="species" reg="roseum">roseum</tp:taxon-name-part></tp:taxon-name></italic> overlaps its distribution area with that of <italic><tp:taxon-name><tp:taxon-name-part taxon-name-part-type="genus" reg="Xenophyllum">X.</tp:taxon-name-part> <tp:taxon-name-part taxon-name-part-type="species" reg="humile">humile</tp:taxon-name-part></tp:taxon-name></italic>.</p></tp:treatment-sec><tp:treatment-sec sec-type="material" id="SECID0ETHDI"><title>Additional specimens examined.</title><p><bold>Ecuador. Azuay</bold>: road Cuenca-Angas, 28 Dec 1976, <italic>J.D. Boeke 650</italic> (QCA, US); P.N. Cajas, cerca de la laguna de Soldados, <named-content xmlns:xlink="http://www.w3.org/1999/xlink" content-type="dwc:verbatimCoordinates" xlink:type="simple"><named-content content-type="geo-json" specific-use="{&#34;type&#34;:&#34;Point&#34;,&#34;coordinates&#34;:[-79.300000,-2.900000]}" id="NCID0EAIDI" xlink:type="simple">2°54'S, 79°18'W</named-content></named-content>, 17 Nov 2000, <italic>L. Endara &amp; M. Nonhebel 554</italic> (QCA); Cajas, ca. 30 km W of Sayausí, at pass NE toward highest peak, <named-content xmlns:xlink="http://www.w3.org/1999/xlink" content-type="dwc:verbatimCoordinates" xlink:type="simple"><named-content content-type="geo-json" specific-use="{&#34;type&#34;:&#34;Point&#34;,&#34;coordinates&#34;:[-79.233333,-2.766667]}" id="NCID0EKIDI" xlink:type="simple">2°46'S, 79°14'W</named-content></named-content>, 23 Oct 1995, <italic>V.A. Funk &amp; X. Montezuma 11426</italic> (HA, QCA, US); 5 km W of Soldados on Cuenca-San Joaquín-Angus rd., ca. 100 m up slopes N of rd. toward large laguna, near laguna Estrellas Cocha, <named-content xmlns:xlink="http://www.w3.org/1999/xlink" content-type="dwc:verbatimCoordinates" xlink:type="simple"><named-content content-type="geo-json" specific-use="{&#34;type&#34;:&#34;Point&#34;,&#34;coordinates&#34;:[-79.250000,-2.900000]}" id="NCID0EUIDI" xlink:type="simple">2°54'S, 79°15'W</named-content></named-content>, 24 Oct 1995, <italic>V.A. Funk &amp; X. Montezuma 11441</italic> (US); W of Cuenca on gravel road between Soldados and Balao (hwy 25), laguna Estrellas Cocha, 6 km W of Arch at Soldados Park entrance, <named-content xmlns:xlink="http://www.w3.org/1999/xlink" content-type="dwc:verbatimCoordinates" xlink:type="simple"><named-content content-type="geo-json" specific-use="{&#34;type&#34;:&#34;Point&#34;,&#34;coordinates&#34;:[-79.250000,-2.900000]}" id="NCID0E5IDI" xlink:type="simple">2°54'S, 79°15'W</named-content></named-content>, 18 Apr 2018, <italic>V.A. Funk &amp; J.M. Bonifacino 14033</italic> (US); Assuay, Oct 1864, <italic>W. Jameson s.n.</italic> (E); P.N. Cajas, páramo de Soldados, road Cuenca-San Joaquín-Soldados, at the pass above Soldados, <named-content xmlns:xlink="http://www.w3.org/1999/xlink" content-type="dwc:verbatimCoordinates" xlink:type="simple"><named-content content-type="geo-json" specific-use="{&#34;type&#34;:&#34;Point&#34;,&#34;coordinates&#34;:[-79.283333,-2.900000]}" id="NCID0EKJDI" xlink:type="simple">2°54'S, 79°17'W</named-content></named-content>, 8 Jan 2000, <italic>P.M. Jørgensen et al. 1738</italic> (HA, QCNE, US); P.N. Cajas, road Cuenca-Sayausí-Molleturo, at the pass, km 38.4, <named-content xmlns:xlink="http://www.w3.org/1999/xlink" content-type="dwc:verbatimCoordinates" xlink:type="simple"><named-content content-type="geo-json" specific-use="{&#34;type&#34;:&#34;Point&#34;,&#34;coordinates&#34;:[-79.233333,-2.766667]}" id="NCID0EUJDI" xlink:type="simple">2°46'S, 79°14'W</named-content></named-content>, 3 Jan 2000, <italic>P.M. Jørgensen, C. Ulloa &amp; E. Narváez 2083</italic> (HA, US); Cuenca, Sayausí, Tres Cruces, <named-content xmlns:xlink="http://www.w3.org/1999/xlink" content-type="dwc:verbatimCoordinates" xlink:type="simple"><named-content content-type="geo-json" specific-use="{&#34;type&#34;:&#34;Point&#34;,&#34;coordinates&#34;:[-79.233333,-2.766667]}" id="NCID0E5JDI" xlink:type="simple">2°46'S, 79°14'W</named-content></named-content>, 13 Oct 2017, <italic>D. Minga, M. Jiménez &amp; N. Guzmán 3242</italic> (HA); área nacional de recreación Cajas, Totorococha-Mazan valley, <named-content xmlns:xlink="http://www.w3.org/1999/xlink" content-type="dwc:verbatimCoordinates" xlink:type="simple"><named-content content-type="geo-json" specific-use="{&#34;type&#34;:&#34;Point&#34;,&#34;coordinates&#34;:[-79.166667,-2.883333]}" id="NCID0EIKDI" xlink:type="simple">2°53'S, 79°10'W</named-content></named-content>, 12 Sep 1987, <italic>P.M. Ramsay &amp; P.J. Merrow-Smith 448</italic> (QCNE); Andibus Ecuadorensibus, in repisis m. Azuay, Aug 1857/9, <italic>R. Spruce 6013</italic> (BM, C, E, F [fragment], GH, GOET, K, LE, NY, P, TCD, W); P.N. Cajas, km 35.7 redondel Cuenca-Molleturo, en el paso, sendero Paragüillas, <named-content xmlns:xlink="http://www.w3.org/1999/xlink" content-type="dwc:verbatimCoordinates" xlink:type="simple"><named-content content-type="geo-json" specific-use="{&#34;type&#34;:&#34;Point&#34;,&#34;coordinates&#34;:[-79.233333,-2.766667]}" id="NCID0EUKDI" xlink:type="simple">2°46'S, 79°14'W</named-content></named-content>, 13 Jan 2003, <italic>C. Ulloa, P.M. Jørgensen &amp; X. Clavijo 1173</italic> (HA); Cuenca, Sayausí, P.N. Cajas, Tres Cruces, sendero del estacionamiento hacia arriba, <named-content xmlns:xlink="http://www.w3.org/1999/xlink" content-type="dwc:verbatimCoordinates" xlink:type="simple"><named-content content-type="geo-json" specific-use="{&#34;type&#34;:&#34;Point&#34;,&#34;coordinates&#34;:[-79.233333,-2.766667]}" id="NCID0E5KDI" xlink:type="simple">2°46'S, 79°14'W</named-content></named-content>, 28 Apr 2015, <italic>C. Ulloa et al. 2534</italic> (HA); <bold>Cañar</bold>: El Tambo, camino de la laguna Culebrillas hasta Ingapirca, cerca de la comunidad de Cajontambo, <named-content xmlns:xlink="http://www.w3.org/1999/xlink" content-type="dwc:verbatimCoordinates" xlink:type="simple"><named-content content-type="geo-json" specific-use="{&#34;type&#34;:&#34;Point&#34;,&#34;coordinates&#34;:[-78.866667,-2.433333]}" id="NCID0EKLDI" xlink:type="simple">2°26'S, 78°52'W</named-content></named-content>, 11 Mar 2009, <italic>D. Minga &amp; F. Nugra 1594</italic> (HA); <bold>Loja</bold>: province of Loxa, Sep 1864, <italic>W. Jameson s.n.</italic> (US).</p></tp:treatment-sec><ref-list><ref id="B15"><mixed-citation xmlns:xlink="http://www.w3.org/1999/xlink" xlink:type="simple"><person-group><name name-style="western"><surname>Funk</surname><given-names>VA</given-names></name></person-group> (<year>1997a</year>) <article-title><italic><tp:taxon-name><tp:taxon-name-part taxon-name-part-type="genus">Xenophyllum</tp:taxon-name-part></tp:taxon-name></italic>, a New Andean Genus Extracted from <italic><tp:taxon-name><tp:taxon-name-part taxon-name-part-type="genus">Werneria</tp:taxon-name-part></tp:taxon-name></italic> s.l. (<tp:taxon-name><tp:taxon-name-part taxon-name-part-type="family">Compositae</tp:taxon-name-part></tp:taxon-name>: <tp:taxon-name><tp:taxon-name-part taxon-name-part-type="tribe">Senecioneae</tp:taxon-name-part></tp:taxon-name>).</article-title><source>Novon</source><volume>7</volume>(<issue>3</issue>): <fpage>235</fpage>–<lpage>241</lpage>. <ext-link xlink:type="simple" ext-link-type="doi" xlink:href="10.2307/3391934">https://doi.org/10.2307/3391934</ext-link></mixed-citation></ref><ref id="B33"><mixed-citation xmlns:xlink="http://www.w3.org/1999/xlink" xlink:type="simple"><person-group><name name-style="western"><surname>Turland</surname><given-names>NJ</given-names></name><name name-style="western"><surname>Wiersema</surname><given-names>JH</given-names></name><name name-style="western"><surname>Barrie</surname><given-names>FR</given-names></name><name name-style="western"><surname>Greuter</surname><given-names>W</given-names></name><name name-style="western"><surname>Hawksworth</surname><given-names>DL</given-names></name><name name-style="western"><surname>Herendeen</surname><given-names>PS</given-names></name><name name-style="western"><surname>Knapp</surname><given-names>S</given-names></name><name name-style="western"><surname>Kusber</surname><given-names>W-H</given-names></name><name name-style="western"><surname>Li</surname><given-names>D-Z</given-names></name><name name-style="western"><surname>Marhold</surname><given-names>K</given-names></name><name name-style="western"><surname>May</surname><given-names>TW</given-names></name><name name-style="western"><surname>McNeill</surname><given-names>J</given-names></name><name name-style="western"><surname>Monro</surname><given-names>AM</given-names></name><name name-style="western"><surname>Prado</surname><given-names>J</given-names></name><name name-style="western"><surname>Price</surname><given-names>MJ</given-names></name><name name-style="western"><surname>Smith</surname><given-names>GF</given-names></name></person-group> (<year>2018</year>) International Code of Nomenclature for algae, fungi, and plants (Shenzhen Code). Regnum Vegetabile 159: I–XXXVIII, 1–254. <ext-link xlink:type="simple" ext-link-type="doi" xlink:href="10.12705/Code.2018">https://doi.org/10.12705/Code.2018</ext-link></mixed-citation></ref></ref-list></tp:taxon-treatment>
