# Supplementary material for: Taxonomic revision of the Andean genus Xenophyllum (Compositae, Senecioneae)
Source: PhytoKeys. 2020 Sep 3;158:1–106. doi: 10.3897/phytokeys.158.50848 (PMC7483337; doi:10.3897/phytokeys.158.50848)
Supplement: XML Treatment for Xenophyllum funkianum [file phytokeys.158.50848-treatment6.xml]

<!DOCTYPE tp:taxon-treatment
  PUBLIC "-//TaxonX//DTD Taxonomic Treatment Publishing DTD v0 20100105//EN" "tax-treatment-NSO.dtd">
<tp:taxon-treatment xmlns:tp="http://www.plazi.org/taxpub"><tp:treatment-meta><kwd-group><label>Taxon classification</label><kwd><named-content xmlns:xlink="http://www.w3.org/1999/xlink" content-type="kingdom">Animalia</named-content></kwd><kwd><named-content xmlns:xlink="http://www.w3.org/1999/xlink" content-type="order">Asterales</named-content></kwd><kwd><named-content xmlns:xlink="http://www.w3.org/1999/xlink" content-type="family">Asteraceae</named-content></kwd></kwd-group><mixed-citation publication-type="journal"><person-group><name><surname>Calvo</surname><given-names>Joel</given-names></name><name><surname>Moreira-Muñoz</surname><given-names>Andrés</given-names></name></person-group><article-title>Taxonomic revision of the Andean genus <italic><tp:taxon-name><tp:taxon-name-part taxon-name-part-type="genus" reg="Xenophyllum">Xenophyllum</tp:taxon-name-part></tp:taxon-name></italic> (<tp:taxon-name><tp:taxon-name-part taxon-name-part-type="family">Compositae</tp:taxon-name-part></tp:taxon-name>, <tp:taxon-name><tp:taxon-name-part taxon-name-part-type="tribe">Senecioneae</tp:taxon-name-part></tp:taxon-name>)</article-title><source>PhytoKeys</source><day>03</day><month>9</month><year>2020</year><volume>158</volume><fpage>1</fpage><lpage>106</lpage><pub-id pub-id-type="doi">10.3897/phytokeys.158.50848</pub-id></mixed-citation></tp:treatment-meta><tp:nomenclature><label>5.</label><tp:taxon-name><object-id xmlns:xlink="http://www.w3.org/1999/xlink" content-type="arpha" xlink:type="simple">591709A5-586C-51A9-A8CA-395993C6FC2E</object-id>
            <tp:taxon-name-part taxon-name-part-type="genus" reg="Xenophyllum">Xenophyllum</tp:taxon-name-part>
            <tp:taxon-name-part taxon-name-part-type="species" reg="funkianum">funkianum</tp:taxon-name-part>
          </tp:taxon-name><tp:taxon-authority>J.Calvo, PhytoKeys: 139: 30. 2020.</tp:taxon-authority></tp:nomenclature><tp:treatment-sec sec-type="material" id="SECID0EWMDI"><title>Type.</title><p>Ecuador. Chimborazo: Mt. Chimborazo area, at the end of <italic><tp:taxon-name><tp:taxon-name-part taxon-name-part-type="genus" reg="Polylepis">Polylepis</tp:taxon-name-part></tp:taxon-name></italic> road and beginning of hike to <italic><tp:taxon-name><tp:taxon-name-part taxon-name-part-type="genus" reg="Polylepis">Polylepis</tp:taxon-name-part></tp:taxon-name></italic> forest, 1°31’50’’S, 78°52’55’’W, 4233 m, 20 Apr 2018, <italic>V.A. Funk &amp; J.M. Bonifacino 14059</italic> (holotype: US!; isotypes: MO!, QCA!).</p></tp:treatment-sec><tp:treatment-sec sec-type="description" id="SECID0EMNDI"><title>Description.</title><p>Suffruticose plant, forming lax mats, with rhizome-like stems 20–35 cm long covered with arachnoid indumentum and leaf base remnants resembling paleae, horizontal, creeping, simple or branched from the base. <bold><italic>Stems</italic></bold> 2–3 cm tall (aerial part), arachnoid. <bold><italic>Leaves</italic></bold> imbricate, extending into a sheath-like base that bears arachnoid trichomes; leaf laminas 5.3–7.8 × 0.8–0.9 mm, linear, rather acute, callous-like tipped at the apex, entire, elliptical in cross section, glabrous, unconspicuously nerved above, 1-nerved beneath (only visible in the lower third), fleshy, shiny, papillose. <bold><italic>Capitula</italic></bold> radiate, erect, sessile. <bold><italic>Involucres</italic></bold> 9–11 × 5–7 mm, cupuliform; involucral bracts 13 to 14, 4.7–6.9 × 1–1.7 mm, acute at the apex, dark-burgundy. <bold><italic>Ray florets</italic></bold> 12 to 13; corollas 8.9–11.6 × 2.3–3 mm, 4-veined, subentire to 3-toothed at the apex, conspicuously surpassing the involucre, white, somewhat purplish beneath. <bold><italic>Disc florets</italic></bold> 20 to 23; corollas 5–5.6 mm long, yellowish; style branches truncate with a crown of sweeping trichomes, yellowish. <bold><italic>Achenes</italic></bold> cylindrical, white-villous (immature); pappus 3.9–6.2 mm long, barbellate, whitish. Chromosome number unknown. Fig. <xref ref-type="fig" rid="F10">10</xref>.</p><fig id="F10" position="float" orientation="portrait"><object-id xmlns:xlink="http://www.w3.org/1999/xlink" content-type="doi" xlink:type="simple">10.3897/phytokeys.158.50848.figure10</object-id><object-id xmlns:xlink="http://www.w3.org/1999/xlink" content-type="arpha" xlink:type="simple">2D20A43A-C71C-5DA3-8083-46C0B1AE02BC</object-id><label>Figure 10.</label><caption><p><italic><tp:taxon-name><tp:taxon-name-part taxon-name-part-type="genus" reg="Xenophyllum">Xenophyllum</tp:taxon-name-part> <tp:taxon-name-part taxon-name-part-type="species" reg="funkianum">funkianum</tp:taxon-name-part></tp:taxon-name></italic><bold>A</bold> habit <bold>B</bold> habit with capitula <bold>C</bold> stem apical part <bold>D</bold> detail of leaf apex <bold>E</bold> capitulum <bold>F</bold> ray floret (frontward bristles removed) <bold>G</bold> disc corolla and style branches <bold>H</bold> stamen. All details drawn from <italic>Funk &amp; Bonifacino 14059</italic> (US). Illustration by Alice Tangerini.</p></caption><graphic xmlns:xlink="http://www.w3.org/1999/xlink" xlink:href="phytokeys-158-001-g010.jpg" position="float" orientation="portrait" xlink:type="simple" id="oo_448890.jpg"><uri content-type="original_file" xlink:type="simple">https://binary.pensoft.net/fig/448890</uri></graphic></fig></tp:treatment-sec><tp:treatment-sec sec-type="Additional iconography" id="SECID0EMQDI"><title>Additional iconography.</title><p><xref ref-type="bibr" rid="B7">Calvo and Funk (2020</xref>: 32, fig. 2, as photo).</p></tp:treatment-sec><tp:treatment-sec sec-type="distribution" id="SECID0EWQDI"><title>Distribution and habitat.</title><p>Endemic to Ecuador (Bolívar, Chimborazo). This species grows in exposed places and on sandy soils of the dry superparamo ecoregion, at elevations of 4100–4300 m (Fig. <xref ref-type="fig" rid="F9">9</xref>).</p><p>The species is known from a few collections near the Chimborazo Volcano. Its distribution area partially overlaps with those of <italic><tp:taxon-name><tp:taxon-name-part taxon-name-part-type="genus" reg="Xenophyllum">X.</tp:taxon-name-part> <tp:taxon-name-part taxon-name-part-type="species" reg="humile">humile</tp:taxon-name-part></tp:taxon-name></italic> and <italic><tp:taxon-name><tp:taxon-name-part taxon-name-part-type="genus" reg="Xenophyllum">X.</tp:taxon-name-part> <tp:taxon-name-part taxon-name-part-type="species" reg="rigidum">rigidum</tp:taxon-name-part></tp:taxon-name></italic>. See <xref ref-type="bibr" rid="B7">Calvo and Funk (2020)</xref> for further details.</p></tp:treatment-sec><tp:treatment-sec sec-type="phenology" id="SECID0E3RDI"><title>Phenology.</title><p>Flowering from April to July.</p></tp:treatment-sec><tp:treatment-sec sec-type="etymology" id="SECID0EBSDI"><title>Etymology.</title><p>The epithet honors the American botanist Vicki A. Funk (1947–2019), who described the genus <italic><tp:taxon-name><tp:taxon-name-part taxon-name-part-type="genus" reg="Xenophyllum">Xenophyllum</tp:taxon-name-part></tp:taxon-name></italic> and greatly contributed to the understanding of the family <tp:taxon-name><tp:taxon-name-part taxon-name-part-type="family">Compositae</tp:taxon-name-part></tp:taxon-name>.</p></tp:treatment-sec><tp:treatment-sec sec-type="notes" id="SECID0ETSDI"><title>Notes.</title><p><italic><tp:taxon-name><tp:taxon-name-part taxon-name-part-type="genus" reg="Xenophyllum">Xenophyllum</tp:taxon-name-part> <tp:taxon-name-part taxon-name-part-type="species" reg="funkianum">funkianum</tp:taxon-name-part></tp:taxon-name></italic> is distinguished by its creeping rhizome-like stems 20–35 cm long, the straight linear leaves extending into a sheath-like base that bears arachnoid trichomes, the dark-burgundy sessile involucres with 13 to 14 involucral bracts, the 12 to 13 ray florets with white corollas somewhat purplish beneath, and by having white-villous achenes.</p><p>The morphologically closest species is <italic><tp:taxon-name><tp:taxon-name-part taxon-name-part-type="genus" reg="Xenophyllum">X.</tp:taxon-name-part> <tp:taxon-name-part taxon-name-part-type="species" reg="rigidum">rigidum</tp:taxon-name-part></tp:taxon-name></italic>. However, they can be differentiated by the leaf lamina size (5.3–7.8 × 0.8–0.9 mm in <italic><tp:taxon-name><tp:taxon-name-part taxon-name-part-type="genus" reg="Xenophyllum">X.</tp:taxon-name-part> <tp:taxon-name-part taxon-name-part-type="species" reg="funkianum">funkianum</tp:taxon-name-part></tp:taxon-name></italic> vs. 12.6–13.5 × 2.3–2.4 mm in <italic><tp:taxon-name><tp:taxon-name-part taxon-name-part-type="genus" reg="Xenophyllum">X.</tp:taxon-name-part> <tp:taxon-name-part taxon-name-part-type="species" reg="rigidum">rigidum</tp:taxon-name-part></tp:taxon-name></italic>), involucre size (9–11 × 5–7 mm in <italic><tp:taxon-name><tp:taxon-name-part taxon-name-part-type="genus" reg="Xenophyllum">X.</tp:taxon-name-part> <tp:taxon-name-part taxon-name-part-type="species" reg="funkianum">funkianum</tp:taxon-name-part></tp:taxon-name></italic> vs. 11.5–12.8 × 7.2–11.3 mm in <italic><tp:taxon-name><tp:taxon-name-part taxon-name-part-type="genus" reg="Xenophyllum">X.</tp:taxon-name-part> <tp:taxon-name-part taxon-name-part-type="species" reg="rigidum">rigidum</tp:taxon-name-part></tp:taxon-name></italic>), number of disc florets (20 to 23 in <italic><tp:taxon-name><tp:taxon-name-part taxon-name-part-type="genus" reg="Xenophyllum">X.</tp:taxon-name-part> <tp:taxon-name-part taxon-name-part-type="species" reg="funkianum">funkianum</tp:taxon-name-part></tp:taxon-name></italic> vs. 38 to 41 in <italic><tp:taxon-name><tp:taxon-name-part taxon-name-part-type="genus" reg="Xenophyllum">X.</tp:taxon-name-part> <tp:taxon-name-part taxon-name-part-type="species" reg="rigidum">rigidum</tp:taxon-name-part></tp:taxon-name></italic>), and by the way of growing of the rhizome-like stems (distinctly horizontal in <italic><tp:taxon-name><tp:taxon-name-part taxon-name-part-type="genus" reg="Xenophyllum">X.</tp:taxon-name-part> <tp:taxon-name-part taxon-name-part-type="species" reg="funkianum">funkianum</tp:taxon-name-part></tp:taxon-name></italic> vs. rather erect in <italic><tp:taxon-name><tp:taxon-name-part taxon-name-part-type="genus" reg="Xenophyllum">X.</tp:taxon-name-part> <tp:taxon-name-part taxon-name-part-type="species" reg="rigidum">rigidum</tp:taxon-name-part></tp:taxon-name></italic>). <italic><tp:taxon-name><tp:taxon-name-part taxon-name-part-type="genus" reg="Xenophyllum">Xenophyllum</tp:taxon-name-part> <tp:taxon-name-part taxon-name-part-type="species" reg="funkianum">funkianum</tp:taxon-name-part></tp:taxon-name></italic> is, furthermore, a smaller plant and the capitula are not enclosed among the leaves as in <italic><tp:taxon-name><tp:taxon-name-part taxon-name-part-type="genus" reg="Xenophyllum">X.</tp:taxon-name-part> <tp:taxon-name-part taxon-name-part-type="species" reg="rigidum">rigidum</tp:taxon-name-part></tp:taxon-name></italic>. Another similar species is <italic><tp:taxon-name><tp:taxon-name-part taxon-name-part-type="genus" reg="Xenophyllum">X.</tp:taxon-name-part> <tp:taxon-name-part taxon-name-part-type="species" reg="humile">humile</tp:taxon-name-part></tp:taxon-name></italic>; they differ in involucre length (9–11 mm in <italic><tp:taxon-name><tp:taxon-name-part taxon-name-part-type="genus" reg="Xenophyllum">X.</tp:taxon-name-part> <tp:taxon-name-part taxon-name-part-type="species" reg="funkianum">funkianum</tp:taxon-name-part></tp:taxon-name></italic> vs. 4.6–9.3 mm in <italic><tp:taxon-name><tp:taxon-name-part taxon-name-part-type="genus" reg="Xenophyllum">X.</tp:taxon-name-part> <tp:taxon-name-part taxon-name-part-type="species" reg="humile">humile</tp:taxon-name-part></tp:taxon-name></italic>), achene indumentum (white-villous in <italic><tp:taxon-name><tp:taxon-name-part taxon-name-part-type="genus" reg="Xenophyllum">X.</tp:taxon-name-part> <tp:taxon-name-part taxon-name-part-type="species" reg="funkianum">funkianum</tp:taxon-name-part></tp:taxon-name></italic> vs. glabrous in <italic><tp:taxon-name><tp:taxon-name-part taxon-name-part-type="genus" reg="Xenophyllum">X.</tp:taxon-name-part> <tp:taxon-name-part taxon-name-part-type="species" reg="humile">humile</tp:taxon-name-part></tp:taxon-name></italic>), and habit (rather creeping in <italic><tp:taxon-name><tp:taxon-name-part taxon-name-part-type="genus" reg="Xenophyllum">X.</tp:taxon-name-part> <tp:taxon-name-part taxon-name-part-type="species" reg="funkianum">funkianum</tp:taxon-name-part></tp:taxon-name></italic> vs. forming dense mats or hummocks in <italic><tp:taxon-name><tp:taxon-name-part taxon-name-part-type="genus" reg="Xenophyllum">X.</tp:taxon-name-part> <tp:taxon-name-part taxon-name-part-type="species" reg="humile">humile</tp:taxon-name-part></tp:taxon-name></italic>). Moreover, <italic><tp:taxon-name><tp:taxon-name-part taxon-name-part-type="genus" reg="Xenophyllum">X.</tp:taxon-name-part> <tp:taxon-name-part taxon-name-part-type="species" reg="funkianum">funkianum</tp:taxon-name-part></tp:taxon-name></italic> differs in having the leaf lamina barely spreading from the sheath-like base (vs. leaf lamina usually spreading at nearly 90° from the sheath-like base in <italic><tp:taxon-name><tp:taxon-name-part taxon-name-part-type="genus" reg="Xenophyllum">X.</tp:taxon-name-part> <tp:taxon-name-part taxon-name-part-type="species" reg="humile">humile</tp:taxon-name-part></tp:taxon-name></italic>).</p></tp:treatment-sec><tp:treatment-sec sec-type="material" id="SECID0EU1DI"><title>Additional specimens examined.</title><p><bold>Ecuador. Bolívar</bold>: road to Salinas, 1.8 km W of Guaranda-Ambato hwy., <named-content xmlns:xlink="http://www.w3.org/1999/xlink" content-type="dwc:verbatimCoordinates" xlink:type="simple"><named-content content-type="geo-json" specific-use="{&#34;type&#34;:&#34;Point&#34;,&#34;coordinates&#34;:[-79.000000,-1.416667]}" id="NCID0E61DI" xlink:type="simple">1°25'S, 79°0'W</named-content></named-content>, 25 Jun 1989, <italic>L.J. Dorr &amp; I. Valdespino 6474</italic> (QCA, QCNE, US); <bold>Chimborazo</bold>: Mt. Chimborazo area, side road ends and connects to trail that leads to the <italic><tp:taxon-name><tp:taxon-name-part taxon-name-part-type="genus" reg="Polylepis">Polylepis</tp:taxon-name-part></tp:taxon-name></italic> forest, <named-content xmlns:xlink="http://www.w3.org/1999/xlink" content-type="dwc:verbatimCoordinates" xlink:type="simple"><named-content content-type="geo-json" specific-use="{&#34;type&#34;:&#34;Point&#34;,&#34;coordinates&#34;:[-78.883333,-1.533333]}" id="NCID0ES2DI" xlink:type="simple">1°32'S, 78°53'W</named-content></named-content>, 20 Apr 2018, <italic>V.A. Funk &amp; J.M. Bonifacino 14061</italic> (US); W side of the Chimborazo volcano, arenal around loma Guagua Lozán, <named-content xmlns:xlink="http://www.w3.org/1999/xlink" content-type="dwc:verbatimCoordinates" xlink:type="simple"><named-content content-type="geo-json" specific-use="{&#34;type&#34;:&#34;Point&#34;,&#34;coordinates&#34;:[-78.900000,-1.450000]}" id="NCID0E32DI" xlink:type="simple">1°27'S, 78°54'W</named-content></named-content>, 3 Jul 1999, <italic>P. Sklenář 7528</italic> (QCA, QCNE).</p></tp:treatment-sec><tp:treatment-sec><!--Section generated to contain objects referenced in tp:taxon-treatment.--><fig id="F9" position="float" orientation="portrait"><object-id xmlns:xlink="http://www.w3.org/1999/xlink" content-type="doi" xlink:type="simple">10.3897/phytokeys.158.50848.figure9</object-id><object-id xmlns:xlink="http://www.w3.org/1999/xlink" content-type="arpha" xlink:type="simple">E01ABACD-0CF6-5515-84D8-19D21EA5A549</object-id><label>Figure 9.</label><caption><p>Distribution map of <italic><tp:taxon-name><tp:taxon-name-part taxon-name-part-type="genus" reg="Xenophyllum">Xenophyllum</tp:taxon-name-part> <tp:taxon-name-part taxon-name-part-type="species" reg="sotarense">sotarense</tp:taxon-name-part></tp:taxon-name></italic> (left hand, closed triangle), <italic><tp:taxon-name><tp:taxon-name-part taxon-name-part-type="genus" reg="Xenophyllum">X.</tp:taxon-name-part> <tp:taxon-name-part taxon-name-part-type="species" reg="roseum">roseum</tp:taxon-name-part></tp:taxon-name></italic> (left hand, open circle), and <italic><tp:taxon-name><tp:taxon-name-part taxon-name-part-type="genus" reg="Xenophyllum">X.</tp:taxon-name-part> <tp:taxon-name-part taxon-name-part-type="species" reg="funkianum">funkianum</tp:taxon-name-part></tp:taxon-name></italic> (right hand).</p></caption><graphic xmlns:xlink="http://www.w3.org/1999/xlink" xlink:href="phytokeys-158-001-g009.jpg" position="float" orientation="portrait" xlink:type="simple" id="oo_448889.jpg"><uri content-type="original_file" xlink:type="simple">https://binary.pensoft.net/fig/448889</uri></graphic></fig></tp:treatment-sec><ref-list><ref id="B7"><mixed-citation xmlns:xlink="http://www.w3.org/1999/xlink" xlink:type="simple"><person-group><name name-style="western"><surname>Calvo</surname><given-names>J</given-names></name><name name-style="western"><surname>Funk</surname><given-names>VA</given-names></name></person-group> (<year>2020</year>) <article-title>Two new species of <italic><tp:taxon-name><tp:taxon-name-part taxon-name-part-type="genus">Xenophyllum</tp:taxon-name-part></tp:taxon-name></italic> (<tp:taxon-name><tp:taxon-name-part taxon-name-part-type="tribe">Senecioneae</tp:taxon-name-part></tp:taxon-name>, <tp:taxon-name><tp:taxon-name-part taxon-name-part-type="family">Compositae</tp:taxon-name-part></tp:taxon-name>).</article-title><source>PhytoKeys</source><volume>139</volume>: <fpage>29</fpage>–<lpage>38</lpage>. <ext-link xlink:type="simple" ext-link-type="doi" xlink:href="10.3897/phytokeys.139.47872">https://doi.org/10.3897/phytokeys.139.47872</ext-link></mixed-citation></ref></ref-list></tp:taxon-treatment>
