# Supplementary material for: Taxonomic revision of the Andean genus Xenophyllum (Compositae, Senecioneae)
Source: PhytoKeys. 2020 Sep 3;158:1–106. doi: 10.3897/phytokeys.158.50848 (PMC7483337; doi:10.3897/phytokeys.158.50848)
Supplement: XML Treatment for Xenophyllum rigidum [file phytokeys.158.50848-treatment7.xml]

<!DOCTYPE tp:taxon-treatment
  PUBLIC "-//TaxonX//DTD Taxonomic Treatment Publishing DTD v0 20100105//EN" "tax-treatment-NSO.dtd">
<tp:taxon-treatment xmlns:tp="http://www.plazi.org/taxpub"><tp:treatment-meta><kwd-group><label>Taxon classification</label><kwd><named-content xmlns:xlink="http://www.w3.org/1999/xlink" content-type="kingdom">Animalia</named-content></kwd><kwd><named-content xmlns:xlink="http://www.w3.org/1999/xlink" content-type="order">Asterales</named-content></kwd><kwd><named-content xmlns:xlink="http://www.w3.org/1999/xlink" content-type="family">Asteraceae</named-content></kwd></kwd-group><mixed-citation publication-type="journal"><person-group><name><surname>Calvo</surname><given-names>Joel</given-names></name><name><surname>Moreira-Muñoz</surname><given-names>Andrés</given-names></name></person-group><article-title>Taxonomic revision of the Andean genus <italic><tp:taxon-name><tp:taxon-name-part taxon-name-part-type="genus" reg="Xenophyllum">Xenophyllum</tp:taxon-name-part></tp:taxon-name></italic> (<tp:taxon-name><tp:taxon-name-part taxon-name-part-type="family">Compositae</tp:taxon-name-part></tp:taxon-name>, <tp:taxon-name><tp:taxon-name-part taxon-name-part-type="tribe">Senecioneae</tp:taxon-name-part></tp:taxon-name>)</article-title><source>PhytoKeys</source><day>03</day><month>9</month><year>2020</year><volume>158</volume><fpage>1</fpage><lpage>106</lpage><pub-id pub-id-type="doi">10.3897/phytokeys.158.50848</pub-id></mixed-citation></tp:treatment-meta><tp:nomenclature><label>6.</label><tp:taxon-name><object-id xmlns:xlink="http://www.w3.org/1999/xlink" content-type="arpha" xlink:type="simple">60E31C7D-A3B7-5FF5-AD8E-682FA5E32085</object-id>
            <tp:taxon-name-part taxon-name-part-type="genus" reg="Xenophyllum">Xenophyllum</tp:taxon-name-part>
            <tp:taxon-name-part taxon-name-part-type="species" reg="rigidum">rigidum</tp:taxon-name-part>
          </tp:taxon-name><tp:taxon-authority>(Kunth) V.A.Funk, Novon 7(3): 240. 1997.</tp:taxon-authority><tp:nomenclature-citation-list><tp:nomenclature-citation><tp:taxon-name>
                <tp:taxon-name-part taxon-name-part-type="genus" reg="Werneria">Werneria</tp:taxon-name-part> <tp:taxon-name-part taxon-name-part-type="species" reg="rigida">rigida</tp:taxon-name-part></tp:taxon-name><comment>Kunth, Nov. Gen. Sp. [ed. fol.] 4: 149. 1818. Type. Ecuador. [“in summis Andibus Quitensium” according to the <italic>ind. loc.</italic>], [without date], <italic>F.W.H.A. Humboldt &amp; A.J.A. Bonpland s.n.</italic> (lectotype: Humboldt and Bonpland’s collection at P as the first-step lectotype, designated as “holotype” by <xref ref-type="bibr" rid="B15">Funk (1997a</xref>: 240); P-00320180 (digital image!) as the second-step lectotype, designated here; isolectotypes: B-W-16432-01-0 (digital image!), HAL-0113456 (digital image!), P-02088567 (digital image!), P-02088569 (digital image!), P-02088570 (digital image!)).</comment></tp:nomenclature-citation><tp:nomenclature-citation><tp:taxon-name>
                <tp:taxon-name-part taxon-name-part-type="genus" reg="Oresigonia">Oresigonia</tp:taxon-name-part> <tp:taxon-name-part taxon-name-part-type="species" reg="pycnophylla">pycnophylla</tp:taxon-name-part></tp:taxon-name><comment>Willd. ex Rockh., Bot. Jahrb. Syst. 70: 292. 1939, <italic>nom. inval. pro syn.</italic> (<xref ref-type="bibr" rid="B33">Turland et al. 2018</xref>, ICN Art. 36.1).</comment></tp:nomenclature-citation></tp:nomenclature-citation-list></tp:nomenclature><tp:treatment-sec sec-type="description" id="SECID0EN5DI"><title>Description.</title><p>Suffruticose plant, forming mats or hummocks, with rhizome-like stems up to 16 cm long covered with matted lanate indumentum and leaf bases, rather erect, simple or branched from the base. <bold><italic>Stems</italic></bold> 2.5–4 cm tall (aerial part), lanate. <bold><italic>Leaves</italic></bold> stellate-imbricate, extending into a sheath-like base that bears long silky trichomes; leaf laminas 12.6–13.5 × 2.3–2.4 mm, linear, obtuse at the apex, entire, elliptical in cross section, glabrous, unconspicuously nerved above, 1-nerved beneath (only visible in the lower half), fleshy, drying coriaceous, rather matte, papillose. <bold><italic>Capitula</italic></bold> radiate, erect, sessile, completely enclosed among the leaves. <bold><italic>Involucres</italic></bold> 11.5–12.8 × 7.2–11.3 mm, cupuliform; involucral bracts ca. 13, 6.9–8.5 × 1.7–2 mm, rather acute at the apex, dark-purplish. <bold><italic>Ray florets</italic></bold> ca. 13; corollas 9.6–11 × 1.5–1.9 mm, 4 to 6-veined, subentire to 3-toothed at the apex, conspicuously surpassing the involucre, white. <bold><italic>Disc florets</italic></bold> 38 to 41; corollas 5.1–6.2 mm long, whitish, usually yellow-tipped; style branches truncate with a crown of sweeping trichomes or slightly penicillate, purplish. <bold><italic>Achenes</italic></bold> 2.9–3.8 × 1–1.1 mm, cylindrical, white-villous with trichomes ca. 1 mm long (ribs invisible); pappus 6.8–8.4 mm long, barbellate, whitish. Chromosome number unknown. Fig. <xref ref-type="fig" rid="F11">11</xref>.</p><fig id="F11" position="float" orientation="portrait"><object-id xmlns:xlink="http://www.w3.org/1999/xlink" content-type="doi" xlink:type="simple">10.3897/phytokeys.158.50848.figure11</object-id><object-id xmlns:xlink="http://www.w3.org/1999/xlink" content-type="arpha" xlink:type="simple">4AE505D5-A907-5E32-A8DD-09D273457629</object-id><label>Figure 11.</label><caption><p><italic><tp:taxon-name><tp:taxon-name-part taxon-name-part-type="genus" reg="Xenophyllum">Xenophyllum</tp:taxon-name-part> <tp:taxon-name-part taxon-name-part-type="species" reg="rigidum">rigidum</tp:taxon-name-part></tp:taxon-name></italic><bold>A</bold> habit <bold>B</bold> capitulum <bold>C</bold> adaxial leaf surface <bold>D</bold> ray floret (pappus removed) <bold>E</bold> detail of ray corolla apex <bold>F</bold> style of ray floret <bold>G</bold> disc floret (frontward bristles removed) <bold>H</bold> style of disc floret <bold>I</bold> stamen. All details drawn from <italic>Asplund 8391</italic> (US) except for <bold>A</bold> (drawn from <italic>Grubb et al. 569</italic>, NY), <bold>C</bold> (drawn from <italic>Asplund 17334</italic>, NY), and <bold>G–I</bold> (drawn from <italic>Anthony &amp; Tate 316</italic>, US). Illustration by Alice Tangerini.</p></caption><graphic xmlns:xlink="http://www.w3.org/1999/xlink" xlink:href="phytokeys-158-001-g011.jpg" position="float" orientation="portrait" xlink:type="simple" id="oo_448891.jpg"><uri content-type="original_file" xlink:type="simple">https://binary.pensoft.net/fig/448891</uri></graphic></fig></tp:treatment-sec><tp:treatment-sec sec-type="Additional iconography" id="SECID0E3BAK"><title>Additional iconography.</title><p><xref ref-type="bibr" rid="B16">Funk (1997b</xref>: 33, fig. 3D).</p></tp:treatment-sec><tp:treatment-sec sec-type="distribution" id="SECID0EGCAK"><title>Distribution and habitat.</title><p>Endemic to Ecuador (Bolívar, Chimborazo, Cotopaxi, Napo, Pichincha, Tungurahua). It grows in rocky outcrops and on sandy soils, rather dry, around the upper limit of vegetation of the superparamo ecoregion, at elevations of (3500–)3900–5100 m (Fig. <xref ref-type="fig" rid="F12">12</xref>).</p><fig id="F12" position="float" orientation="portrait"><object-id xmlns:xlink="http://www.w3.org/1999/xlink" content-type="doi" xlink:type="simple">10.3897/phytokeys.158.50848.figure12</object-id><object-id xmlns:xlink="http://www.w3.org/1999/xlink" content-type="arpha" xlink:type="simple">2A4DF9A8-9DED-5A50-AFE1-2781B19895B7</object-id><label>Figure 12.</label><caption><p>Distribution map of <italic><tp:taxon-name><tp:taxon-name-part taxon-name-part-type="genus" reg="Xenophyllum">Xenophyllum</tp:taxon-name-part> <tp:taxon-name-part taxon-name-part-type="species" reg="rigidum">rigidum</tp:taxon-name-part></tp:taxon-name></italic> (left hand), <tp:taxon-name><tp:taxon-name-part taxon-name-part-type="genus" reg="Xenophyllum">X.</tp:taxon-name-part> <tp:taxon-name-part taxon-name-part-type="species" reg="crassum">crassum</tp:taxon-name-part> <tp:taxon-name-part taxon-name-part-type="infraspecific-rank">subsp.</tp:taxon-name-part> <tp:taxon-name-part taxon-name-part-type="subspecies" reg="crassum">crassum</tp:taxon-name-part></tp:taxon-name> (right hand, closed triangle), and <tp:taxon-name><tp:taxon-name-part taxon-name-part-type="genus" reg="Xenophyllum">X.</tp:taxon-name-part> <tp:taxon-name-part taxon-name-part-type="species" reg="crassum">crassum</tp:taxon-name-part> <tp:taxon-name-part taxon-name-part-type="infraspecific-rank">subsp.</tp:taxon-name-part> <tp:taxon-name-part taxon-name-part-type="subspecies" reg="orientale">orientale</tp:taxon-name-part></tp:taxon-name> (right hand, open circle).</p></caption><graphic xmlns:xlink="http://www.w3.org/1999/xlink" xlink:href="phytokeys-158-001-g012.jpg" position="float" orientation="portrait" xlink:type="simple" id="oo_448892.jpg"><uri content-type="original_file" xlink:type="simple">https://binary.pensoft.net/fig/448892</uri></graphic></fig></tp:treatment-sec><tp:treatment-sec sec-type="phenology" id="SECID0EKEAK"><title>Phenology.</title><p>Flowering from April to November.</p></tp:treatment-sec><tp:treatment-sec sec-type="etymology" id="SECID0EPEAK"><title>Etymology.</title><p>The epithet <italic>rigidum</italic> means stiff, inflexible and it describes the leaves of this species.</p></tp:treatment-sec><tp:treatment-sec sec-type="notes" id="SECID0E6EAK"><title>Notes.</title><p><italic><tp:taxon-name><tp:taxon-name-part taxon-name-part-type="genus" reg="Xenophyllum">Xenophyllum</tp:taxon-name-part> <tp:taxon-name-part taxon-name-part-type="species" reg="rigidum">rigidum</tp:taxon-name-part></tp:taxon-name></italic> is readily distinguished by its tough, linear, and apically obtuse leaves, as well as by its white-villous achenes. The rhizome-like stems are very robust and covered with a matted lanate indumentum where the leaf bases are sunked in. Another characteristic feature of this species is that the capitula are completely enclosed among the leaves.</p><p><italic><tp:taxon-name><tp:taxon-name-part taxon-name-part-type="genus" reg="Xenophyllum">Xenophyllum</tp:taxon-name-part> <tp:taxon-name-part taxon-name-part-type="species" reg="rigidum">rigidum</tp:taxon-name-part></tp:taxon-name></italic> is morphologically close to <italic><tp:taxon-name><tp:taxon-name-part taxon-name-part-type="genus" reg="Xenophyllum">X.</tp:taxon-name-part> <tp:taxon-name-part taxon-name-part-type="species" reg="funkianum">funkianum</tp:taxon-name-part></tp:taxon-name></italic>, <tp:taxon-name><tp:taxon-name-part taxon-name-part-type="genus" reg="Xenophyllum">X.</tp:taxon-name-part> <tp:taxon-name-part taxon-name-part-type="species" reg="crassum">crassum</tp:taxon-name-part> <tp:taxon-name-part taxon-name-part-type="basionym-authority">(S.F.Blake)</tp:taxon-name-part> <tp:taxon-name-part taxon-name-part-type="authority">V.A.Funk</tp:taxon-name-part> <tp:taxon-name-part taxon-name-part-type="infraspecific-rank">subsp.</tp:taxon-name-part> <tp:taxon-name-part taxon-name-part-type="subspecies" reg="crassum">crassum</tp:taxon-name-part></tp:taxon-name> (see comments under these taxa), and <italic><tp:taxon-name><tp:taxon-name-part taxon-name-part-type="genus" reg="Xenophyllum">X.</tp:taxon-name-part> <tp:taxon-name-part taxon-name-part-type="species" reg="humile">humile</tp:taxon-name-part></tp:taxon-name></italic>. From the latter species, it differs in having larger leaves (12.6–13.5 × 2.3–2.4 mm vs. 2.5–10.8 × 0.5–1.5 mm in <italic><tp:taxon-name><tp:taxon-name-part taxon-name-part-type="genus" reg="Xenophyllum">X.</tp:taxon-name-part> <tp:taxon-name-part taxon-name-part-type="species" reg="humile">humile</tp:taxon-name-part></tp:taxon-name></italic>), longer involucral bracts (6.9–8.5 mm vs 3.1–6.1 mm in <italic><tp:taxon-name><tp:taxon-name-part taxon-name-part-type="genus" reg="Xenophyllum">X.</tp:taxon-name-part> <tp:taxon-name-part taxon-name-part-type="species" reg="humile">humile</tp:taxon-name-part></tp:taxon-name></italic>), higher number of disc florets (38 to 41 vs. (8–)22 to 39 in <italic><tp:taxon-name><tp:taxon-name-part taxon-name-part-type="genus" reg="Xenophyllum">X.</tp:taxon-name-part> <tp:taxon-name-part taxon-name-part-type="species" reg="humile">humile</tp:taxon-name-part></tp:taxon-name></italic>), and white-villous achenes (vs. glabrous in <italic><tp:taxon-name><tp:taxon-name-part taxon-name-part-type="genus" reg="Xenophyllum">X.</tp:taxon-name-part> <tp:taxon-name-part taxon-name-part-type="species" reg="humile">humile</tp:taxon-name-part></tp:taxon-name></italic>).</p><p>The specimen B-W-16432-01-0 kept at the Willdenow Herbarium is considered part of the original material and designated as isolectotype. Willdenow received the specimen from Humboldt as stated by Schlechtendal on the blue label at the bottom of the sheet. Although unnumbered, it contains an individual identical to those from the lectotype. See <xref ref-type="bibr" rid="B18">Hind and Jeffrey (2001)</xref> for further details on Humboldt and Bonpland’s material in the Willdenow Herbarium.</p></tp:treatment-sec><tp:treatment-sec sec-type="material" id="SECID0EFJAK"><title>Additional specimens examined.</title><p><bold>Ecuador. Bolívar</bold>: volcán Chimborazo, W side of the mountain, ca. 4 km from the road Ambato-Guaranda, <named-content xmlns:xlink="http://www.w3.org/1999/xlink" content-type="dwc:verbatimCoordinates" xlink:type="simple"><named-content content-type="geo-json" specific-use="{&#34;type&#34;:&#34;Point&#34;,&#34;coordinates&#34;:[-78.800000,-1.466667]}" id="NCID0EQJAK" xlink:type="simple">1°28'S, 78°48'W</named-content></named-content>, 14 Sep 1995, <italic>P. Sklenář &amp; V. Kostečková 1274</italic> (QCA); <bold>Chimborazo</bold>: southern slope of Mount Chimborazo, <named-content xmlns:xlink="http://www.w3.org/1999/xlink" content-type="dwc:verbatimCoordinates" xlink:type="simple"><named-content content-type="geo-json" specific-use="{&#34;type&#34;:&#34;Point&#34;,&#34;coordinates&#34;:[-78.800000,-1.483333]}" id="NCID0E3JAK" xlink:type="simple">1°29'S, 78°48'W</named-content></named-content>, 18 Aug 1939, <italic>E. Asplund 8391</italic> (CAS, US); comunidad de Ambrosio Lazo, sector Patococha-Loma Caparina, <named-content xmlns:xlink="http://www.w3.org/1999/xlink" content-type="dwc:verbatimCoordinates" xlink:type="simple"><named-content content-type="geo-json" specific-use="{&#34;type&#34;:&#34;Point&#34;,&#34;coordinates&#34;:[-78.883333,-1.733333]}" id="NCID0EGKAK" xlink:type="simple">1°44'S, 78°53'W</named-content></named-content>, 5 Jun 2009, <italic>D. Cárate et al. 593</italic> (QCA); rd. to el refugio, ca. 17 km from Ambato-Guaranda rd., 0.5 km from refugio Whymper, <named-content xmlns:xlink="http://www.w3.org/1999/xlink" content-type="dwc:verbatimCoordinates" xlink:type="simple"><named-content content-type="geo-json" specific-use="{&#34;type&#34;:&#34;Point&#34;,&#34;coordinates&#34;:[-78.833333,-1.466667]}" id="NCID0EQKAK" xlink:type="simple">1°28'S, 78°50'W</named-content></named-content>, 21 Oct 1995, <italic>V.A. Funk 11422</italic> (US); Mt. Chimborazo, along road toward los refugios del Chimborazo, near the end of the access road at the superparamo, near camping spaces, <named-content xmlns:xlink="http://www.w3.org/1999/xlink" content-type="dwc:verbatimCoordinates" xlink:type="simple"><named-content content-type="geo-json" specific-use="{&#34;type&#34;:&#34;Point&#34;,&#34;coordinates&#34;:[-78.833333,-1.466667]}" id="NCID0E1KAK" xlink:type="simple">1°28'S, 78°50'W</named-content></named-content>, 20 Apr 2018, <italic>V.A. Funk &amp; J.M. Bonifacino 14053</italic> (US); cerca del refugio E. Whymper, lado SW del Chimborazo, <named-content xmlns:xlink="http://www.w3.org/1999/xlink" content-type="dwc:verbatimCoordinates" xlink:type="simple"><named-content content-type="geo-json" specific-use="{&#34;type&#34;:&#34;Point&#34;,&#34;coordinates&#34;:[-78.833333,-1.466667]}" id="NCID0EELAK" xlink:type="simple">1°28'S, 78°50'W</named-content></named-content>, 14 Oct 1980, <italic>S. Halloy B-182</italic> (NY); Chimborazo, Nov 1864, <italic>J. Isern 83</italic> (C, MA); E side of the Chimborazo volcano, top of the terminal moraine around a small glacial lake, <named-content xmlns:xlink="http://www.w3.org/1999/xlink" content-type="dwc:verbatimCoordinates" xlink:type="simple"><named-content content-type="geo-json" specific-use="{&#34;type&#34;:&#34;Point&#34;,&#34;coordinates&#34;:[-78.766667,-1.466667]}" id="NCID0EQLAK" xlink:type="simple">1°28'S, 78°46'W</named-content></named-content>, 4 Jul 1997, <italic>P. Sklenář &amp; V. Sklenářová 2228</italic> (QCA, US); W side of the Chimborazo volcano, <named-content xmlns:xlink="http://www.w3.org/1999/xlink" content-type="dwc:verbatimCoordinates" xlink:type="simple"><named-content content-type="geo-json" specific-use="{&#34;type&#34;:&#34;Point&#34;,&#34;coordinates&#34;:[-78.866667,-1.466667]}" id="NCID0E1LAK" xlink:type="simple">1°28'S, 78°52'W</named-content></named-content>, 5 Jul 1999, <italic>P. Sklenář 7538</italic> (QCA); S side of Chimborazo volcano, <named-content xmlns:xlink="http://www.w3.org/1999/xlink" content-type="dwc:verbatimCoordinates" xlink:type="simple"><named-content content-type="geo-json" specific-use="{&#34;type&#34;:&#34;Point&#34;,&#34;coordinates&#34;:[-78.850000,-1.466667]}" id="NCID0EEMAK" xlink:type="simple">1°28'S, 78°51'W</named-content></named-content>, 1 Nov 2006, <italic>P. Sklenář 9338</italic> (QCA); <bold>Cotopaxi</bold>: around the Illiniza peaks, 4 mi. W of town of Magdalena, <named-content xmlns:xlink="http://www.w3.org/1999/xlink" content-type="dwc:verbatimCoordinates" xlink:type="simple"><named-content content-type="geo-json" specific-use="{&#34;type&#34;:&#34;Point&#34;,&#34;coordinates&#34;:[-78.666667,-0.650000]}" id="NCID0EQMAK" xlink:type="simple">0°39'S, 78°40'W</named-content></named-content>, 2 Apr 1991, <italic>R. Bensman 358</italic> (QCNE); paramo de Quispicacha, summit plateau of loma Pucyucuchu, <named-content xmlns:xlink="http://www.w3.org/1999/xlink" content-type="dwc:verbatimCoordinates" xlink:type="simple"><named-content content-type="geo-json" specific-use="{&#34;type&#34;:&#34;Point&#34;,&#34;coordinates&#34;:[-78.833333,-1.083333]}" id="NCID0E1MAK" xlink:type="simple">1°5'S, 78°50'W</named-content></named-content>, 25 Oct 2006, <italic>P. Sklenář 9269</italic> (QCA, QCNE); Iliniza, slope along the main pathway to the saddle, <named-content xmlns:xlink="http://www.w3.org/1999/xlink" content-type="dwc:verbatimCoordinates" xlink:type="simple"><named-content content-type="geo-json" specific-use="{&#34;type&#34;:&#34;Point&#34;,&#34;coordinates&#34;:[-78.700000,-0.650000]}" id="NCID0EENAK" xlink:type="simple">0°39'S, 78°42'W</named-content></named-content>, 5 Dec 2010, <italic>V. Zeisek 13161</italic> (QCA); <bold>Napo</bold>: Antisana, Oct 1923, <italic>H.E. Anthony &amp; G.H.H. Tate 316</italic> (US); Mount Antisana, 17 Aug 1955, <italic>E. Asplund 17334</italic> (NY); Antisana, 13 Aug 1979, <italic>J. Black 163</italic> (AAU); Quijos, reserva ecológica Antisana, faldas SW del volcán Antisana, <named-content xmlns:xlink="http://www.w3.org/1999/xlink" content-type="dwc:verbatimCoordinates" xlink:type="simple"><named-content content-type="geo-json" specific-use="{&#34;type&#34;:&#34;Point&#34;,&#34;coordinates&#34;:[-78.166667,-0.483333]}" id="NCID0EWNAK" xlink:type="simple">0°29'S, 78°10'W</named-content></named-content>, 28 Nov 1998, <italic>A. Freire &amp; L. Haro 2953</italic> (QCNE, US); on south side of western glacier Antisana, 19 Jul 1960, <italic>P.J. Grubb et al. 569</italic> (NY); on boggy plain above hacienda Antisana, 8 Aug 1960, <italic>P.J. Grubb et al. 704</italic> (K); lado WNW del Antisana, <named-content xmlns:xlink="http://www.w3.org/1999/xlink" content-type="dwc:verbatimCoordinates" xlink:type="simple"><named-content content-type="geo-json" specific-use="{&#34;type&#34;:&#34;Point&#34;,&#34;coordinates&#34;:[-78.150000,-0.466667]}" id="NCID0EEOAK" xlink:type="simple">0°28'S, 78°9'W</named-content></named-content>, 3 Feb 1980, <italic>S. Halloy B-62</italic> (LIL); paramo nordwestlich von Antisana, 27 Mar 1934, <italic>E. Heinrichs 652</italic> (MA); Quijos, reserva ecológica Antisana, SW slopes of volcán Antisana, just 100 m below glacier, <named-content xmlns:xlink="http://www.w3.org/1999/xlink" content-type="dwc:verbatimCoordinates" xlink:type="simple"><named-content content-type="geo-json" specific-use="{&#34;type&#34;:&#34;Point&#34;,&#34;coordinates&#34;:[-78.150000,-0.483333]}" id="NCID0EQOAK" xlink:type="simple">0°29'S, 78°9'W</named-content></named-content>, 28 Nov 1998, <italic>D. Neill et al. 11495</italic> (QCNE); volcán Antisana, W side of the mountain, <named-content xmlns:xlink="http://www.w3.org/1999/xlink" content-type="dwc:verbatimCoordinates" xlink:type="simple"><named-content content-type="geo-json" specific-use="{&#34;type&#34;:&#34;Point&#34;,&#34;coordinates&#34;:[-78.166667,-0.500000]}" id="NCID0E1OAK" xlink:type="simple">0°30'S, 78°10'W</named-content></named-content>, 21 Jul 1997, <italic>P. Sklenář &amp; V. Sklenářová 2793</italic> (QCA); Quijos, reserva ecológica Antisana, faldas occidentales del volcán Antisana, NE de laguna Santa Lucía, <named-content xmlns:xlink="http://www.w3.org/1999/xlink" content-type="dwc:verbatimCoordinates" xlink:type="simple"><named-content content-type="geo-json" specific-use="{&#34;type&#34;:&#34;Point&#34;,&#34;coordinates&#34;:[-78.166667,-0.466667]}" id="NCID0EEPAK" xlink:type="simple">0°28'S, 78°10'W</named-content></named-content>, 1 Aug 1998, <italic>H. Vargas &amp; E. Narváez 2113</italic> (QCNE, US); Quijos, reserva ecológica Antisana, faldas SW del volcán Antisana, <named-content xmlns:xlink="http://www.w3.org/1999/xlink" content-type="dwc:verbatimCoordinates" xlink:type="simple"><named-content content-type="geo-json" specific-use="{&#34;type&#34;:&#34;Point&#34;,&#34;coordinates&#34;:[-78.166667,-0.500000]}" id="NCID0EOPAK" xlink:type="simple">0°30'S, 78°10'W</named-content></named-content>, 28 Nov 1998, <italic>H. Vargas &amp; E. Narváez 3103</italic> (QCNE, US); Quijos, reserva ecológica Antisana, faldas SW del volcán Antisana, <named-content xmlns:xlink="http://www.w3.org/1999/xlink" content-type="dwc:verbatimCoordinates" xlink:type="simple"><named-content content-type="geo-json" specific-use="{&#34;type&#34;:&#34;Point&#34;,&#34;coordinates&#34;:[-78.166667,-0.500000]}" id="NCID0EYPAK" xlink:type="simple">0°30'S, 78°10'W</named-content></named-content>, 28 Nov 1998, <italic>H. Vargas &amp; E. Narváez 3117</italic> (QCNE, US); Antisana, west side, Mar 1880, <italic>E. Whymper s.n.</italic> (BM); <bold>Pichincha</bold>: Mt. Antisana, 16 Jul 1939, <italic>E.K. Balls 7308</italic> (K); Antisana, falda WSW, 14 Sep 1986, <italic>A. Ehrenburg 172</italic> (QCA); faldas occidentales del volcán Antisana, <named-content xmlns:xlink="http://www.w3.org/1999/xlink" content-type="dwc:verbatimCoordinates" xlink:type="simple"><named-content content-type="geo-json" specific-use="{&#34;type&#34;:&#34;Point&#34;,&#34;coordinates&#34;:[-78.200000,-0.466667]}" id="NCID0EKQAK" xlink:type="simple">0°28'S, 78°12'W</named-content></named-content>, 8 Mar 1984, <italic>L. Muñoz 365</italic> (LOJA, QCA); <bold>Tungurahua</bold>: Mocha, ca. 2 km NW of the mountain Carihuairazo, <named-content xmlns:xlink="http://www.w3.org/1999/xlink" content-type="dwc:verbatimCoordinates" xlink:type="simple"><named-content content-type="geo-json" specific-use="{&#34;type&#34;:&#34;Point&#34;,&#34;coordinates&#34;:[-78.783333,-1.400000]}" id="NCID0EWQAK" xlink:type="simple">1°24'S, 78°47'W</named-content></named-content>, 23 Apr 1995, <italic>J.L. Clark 725</italic> (<abbrev xmlns:xlink="http://www.w3.org/1999/xlink" xlink:title="Colombia" id="ABBRID0E4QAK" xlink:type="simple">COL</abbrev>, QCNE).</p></tp:treatment-sec><ref-list><ref id="B15"><mixed-citation xmlns:xlink="http://www.w3.org/1999/xlink" xlink:type="simple"><person-group><name name-style="western"><surname>Funk</surname><given-names>VA</given-names></name></person-group> (<year>1997a</year>) <article-title><italic><tp:taxon-name><tp:taxon-name-part taxon-name-part-type="genus">Xenophyllum</tp:taxon-name-part></tp:taxon-name></italic>, a New Andean Genus Extracted from <italic><tp:taxon-name><tp:taxon-name-part taxon-name-part-type="genus">Werneria</tp:taxon-name-part></tp:taxon-name></italic> s.l. (<tp:taxon-name><tp:taxon-name-part taxon-name-part-type="family">Compositae</tp:taxon-name-part></tp:taxon-name>: <tp:taxon-name><tp:taxon-name-part taxon-name-part-type="tribe">Senecioneae</tp:taxon-name-part></tp:taxon-name>).</article-title><source>Novon</source><volume>7</volume>(<issue>3</issue>): <fpage>235</fpage>–<lpage>241</lpage>. <ext-link xlink:type="simple" ext-link-type="doi" xlink:href="10.2307/3391934">https://doi.org/10.2307/3391934</ext-link></mixed-citation></ref><ref id="B33"><mixed-citation xmlns:xlink="http://www.w3.org/1999/xlink" xlink:type="simple"><person-group><name name-style="western"><surname>Turland</surname><given-names>NJ</given-names></name><name name-style="western"><surname>Wiersema</surname><given-names>JH</given-names></name><name name-style="western"><surname>Barrie</surname><given-names>FR</given-names></name><name name-style="western"><surname>Greuter</surname><given-names>W</given-names></name><name name-style="western"><surname>Hawksworth</surname><given-names>DL</given-names></name><name name-style="western"><surname>Herendeen</surname><given-names>PS</given-names></name><name name-style="western"><surname>Knapp</surname><given-names>S</given-names></name><name name-style="western"><surname>Kusber</surname><given-names>W-H</given-names></name><name name-style="western"><surname>Li</surname><given-names>D-Z</given-names></name><name name-style="western"><surname>Marhold</surname><given-names>K</given-names></name><name name-style="western"><surname>May</surname><given-names>TW</given-names></name><name name-style="western"><surname>McNeill</surname><given-names>J</given-names></name><name name-style="western"><surname>Monro</surname><given-names>AM</given-names></name><name name-style="western"><surname>Prado</surname><given-names>J</given-names></name><name name-style="western"><surname>Price</surname><given-names>MJ</given-names></name><name name-style="western"><surname>Smith</surname><given-names>GF</given-names></name></person-group> (<year>2018</year>) International Code of Nomenclature for algae, fungi, and plants (Shenzhen Code). Regnum Vegetabile 159: I–XXXVIII, 1–254. <ext-link xlink:type="simple" ext-link-type="doi" xlink:href="10.12705/Code.2018">https://doi.org/10.12705/Code.2018</ext-link></mixed-citation></ref><ref id="B16"><mixed-citation xmlns:xlink="http://www.w3.org/1999/xlink" xlink:type="simple"><person-group><name name-style="western"><surname>Funk</surname><given-names>VA</given-names></name></person-group> (<year>1997b</year>) <article-title><italic><tp:taxon-name><tp:taxon-name-part taxon-name-part-type="genus">Werneria</tp:taxon-name-part></tp:taxon-name></italic><italic>s.l.</italic> (<tp:taxon-name><tp:taxon-name-part taxon-name-part-type="family">Compositae</tp:taxon-name-part></tp:taxon-name>: <tp:taxon-name><tp:taxon-name-part taxon-name-part-type="tribe">Senecioneae</tp:taxon-name-part></tp:taxon-name>) in Ecuador.</article-title> In: <person-group><name name-style="western"><surname>Valencia</surname><given-names>R</given-names></name><name name-style="western"><surname>Balslev</surname><given-names>H</given-names></name></person-group> (<role>Eds</role>) <issue-title>Estudios sobre diversidad y ecología de plantas.</issue-title><source>Memorias del II Congreso Ecuatoriano de Botánica realizado en la Pontificia Universidad Católica del Ecuador, Quito. Pontificia Universidad Católica del Ecuador, Ecuador; Universidad de Aarhus, Dinamarca</source>, <fpage>25</fpage>–<lpage>35</lpage>.</mixed-citation></ref><ref id="B18"><mixed-citation xmlns:xlink="http://www.w3.org/1999/xlink" xlink:type="simple"><person-group><name name-style="western"><surname>Hind</surname><given-names>DJN</given-names></name><name name-style="western"><surname>Jeffrey</surname><given-names>C</given-names></name></person-group> (<year>2001</year>) A checklist of the <tp:taxon-name><tp:taxon-name-part taxon-name-part-type="family">Compositae</tp:taxon-name-part></tp:taxon-name> of Vol. IV of Humboldt, Bonpland &amp; Kunth’s <italic>Nova Genera et Species Plantarum.</italic><tp:taxon-name><tp:taxon-name-part taxon-name-part-type="family">Compositae</tp:taxon-name-part></tp:taxon-name> Newsletter 37: 1–84.</mixed-citation></ref></ref-list></tp:taxon-treatment>
