# Supplementary material for: Taxonomic revision of the Andean genus Xenophyllum (Compositae, Senecioneae)
Source: PhytoKeys. 2020 Sep 3;158:1–106. doi: 10.3897/phytokeys.158.50848 (PMC7483337; doi:10.3897/phytokeys.158.50848)
Supplement: XML Treatment for Xenophyllum crassum subsp. crassum [file phytokeys.158.50848-treatment9.xml]

<!DOCTYPE tp:taxon-treatment
  PUBLIC "-//TaxonX//DTD Taxonomic Treatment Publishing DTD v0 20100105//EN" "tax-treatment-NSO.dtd">
<tp:taxon-treatment xmlns:tp="http://www.plazi.org/taxpub"><tp:treatment-meta><kwd-group><label>Taxon classification</label><kwd><named-content xmlns:xlink="http://www.w3.org/1999/xlink" content-type="kingdom">Animalia</named-content></kwd><kwd><named-content xmlns:xlink="http://www.w3.org/1999/xlink" content-type="order">Asterales</named-content></kwd><kwd><named-content xmlns:xlink="http://www.w3.org/1999/xlink" content-type="family">Asteraceae</named-content></kwd></kwd-group><mixed-citation publication-type="journal"><person-group><name><surname>Calvo</surname><given-names>Joel</given-names></name><name><surname>Moreira-Muñoz</surname><given-names>Andrés</given-names></name></person-group><article-title>Taxonomic revision of the Andean genus <italic><tp:taxon-name><tp:taxon-name-part taxon-name-part-type="genus" reg="Xenophyllum">Xenophyllum</tp:taxon-name-part></tp:taxon-name></italic> (<tp:taxon-name><tp:taxon-name-part taxon-name-part-type="family">Compositae</tp:taxon-name-part></tp:taxon-name>, <tp:taxon-name><tp:taxon-name-part taxon-name-part-type="tribe">Senecioneae</tp:taxon-name-part></tp:taxon-name>)</article-title><source>PhytoKeys</source><day>03</day><month>9</month><year>2020</year><volume>158</volume><fpage>1</fpage><lpage>106</lpage><pub-id pub-id-type="doi">10.3897/phytokeys.158.50848</pub-id></mixed-citation></tp:treatment-meta><tp:nomenclature><label>7a.</label><tp:taxon-name><object-id xmlns:xlink="http://www.w3.org/1999/xlink" content-type="arpha" xlink:type="simple">29632815-299B-5A52-BDDC-5EBDBCAFC7E7</object-id>
            <tp:taxon-name-part taxon-name-part-type="genus" reg="Xenophyllum">Xenophyllum</tp:taxon-name-part>
            <tp:taxon-name-part taxon-name-part-type="species" reg="crassum">crassum</tp:taxon-name-part>
            <tp:taxon-name-part taxon-name-part-type="infraspecific-rank">subsp.</tp:taxon-name-part>
            <tp:taxon-name-part taxon-name-part-type="subspecies" reg="crassum">crassum</tp:taxon-name-part>
          </tp:taxon-name></tp:nomenclature><tp:treatment-sec sec-type="description" id="SECID0EB1AK"><title>Description.</title><p><bold><italic>Stems</italic></bold> 2.5–4 cm tall (aerial part), lanate. <bold><italic>Leaves</italic></bold> stellate-imbricate, extending into a sheath-like base that bears long silky trichomes, usually with the leaf lamina spreading at nearly 90° from the sheath-like base; leaf laminas 14.7–27.6 × 1.2–2.2 mm, linear, obtuse, usually callous-like tipped at the apex, entire, flat to elliptical in cross section, glabrous, 1-nerved above, 1-nerved beneath, fleshy, rather matte. <bold><italic>Capitula</italic></bold> radiate, erect, sessile to subsessile. <bold><italic>Involucres</italic></bold> 12.6–19.7 × 11–15.8 mm, cupuliform; involucral bracts 16 to 21, 8.6–14.9 × 1.5–2.2 mm, acute at the apex, greenish to dark-purplish. <bold><italic>Ray florets</italic></bold> 16 to 21; corollas 14.5–19.7 × 2.9–3.4 mm, 4 to 6-veined, subentire to 3-toothed at the apex, conspicuously surpassing the involucre, white. <bold><italic>Disc florets</italic></bold> ca. 95; corollas 6.5–8.1 mm long, yellow. <bold><italic>Achenes</italic></bold> 2.6–4 × 0.8–1 mm, cylindrical, 6 to 8-ribbed, glabrous; pappus 14–19 mm long, barbellate, whitish. Chromosome number unknown. Fig. <xref ref-type="fig" rid="F13">13</xref>.</p><fig id="F13" position="float" orientation="portrait"><object-id xmlns:xlink="http://www.w3.org/1999/xlink" content-type="doi" xlink:type="simple">10.3897/phytokeys.158.50848.figure13</object-id><object-id xmlns:xlink="http://www.w3.org/1999/xlink" content-type="arpha" xlink:type="simple">AA7BFD90-AD6D-5037-ACD6-D408F79E903B</object-id><label>Figure 13.</label><caption><p><tp:taxon-name><tp:taxon-name-part taxon-name-part-type="genus" reg="Xenophyllum">Xenophyllum</tp:taxon-name-part> <tp:taxon-name-part taxon-name-part-type="species" reg="crassum">crassum</tp:taxon-name-part> <tp:taxon-name-part taxon-name-part-type="infraspecific-rank">subsp.</tp:taxon-name-part> <tp:taxon-name-part taxon-name-part-type="subspecies" reg="crassum">crassum</tp:taxon-name-part></tp:taxon-name><bold>A</bold> habit <bold>B</bold> capitulum <bold>C</bold> adaxial leaf surface <bold>D</bold> ray floret (frontward bristles removed) <bold>E</bold> style of ray floret <bold>F</bold> disc floret (frontward bristles removed) <bold>G</bold> stamen <bold>H</bold> style of disc floret. All details drawn from <italic>Funk &amp; Gavilanes 11070</italic> (US). Illustration by Alice Tangerini.</p></caption><graphic xmlns:xlink="http://www.w3.org/1999/xlink" xlink:href="phytokeys-158-001-g013.jpg" position="float" orientation="portrait" xlink:type="simple" id="oo_448893.jpg"><uri content-type="original_file" xlink:type="simple">https://binary.pensoft.net/fig/448893</uri></graphic></fig></tp:treatment-sec><tp:treatment-sec sec-type="Additional iconography" id="SECID0EJ4AK"><title>Additional iconography.</title><p><xref ref-type="bibr" rid="B16">Funk (1997b</xref>: 33, fig. 3A, sub <italic><tp:taxon-name><tp:taxon-name-part taxon-name-part-type="genus" reg="Xenophyllum">X.</tp:taxon-name-part> <tp:taxon-name-part taxon-name-part-type="species" reg="crassum">crassum</tp:taxon-name-part></tp:taxon-name></italic>).</p></tp:treatment-sec><tp:treatment-sec sec-type="distribution" id="SECID0E54AK"><title>Distribution and habitat.</title><p>Central Colombia to central Ecuador. Colombia (Caldas, Cauca, Nariño, Risaralda, Tolima, Quindío, Valle del Cauca), Ecuador (Carchi, Chimborazo, Cotopaxi [expected], Morona-Santiago [expected], Napo, Pichincha, Tungurahua). It grows in marshes and moist grasslands of the paramo ecoregion, between elevations of 3125–4500 m (Fig. <xref ref-type="fig" rid="F12">12</xref>).</p></tp:treatment-sec><tp:treatment-sec sec-type="phenology" id="SECID0EI5AK"><title>Phenology.</title><p>Flowering nearly all year round.</p></tp:treatment-sec><tp:treatment-sec sec-type="etymology" id="SECID0EN5AK"><title>Etymology.</title><p>The adjective <italic>crassus -a -um</italic> means thick and it refers to the robust rhizome that this species displays.</p></tp:treatment-sec><tp:treatment-sec sec-type="notes" id="SECID0EV5AK"><title>Notes.</title><p>This taxon forms dense mats or hummocks and it is characterized by its linear, apically obtuse leaves, which are flat to elliptical in cross section and prominently 1-nerved on both faces. The rhizome-like stems are robust, long, and covered with a matted lanate indumentum that covers the leaf bases.</p><p>This subspecies can be differentiate from <tp:taxon-name><tp:taxon-name-part taxon-name-part-type="genus" reg="Xenophyllum">X.</tp:taxon-name-part> <tp:taxon-name-part taxon-name-part-type="species" reg="crassum">crassum</tp:taxon-name-part> <tp:taxon-name-part taxon-name-part-type="infraspecific-rank">subsp.</tp:taxon-name-part> <tp:taxon-name-part taxon-name-part-type="subspecies" reg="orientale">orientale</tp:taxon-name-part></tp:taxon-name> by the leaf length (14.7–27.6 mm vs. 6.5–12.7 mm in subsp. <tp:taxon-name><tp:taxon-name-part taxon-name-part-type="genus" reg="Xenophyllum"/><tp:taxon-name-part taxon-name-part-type="species" reg="crassum"/><tp:taxon-name-part taxon-name-part-type="subspecies" reg="orientale">orientale</tp:taxon-name-part></tp:taxon-name>), number and length of the involucral bracts (16 to 21, 8.6–14.9 mm vs. 11 to 13, 6–8.2 mm in subsp. <tp:taxon-name><tp:taxon-name-part taxon-name-part-type="genus" reg="Xenophyllum"/><tp:taxon-name-part taxon-name-part-type="species" reg="crassum"/><tp:taxon-name-part taxon-name-part-type="subspecies" reg="orientale">orientale</tp:taxon-name-part></tp:taxon-name>), number of ray florets (16 to 21 vs. 13 to 15 in subsp. <tp:taxon-name><tp:taxon-name-part taxon-name-part-type="genus" reg="Xenophyllum"/><tp:taxon-name-part taxon-name-part-type="species" reg="crassum"/><tp:taxon-name-part taxon-name-part-type="subspecies" reg="orientale">orientale</tp:taxon-name-part></tp:taxon-name>), number of disc florets (ca. 95 vs. ca. 50 in subsp. <tp:taxon-name><tp:taxon-name-part taxon-name-part-type="genus" reg="Xenophyllum"/><tp:taxon-name-part taxon-name-part-type="species" reg="crassum"/><tp:taxon-name-part taxon-name-part-type="subspecies" reg="orientale">orientale</tp:taxon-name-part></tp:taxon-name>), and pappus length (14–19 mm vs. 7.8–8 mm in subsp. <tp:taxon-name><tp:taxon-name-part taxon-name-part-type="genus" reg="Xenophyllum"/><tp:taxon-name-part taxon-name-part-type="species" reg="crassum"/><tp:taxon-name-part taxon-name-part-type="subspecies" reg="orientale">orientale</tp:taxon-name-part></tp:taxon-name>). Both taxa have a well defined distribution area. The typical subspecies grows along the Cordillera Central and Cordillera Occidental in Colombia and extends southwards to central Ecuador. In contrast, <tp:taxon-name><tp:taxon-name-part taxon-name-part-type="genus" reg="Xenophyllum">X.</tp:taxon-name-part> <tp:taxon-name-part taxon-name-part-type="species" reg="crassum">crassum</tp:taxon-name-part> <tp:taxon-name-part taxon-name-part-type="infraspecific-rank">subsp.</tp:taxon-name-part> <tp:taxon-name-part taxon-name-part-type="subspecies" reg="orientale">orientale</tp:taxon-name-part></tp:taxon-name> is restricted in the northern part of the Cordillera Oriental of Colombia.</p><p>The habit of <tp:taxon-name><tp:taxon-name-part taxon-name-part-type="genus" reg="Xenophyllum">X.</tp:taxon-name-part> <tp:taxon-name-part taxon-name-part-type="species" reg="crassum">crassum</tp:taxon-name-part> <tp:taxon-name-part taxon-name-part-type="infraspecific-rank">subsp.</tp:taxon-name-part> <tp:taxon-name-part taxon-name-part-type="subspecies" reg="crassum">crassum</tp:taxon-name-part></tp:taxon-name> also resembles that of <italic><tp:taxon-name><tp:taxon-name-part taxon-name-part-type="genus" reg="Xenophyllum">X.</tp:taxon-name-part> <tp:taxon-name-part taxon-name-part-type="species" reg="rigidum">rigidum</tp:taxon-name-part></tp:taxon-name></italic>, but <tp:taxon-name><tp:taxon-name-part taxon-name-part-type="genus" reg="Xenophyllum">X.</tp:taxon-name-part> <tp:taxon-name-part taxon-name-part-type="species" reg="crassum">crassum</tp:taxon-name-part> <tp:taxon-name-part taxon-name-part-type="infraspecific-rank">subsp.</tp:taxon-name-part> <tp:taxon-name-part taxon-name-part-type="subspecies" reg="crassum">crassum</tp:taxon-name-part></tp:taxon-name> differs in having longer and narrower leaves (14.7–27.6 × 1.2–2.2 mm vs. 12.6–13.5 × 2.3–2.4 mm in <italic><tp:taxon-name><tp:taxon-name-part taxon-name-part-type="genus" reg="Xenophyllum">X.</tp:taxon-name-part> <tp:taxon-name-part taxon-name-part-type="species" reg="rigidum">rigidum</tp:taxon-name-part></tp:taxon-name></italic>), higher number of involucral bracts and ray florets (16 to 21 vs. ca. 13 in <italic><tp:taxon-name><tp:taxon-name-part taxon-name-part-type="genus" reg="Xenophyllum">X.</tp:taxon-name-part> <tp:taxon-name-part taxon-name-part-type="species" reg="rigidum">rigidum</tp:taxon-name-part></tp:taxon-name></italic>), and by displaying glabrous achenes (vs. white-villous in <italic><tp:taxon-name><tp:taxon-name-part taxon-name-part-type="genus" reg="Xenophyllum">X.</tp:taxon-name-part> <tp:taxon-name-part taxon-name-part-type="species" reg="rigidum">rigidum</tp:taxon-name-part></tp:taxon-name></italic>). Their distribution areas only overlap in the Antisana Volcano (Napo, Ecuador).</p></tp:treatment-sec><tp:treatment-sec sec-type="material" id="SECID0ETEBK"><title>Additional specimens examined.</title><p><bold>Colombia. Caldas</bold>: páramo del Ruiz, middle slopes, 30 Aug 1957, <italic>H.G. Barclay 5285</italic> (<abbrev xmlns:xlink="http://www.w3.org/1999/xlink" xlink:title="Colombia" id="ABBRID0E4EBK" xlink:type="simple">COL</abbrev>); Cordillera Central, páramo de Las Letras, SW of Letras, <named-content xmlns:xlink="http://www.w3.org/1999/xlink" content-type="dwc:verbatimCoordinates" xlink:type="simple"><named-content content-type="geo-json" specific-use="{&#34;type&#34;:&#34;Point&#34;,&#34;coordinates&#34;:[-75.316667,5.033333]}" id="NCID0EEFBK" xlink:type="simple">5°2'N, 75°19'W</named-content></named-content>, 4 Dec 1958, <italic>H.G. Barclay &amp; P. Juajibioy 6245</italic> (<abbrev xmlns:xlink="http://www.w3.org/1999/xlink" xlink:title="Colombia" id="ABBRID0ELFBK" xlink:type="simple">COL</abbrev>, US); Manizales, N.P. Los Nevados, Casa del Cisne, <named-content xmlns:xlink="http://www.w3.org/1999/xlink" content-type="dwc:verbatimCoordinates" xlink:type="simple"><named-content content-type="geo-json" specific-use="{&#34;type&#34;:&#34;Point&#34;,&#34;coordinates&#34;:[-75.350000,4.850000]}" id="NCID0ESFBK" xlink:type="simple">4°51'N, 75°21'W</named-content></named-content>, 19 Sep 1999, <italic>D. Stancik 3381</italic> (<abbrev xmlns:xlink="http://www.w3.org/1999/xlink" xlink:title="Colombia" id="ABBRID0EZFBK" xlink:type="simple">COL</abbrev>); Villa María, P.N.N. Nevados, cerca al refugio El Cisne, <named-content xmlns:xlink="http://www.w3.org/1999/xlink" content-type="dwc:verbatimCoordinates" xlink:type="simple"><named-content content-type="geo-json" specific-use="{&#34;type&#34;:&#34;Point&#34;,&#34;coordinates&#34;:[-75.366667,4.833333]}" id="NCID0EAGBK" xlink:type="simple">4°50'N, 75°22'W</named-content></named-content>, 28 Nov 2010, <italic>W.G. Vargas 22382</italic> (<abbrev xmlns:xlink="http://www.w3.org/1999/xlink" xlink:title="Colombia" id="ABBRID0EHGBK" xlink:type="simple">COL</abbrev>, ICESI); <bold>Cauca</bold>: P.N. Puracé, <named-content xmlns:xlink="http://www.w3.org/1999/xlink" content-type="dwc:verbatimCoordinates" xlink:type="simple"><named-content content-type="geo-json" specific-use="{&#34;type&#34;:&#34;Point&#34;,&#34;coordinates&#34;:[-76.400000,2.333333]}" id="NCID0EQGBK" xlink:type="simple">2°20'N, 76°24'W</named-content></named-content>, 31 Aug 1972, <italic>H. Sánchez 351</italic> (CUVC); <bold>Nariño</bold>: Cumbal, volcán de Chiles, en la antena vía El Laurel, Maldonado-Carchi, <named-content xmlns:xlink="http://www.w3.org/1999/xlink" content-type="dwc:verbatimCoordinates" xlink:type="simple"><named-content content-type="geo-json" specific-use="{&#34;type&#34;:&#34;Point&#34;,&#34;coordinates&#34;:[-77.916667,0.816667]}" id="NCID0E3GBK" xlink:type="simple">0°49'N, 77°55'W</named-content></named-content>, Jul 2012, <italic>F. Ávila 2232</italic> (UDBC); Cumbal, volcán de Chiles, en la antena vía El Laurel, Maldonado-Carchi, <named-content xmlns:xlink="http://www.w3.org/1999/xlink" content-type="dwc:verbatimCoordinates" xlink:type="simple"><named-content content-type="geo-json" specific-use="{&#34;type&#34;:&#34;Point&#34;,&#34;coordinates&#34;:[-77.916667,0.816667]}" id="NCID0EGHBK" xlink:type="simple">0°49'N, 77°55'W</named-content></named-content>, Jul 2012, <italic>F. Ávila 2236</italic> (UDBC); <bold>Quindío</bold>: páramo Quindío, Oct 2004, <italic>W.G. Vargas 15711</italic> (<abbrev xmlns:xlink="http://www.w3.org/1999/xlink" xlink:title="Colombia" id="ABBRID0ERHBK" xlink:type="simple">COL</abbrev>, ICESI); <bold>Risaralda</bold>: Santuario-San José del Palmar, serranía de Tatamá, P.N.N. Tatamá, sectores Mirlas, Piedra Bomba, Frailejonal, Lagunas y Ventanas, acceso desde Santuario, <named-content xmlns:xlink="http://www.w3.org/1999/xlink" content-type="dwc:verbatimCoordinates" xlink:type="simple"><named-content content-type="geo-json" specific-use="{&#34;type&#34;:&#34;Point&#34;,&#34;coordinates&#34;:[-76.050000,5.100000]}" id="NCID0E1HBK" xlink:type="simple">5°6'N, 76°3'W</named-content></named-content>, 16 Jul 2009, <italic>J. Betancur, F. Gómez &amp; J.N. Gómez 14253</italic> (<abbrev xmlns:xlink="http://www.w3.org/1999/xlink" xlink:title="Colombia" id="ABBRID0EBIBK" xlink:type="simple">COL</abbrev>); Pereira, alrededores de la laguna de Otún, <named-content xmlns:xlink="http://www.w3.org/1999/xlink" content-type="dwc:verbatimCoordinates" xlink:type="simple"><named-content content-type="geo-json" specific-use="{&#34;type&#34;:&#34;Point&#34;,&#34;coordinates&#34;:[-75.416667,4.766667]}" id="NCID0EIIBK" xlink:type="simple">4°46'N, 75°25'W</named-content></named-content>, 3 Feb 1980, <italic>S. Díaz-Piedrahita, H. Valencia &amp; R. Jaramillo 19700</italic> (<abbrev xmlns:xlink="http://www.w3.org/1999/xlink" xlink:title="Colombia" id="ABBRID0EPIBK" xlink:type="simple">COL</abbrev>); Santuario, vereda Las Colonias, 400 m arriba la cascada, <named-content xmlns:xlink="http://www.w3.org/1999/xlink" content-type="dwc:verbatimCoordinates" xlink:type="simple"><named-content content-type="geo-json" specific-use="{&#34;type&#34;:&#34;Point&#34;,&#34;coordinates&#34;:[-76.033333,5.116667]}" id="NCID0EWIBK" xlink:type="simple">5°7'N, 76°2'W</named-content></named-content>, 3 Feb 1983, <italic>J.H. Torres et al. 1633</italic> (<abbrev xmlns:xlink="http://www.w3.org/1999/xlink" xlink:title="Colombia" id="ABBRID0E4IBK" xlink:type="simple">COL</abbrev>); Santuario, macizo de Tamaná, cerca al campamento “El Reposo”, <named-content xmlns:xlink="http://www.w3.org/1999/xlink" content-type="dwc:verbatimCoordinates" xlink:type="simple"><named-content content-type="geo-json" specific-use="{&#34;type&#34;:&#34;Point&#34;,&#34;coordinates&#34;:[-76.066667,5.150000]}" id="NCID0EEJBK" xlink:type="simple">5°9'N, 76°4'W</named-content></named-content>, 7 Feb 1983, <italic>J.H. Torres et al. 1663</italic> (<abbrev xmlns:xlink="http://www.w3.org/1999/xlink" xlink:title="Colombia" id="ABBRID0ELJBK" xlink:type="simple">COL</abbrev>); Macizo de Tamaná, valle de San Francisco, cerca al campamento, 14 Feb 1983, <italic>J.H. Torres et al. 1944</italic> (<abbrev xmlns:xlink="http://www.w3.org/1999/xlink" xlink:title="Colombia" id="ABBRID0ERJBK" xlink:type="simple">COL</abbrev>); Pereira, P.N.N. Nevados, laguna del Otún, <named-content xmlns:xlink="http://www.w3.org/1999/xlink" content-type="dwc:verbatimCoordinates" xlink:type="simple"><named-content content-type="geo-json" specific-use="{&#34;type&#34;:&#34;Point&#34;,&#34;coordinates&#34;:[-75.416667,4.766667]}" id="NCID0EYJBK" xlink:type="simple">4°46'N, 75°25'W</named-content></named-content>, 20 Nov 2008, <italic>W.G. Vargas 19700</italic> (ICESI); Pereira, laguna del Otún, <named-content xmlns:xlink="http://www.w3.org/1999/xlink" content-type="dwc:verbatimCoordinates" xlink:type="simple"><named-content content-type="geo-json" specific-use="{&#34;type&#34;:&#34;Point&#34;,&#34;coordinates&#34;:[-75.416667,4.766667]}" id="NCID0ECKBK" xlink:type="simple">4°46'N, 75°25'W</named-content></named-content>, 28 Oct 2009, <italic>W.G. Vargas 21036</italic> (<abbrev xmlns:xlink="http://www.w3.org/1999/xlink" xlink:title="Colombia" id="ABBRID0EJKBK" xlink:type="simple">COL</abbrev>, ICESI); <bold>Tolima</bold>: Cordillera Central, Nevado del Ruiz, páramos entre Termales y Nevado y Líbano, above turn-off of road to Líbano, <named-content xmlns:xlink="http://www.w3.org/1999/xlink" content-type="dwc:verbatimCoordinates" xlink:type="simple"><named-content content-type="geo-json" specific-use="{&#34;type&#34;:&#34;Point&#34;,&#34;coordinates&#34;:[-75.333333,4.933333]}" id="NCID0ESKBK" xlink:type="simple">4°56'N, 75°20'W</named-content></named-content>, 18 Dec 1958, <italic>H.G. Barclay &amp; P. Juajibioy 6409</italic> (<abbrev xmlns:xlink="http://www.w3.org/1999/xlink" xlink:title="Colombia" id="ABBRID0EZKBK" xlink:type="simple">COL</abbrev>); Santa Isabel, camino del paso de la quebrada del África, <named-content xmlns:xlink="http://www.w3.org/1999/xlink" content-type="dwc:verbatimCoordinates" xlink:type="simple"><named-content content-type="geo-json" specific-use="{&#34;type&#34;:&#34;Point&#34;,&#34;coordinates&#34;:[-75.366667,4.750000]}" id="NCID0EALBK" xlink:type="simple">4°45'N, 75°22'W</named-content></named-content>, 7 Feb 1980, <italic>S. Díaz-Piedrahita &amp; R. Jaramillo 1918</italic> (<abbrev xmlns:xlink="http://www.w3.org/1999/xlink" xlink:title="Colombia" id="ABBRID0EHLBK" xlink:type="simple">COL</abbrev>); road on N side of Nevado del Ruiz, near fork in road that leads to El Rosario, approx. 8 km E of intersection with road to Manizales, <named-content xmlns:xlink="http://www.w3.org/1999/xlink" content-type="dwc:verbatimCoordinates" xlink:type="simple"><named-content content-type="geo-json" specific-use="{&#34;type&#34;:&#34;Point&#34;,&#34;coordinates&#34;:[-75.283333,4.916667]}" id="NCID0EOLBK" xlink:type="simple">4°55'N, 75°17'W</named-content></named-content>, 23 Jan 1986, <italic>V.A. Funk 8044</italic> (<abbrev xmlns:xlink="http://www.w3.org/1999/xlink" xlink:title="Colombia" id="ABBRID0EVLBK" xlink:type="simple">COL</abbrev>); road on N side of Nevado del Ruiz, near fork in road that leads to El Rosario, approx. 8 km E of intersection with road to Manizales, <named-content xmlns:xlink="http://www.w3.org/1999/xlink" content-type="dwc:verbatimCoordinates" xlink:type="simple"><named-content content-type="geo-json" specific-use="{&#34;type&#34;:&#34;Point&#34;,&#34;coordinates&#34;:[-75.283333,4.916667]}" id="NCID0E3LBK" xlink:type="simple">4°55'N, 75°17'W</named-content></named-content>, 23 Jan 1986, <italic>V.A. Funk 8046</italic> (<abbrev xmlns:xlink="http://www.w3.org/1999/xlink" xlink:title="Colombia" id="ABBRID0EDMBK" xlink:type="simple">COL</abbrev>); Cajamarca, corregimiento Anaime, La Castellana, 5 Jun 1994, <italic>B. Restrepo 430</italic> (<abbrev xmlns:xlink="http://www.w3.org/1999/xlink" xlink:title="Colombia" id="ABBRID0EJMBK" xlink:type="simple">COL</abbrev>); Cajamarca, páramo de Anaime, reserva Semillas de Agua, <named-content xmlns:xlink="http://www.w3.org/1999/xlink" content-type="dwc:verbatimCoordinates" xlink:type="simple"><named-content content-type="geo-json" specific-use="{&#34;type&#34;:&#34;Point&#34;,&#34;coordinates&#34;:[-75.550000,4.250000]}" id="NCID0EQMBK" xlink:type="simple">4°15'N, 75°33'W</named-content></named-content>, 6 Jun 2000, <italic>W.G. Vargas 8108</italic> (ICESI); <bold>Valle del Cauca</bold>: Riofrío, Venecia, páramo El Duende, <named-content xmlns:xlink="http://www.w3.org/1999/xlink" content-type="dwc:verbatimCoordinates" xlink:type="simple"><named-content content-type="geo-json" specific-use="{&#34;type&#34;:&#34;Point&#34;,&#34;coordinates&#34;:[-76.500000,4.066667]}" id="NCID0E3MBK" xlink:type="simple">4°4'N, 76°30'W</named-content></named-content>, 3 Jun 2010, <italic>J.C. Benavides 4859</italic> (<abbrev xmlns:xlink="http://www.w3.org/1999/xlink" xlink:title="Colombia" id="ABBRID0EDNBK" xlink:type="simple">COL</abbrev>); Los Farallones, cuenca del río Timba, vert. oriental, quebrada Valle Escondido, <named-content xmlns:xlink="http://www.w3.org/1999/xlink" content-type="dwc:verbatimCoordinates" xlink:type="simple"><named-content content-type="geo-json" specific-use="{&#34;type&#34;:&#34;Point&#34;,&#34;coordinates&#34;:[-76.733333,3.300000]}" id="NCID0EKNBK" xlink:type="simple">3°18'N, 76°44'W</named-content></named-content>, 23 Aug 1991, <italic>E. Calderón 88A</italic> (<abbrev xmlns:xlink="http://www.w3.org/1999/xlink" xlink:title="Colombia" id="ABBRID0ERNBK" xlink:type="simple">COL</abbrev>); cabeceras de los ríos Tuluá y Bugalagrande, páramo de Las Vegas, <named-content xmlns:xlink="http://www.w3.org/1999/xlink" content-type="dwc:verbatimCoordinates" xlink:type="simple"><named-content content-type="geo-json" specific-use="{&#34;type&#34;:&#34;Point&#34;,&#34;coordinates&#34;:[-75.783333,4.066667]}" id="NCID0EYNBK" xlink:type="simple">4°4'N, 75°47'W</named-content></named-content>, 22 Mar 1946, <italic>J. Cuatrecasas 20322</italic> (CONC); Pradera, I.P. Bolo Azul, finca La Cabaña, <named-content xmlns:xlink="http://www.w3.org/1999/xlink" content-type="dwc:verbatimCoordinates" xlink:type="simple"><named-content content-type="geo-json" specific-use="{&#34;type&#34;:&#34;Point&#34;,&#34;coordinates&#34;:[-76.050000,3.433333]}" id="NCID0ECOBK" xlink:type="simple">3°26'N, 76°3'W</named-content></named-content>, 28 Nov 1989, <italic>S. Sarria 591</italic> (<abbrev xmlns:xlink="http://www.w3.org/1999/xlink" xlink:title="Colombia" id="ABBRID0EJOBK" xlink:type="simple">COL</abbrev>, CUVC); Palmira, La Nevera, <named-content xmlns:xlink="http://www.w3.org/1999/xlink" content-type="dwc:verbatimCoordinates" xlink:type="simple"><named-content content-type="geo-json" specific-use="{&#34;type&#34;:&#34;Point&#34;,&#34;coordinates&#34;:[-76.066667,3.516667]}" id="NCID0EQOBK" xlink:type="simple">3°31'N, 76°4'W</named-content></named-content>, 23 Mar 2008, <italic>W.G. Vargas 18840</italic> (ICESI); Tuluá, corregimiento de Barragán, <named-content xmlns:xlink="http://www.w3.org/1999/xlink" content-type="dwc:verbatimCoordinates" xlink:type="simple"><named-content content-type="geo-json" specific-use="{&#34;type&#34;:&#34;Point&#34;,&#34;coordinates&#34;:[-75.800000,4.000000]}" id="NCID0E1OBK" xlink:type="simple">4°0'N, 75°48'W</named-content></named-content>, 21 Nov 1997, <italic>W.G. Vargas 4201</italic> (<abbrev xmlns:xlink="http://www.w3.org/1999/xlink" xlink:title="Colombia" id="ABBRID0EBPBK" xlink:type="simple">COL</abbrev>). <bold>Ecuador. Carchi</bold>: road between Tulcán and Maldonado, S of volcán Chiles, <named-content xmlns:xlink="http://www.w3.org/1999/xlink" content-type="dwc:verbatimCoordinates" xlink:type="simple"><named-content content-type="geo-json" specific-use="{&#34;type&#34;:&#34;Point&#34;,&#34;coordinates&#34;:[-77.966667,0.783333]}" id="NCID0EKPBK" xlink:type="simple">0°47'N, 77°58'W</named-content></named-content>, 12 Mar 1985, <italic>B. Eriksen 59010</italic> (QCA, QCNE); paramo El Ángel, between towns of El Ángel and Tulcán near the pass, 4 Mar 1992, <italic>V.A. Funk &amp; M. Gavilanes 11069</italic> (QCA, QCNE); paramo El Ángel, between towns of El Ángel and Tulcán near the pass, 4 Mar 1992, <italic>V.A. Funk &amp; M. Gavilanes 11070</italic> (QCA, QCNE, US); volcán Chiles, rd. from Tulcán to Maldonado, 36 km W of the bridge at the W edge of Tulcán, 5 Mar 1992, <italic>V.A. Funk &amp; M. Gavilanes 11073</italic> (QCA, QCNE); volcán Chiles, rd. from Tulcán to Maldonado, 38 km W of the bridge at the W edge of Tulcán, 5 Mar 1992, <italic>V.A. Funk &amp; M. Gavilanes 11077</italic> (QCA, QCNE); Espejo, reserva ecológica El Ángel, sitio de lagunas El Voladero, <named-content xmlns:xlink="http://www.w3.org/1999/xlink" content-type="dwc:verbatimCoordinates" xlink:type="simple"><named-content content-type="geo-json" specific-use="{&#34;type&#34;:&#34;Point&#34;,&#34;coordinates&#34;:[-77.883333,0.700000]}" id="NCID0E3PBK" xlink:type="simple">0°42'N, 77°53'W</named-content></named-content>, 31 Oct 1993, <italic>W. Palacios 11680</italic> (QCNE); S slopes of volcán Chiles, <named-content xmlns:xlink="http://www.w3.org/1999/xlink" content-type="dwc:verbatimCoordinates" xlink:type="simple"><named-content content-type="geo-json" specific-use="{&#34;type&#34;:&#34;Point&#34;,&#34;coordinates&#34;:[-77.950000,0.816667]}" id="NCID0EGQBK" xlink:type="simple">0°49'N, 77°57'W</named-content></named-content>, 21 Oct 1987, <italic>P.M. Ramsay &amp; P.J. Merrow-Smith 869</italic> (QCA, QCNE); páramo del Ángel, lado ecuatoriano del volcán Chiles, <named-content xmlns:xlink="http://www.w3.org/1999/xlink" content-type="dwc:verbatimCoordinates" xlink:type="simple"><named-content content-type="geo-json" specific-use="{&#34;type&#34;:&#34;Point&#34;,&#34;coordinates&#34;:[-77.933333,0.800000]}" id="NCID0EQQBK" xlink:type="simple">0°48'N, 77°56'W</named-content></named-content>, May 1989, <italic>O. Rangel et al. 4406</italic> (<abbrev xmlns:xlink="http://www.w3.org/1999/xlink" xlink:title="Colombia" id="ABBRID0EXQBK" xlink:type="simple">COL</abbrev>, US); SW side of volcán Chiles, <named-content xmlns:xlink="http://www.w3.org/1999/xlink" content-type="dwc:verbatimCoordinates" xlink:type="simple"><named-content content-type="geo-json" specific-use="{&#34;type&#34;:&#34;Point&#34;,&#34;coordinates&#34;:[-77.950000,0.800000]}" id="NCID0E5QBK" xlink:type="simple">0°48'N, 77°57'W</named-content></named-content>, 20 Jun 1995, <italic>P. Sklenář &amp; V. Kostečková 37-8</italic> (QCA); SW side of volcán Chiles, <named-content xmlns:xlink="http://www.w3.org/1999/xlink" content-type="dwc:verbatimCoordinates" xlink:type="simple"><named-content content-type="geo-json" specific-use="{&#34;type&#34;:&#34;Point&#34;,&#34;coordinates&#34;:[-77.950000,0.800000]}" id="NCID0EIRBK" xlink:type="simple">0°48'N, 77°57'W</named-content></named-content>, 22 Jun 1995, <italic>P. Sklenář &amp; V. Kostečková 48-1</italic> (QCA); volcán Chiles, SW side of the volcano, <named-content xmlns:xlink="http://www.w3.org/1999/xlink" content-type="dwc:verbatimCoordinates" xlink:type="simple"><named-content content-type="geo-json" specific-use="{&#34;type&#34;:&#34;Point&#34;,&#34;coordinates&#34;:[-77.950000,0.800000]}" id="NCID0ESRBK" xlink:type="simple">0°48'N, 77°57'W</named-content></named-content>, 23 Jun 1995, <italic>P. Sklenář &amp; V. Kostečková 713</italic> (QCNE); Espejo, reserva ecológica El Ángel, asociación 23 de Julio, <named-content xmlns:xlink="http://www.w3.org/1999/xlink" content-type="dwc:verbatimCoordinates" xlink:type="simple"><named-content content-type="geo-json" specific-use="{&#34;type&#34;:&#34;Point&#34;,&#34;coordinates&#34;:[-77.916667,0.716667]}" id="NCID0E3RBK" xlink:type="simple">0°43'N, 77°55'W</named-content></named-content>, 3 Aug 2003, <italic>D. Suárez, M. Chinchero &amp; M. Cabascango 1355</italic> (QCNE); <bold>Chimborazo</bold>: Altar, hacienda Releche, sector Pashuazo, <named-content xmlns:xlink="http://www.w3.org/1999/xlink" content-type="dwc:verbatimCoordinates" xlink:type="simple"><named-content content-type="geo-json" specific-use="{&#34;type&#34;:&#34;Point&#34;,&#34;coordinates&#34;:[-78.450000,-1.666667]}" id="NCID0EISBK" xlink:type="simple">1°40'S, 78°27'W</named-content></named-content>, 23 Jul 2009, <italic>D. Cárate, F. Naranjo &amp; S. Chiriboga 1054</italic> (QCA); Atillo, frente al campamento de ingenieros del ejército, <named-content xmlns:xlink="http://www.w3.org/1999/xlink" content-type="dwc:verbatimCoordinates" xlink:type="simple"><named-content content-type="geo-json" specific-use="{&#34;type&#34;:&#34;Point&#34;,&#34;coordinates&#34;:[-78.500000,-2.166667]}" id="NCID0ESSBK" xlink:type="simple">2°10'S, 78°30'W</named-content></named-content>, 12 Apr 2009, <italic>D. Cárate, J. Salvador &amp; S. Rojas 151</italic> (QCA); <bold>Napo</bold>: road Quito-Baeza, near the pass at Papallacta, <named-content xmlns:xlink="http://www.w3.org/1999/xlink" content-type="dwc:verbatimCoordinates" xlink:type="simple"><named-content content-type="geo-json" specific-use="{&#34;type&#34;:&#34;Point&#34;,&#34;coordinates&#34;:[-78.200000,-0.333333]}" id="NCID0E5SBK" xlink:type="simple">0°20'S, 78°12'W</named-content></named-content>, 30 Oct 1983, <italic>B. Eriksen &amp; B.B. Larsen 45435</italic> (QCA, QCNE); páramo de Papallacta, sector El Paso, <named-content xmlns:xlink="http://www.w3.org/1999/xlink" content-type="dwc:verbatimCoordinates" xlink:type="simple"><named-content content-type="geo-json" specific-use="{&#34;type&#34;:&#34;Point&#34;,&#34;coordinates&#34;:[-78.200000,-0.316667]}" id="NCID0EITBK" xlink:type="simple">0°19'S, 78°12'W</named-content></named-content>, 28 Oct 1984, <italic>A. Freire 27</italic> (QCA); Pisayambo, laguna Cochas Negras, <named-content xmlns:xlink="http://www.w3.org/1999/xlink" content-type="dwc:verbatimCoordinates" xlink:type="simple"><named-content content-type="geo-json" specific-use="{&#34;type&#34;:&#34;Point&#34;,&#34;coordinates&#34;:[-78.316667,-1.100000]}" id="NCID0ESTBK" xlink:type="simple">1°6'S, 78°19'W</named-content></named-content>, 14 Jan 1999, <italic>B. Merino &amp; Á. Sánchez s.n.</italic> (LOJA [mixed with <italic><tp:taxon-name><tp:taxon-name-part taxon-name-part-type="genus" reg="Xenophyllum">X.</tp:taxon-name-part> <tp:taxon-name-part taxon-name-part-type="species" reg="humile">humile</tp:taxon-name-part></tp:taxon-name></italic>]); Llanganati, páramo SE of choza Aucacocha, between Aucacocha and Pan de Azúcar, <named-content xmlns:xlink="http://www.w3.org/1999/xlink" content-type="dwc:verbatimCoordinates" xlink:type="simple"><named-content content-type="geo-json" specific-use="{&#34;type&#34;:&#34;Point&#34;,&#34;coordinates&#34;:[-78.300000,-1.150000]}" id="NCID0EHUBK" xlink:type="simple">1°9'S, 78°18'W</named-content></named-content>, 15 May 1982, <italic>B. Øllgaard et al. 38514</italic> (QCA); reserva ecológica Oyacachi, <named-content xmlns:xlink="http://www.w3.org/1999/xlink" content-type="dwc:verbatimCoordinates" xlink:type="simple"><named-content content-type="geo-json" specific-use="{&#34;type&#34;:&#34;Point&#34;,&#34;coordinates&#34;:[-78.083333,-0.250000]}" id="NCID0ERUBK" xlink:type="simple">0°15'S, 78°5'W</named-content></named-content>, 29 Sep 2007, <italic>K. Romoleroux et al. 4642</italic> (QCA); La Virgen de Papallacta, a 50 m desde la vía al Tena, hacia el interior del páramo, <named-content xmlns:xlink="http://www.w3.org/1999/xlink" content-type="dwc:verbatimCoordinates" xlink:type="simple"><named-content content-type="geo-json" specific-use="{&#34;type&#34;:&#34;Point&#34;,&#34;coordinates&#34;:[-78.183333,-0.350000]}" id="NCID0E2UBK" xlink:type="simple">0°21'S, 78°11'W</named-content></named-content>, 31 Mar 2010, <italic>C.V. Sandoya-Sánchez, E. Gortaire &amp; J. Irazábal 335</italic> (QCA); NE side of volcán Antisana, <named-content xmlns:xlink="http://www.w3.org/1999/xlink" content-type="dwc:verbatimCoordinates" xlink:type="simple"><named-content content-type="geo-json" specific-use="{&#34;type&#34;:&#34;Point&#34;,&#34;coordinates&#34;:[-78.133333,-0.450000]}" id="NCID0EFVBK" xlink:type="simple">0°27'S, 78°8'W</named-content></named-content>, 18 Aug 1997, <italic>P. Sklenář &amp; V. Sklenářová 3559</italic> (QCA); Tena, P.N. Llanganates, vía Salcedo-Tena, de laguna Chaloa Cocha desvío a Rayo Filo, <named-content xmlns:xlink="http://www.w3.org/1999/xlink" content-type="dwc:verbatimCoordinates" xlink:type="simple"><named-content content-type="geo-json" specific-use="{&#34;type&#34;:&#34;Point&#34;,&#34;coordinates&#34;:[-78.383333,-0.950000]}" id="NCID0EPVBK" xlink:type="simple">0°57'S, 78°23'W</named-content></named-content>, 20 Sep 1998, <italic>H. Vargas, E. Narváez &amp; S. Orellana 2630</italic> (QCNE); <bold>Pichincha</bold>: Cordillera Oriental, cerro de Corrales, páramo de Guamaní, on north side of boquerón, highest point of road to Papallacta, <named-content xmlns:xlink="http://www.w3.org/1999/xlink" content-type="dwc:verbatimCoordinates" xlink:type="simple"><named-content content-type="geo-json" specific-use="{&#34;type&#34;:&#34;Point&#34;,&#34;coordinates&#34;:[-78.200000,-0.316667]}" id="NCID0E2VBK" xlink:type="simple">0°19'S, 78°12'W</named-content></named-content>, 16 Aug 1959, <italic>H.G. Barclay &amp; P. Juajibioy 8855</italic> (<abbrev xmlns:xlink="http://www.w3.org/1999/xlink" xlink:title="Colombia" id="ABBRID0ECWBK" xlink:type="simple">COL</abbrev>); Quito, embalse Salve Faccha, <named-content xmlns:xlink="http://www.w3.org/1999/xlink" content-type="dwc:verbatimCoordinates" xlink:type="simple"><named-content content-type="geo-json" specific-use="{&#34;type&#34;:&#34;Point&#34;,&#34;coordinates&#34;:[-78.250000,-0.333333]}" id="NCID0EJWBK" xlink:type="simple">0°20'S, 78°15'W</named-content></named-content>, 31 Aug 2001, <italic>D. Fernández, G. Pérez &amp; L. Calvopiña 416</italic> (QCNE); páramo de Guamaní, carretera Quito-Pifo-Papallacta, <named-content xmlns:xlink="http://www.w3.org/1999/xlink" content-type="dwc:verbatimCoordinates" xlink:type="simple"><named-content content-type="geo-json" specific-use="{&#34;type&#34;:&#34;Point&#34;,&#34;coordinates&#34;:[-78.150000,-0.383333]}" id="NCID0ETWBK" xlink:type="simple">0°23'S, 78°9'W</named-content></named-content>, 20 Oct 1990, <italic>E. Guerrón 15</italic> (QCA); páramo de Guamaní, close to paso de La Virgen, <named-content xmlns:xlink="http://www.w3.org/1999/xlink" content-type="dwc:verbatimCoordinates" xlink:type="simple"><named-content content-type="geo-json" specific-use="{&#34;type&#34;:&#34;Point&#34;,&#34;coordinates&#34;:[-78.216667,-0.333333]}" id="NCID0E4WBK" xlink:type="simple">0°20'S, 78°13'W</named-content></named-content>, 8 Feb 1984, <italic>S. Laegaard 51328</italic> (QCA); páramo de Guamaní, paso de la carretera Quito-Baeza, <named-content xmlns:xlink="http://www.w3.org/1999/xlink" content-type="dwc:verbatimCoordinates" xlink:type="simple"><named-content content-type="geo-json" specific-use="{&#34;type&#34;:&#34;Point&#34;,&#34;coordinates&#34;:[-78.200000,-0.316667]}" id="NCID0EHXBK" xlink:type="simple">0°19'S, 78°12'W</named-content></named-content>, 25 Aug 1985, <italic>B.B. Larsen &amp; B. Dall 191</italic> (QCA); páramo de Guamaní, carretera Pifo-Papallacta, km 23, <named-content xmlns:xlink="http://www.w3.org/1999/xlink" content-type="dwc:verbatimCoordinates" xlink:type="simple"><named-content content-type="geo-json" specific-use="{&#34;type&#34;:&#34;Point&#34;,&#34;coordinates&#34;:[-78.233333,-0.300000]}" id="NCID0ERXBK" xlink:type="simple">0°18'S, 78°14'W</named-content></named-content>, 4 Nov 1990, <italic>S. León 1012</italic> (LOJA, QCA); páramo de Guamaní, laguna de Hoyas, <named-content xmlns:xlink="http://www.w3.org/1999/xlink" content-type="dwc:verbatimCoordinates" xlink:type="simple"><named-content content-type="geo-json" specific-use="{&#34;type&#34;:&#34;Point&#34;,&#34;coordinates&#34;:[-78.200000,-0.250000]}" id="NCID0E2XBK" xlink:type="simple">0°15'S, 78°12'W</named-content></named-content>, 8 Aug 1987, <italic>P.M. Ramsay &amp; P.J. Merrow-Smith 140</italic> (QCA); páramo de Guamaní, on the right of the road Quito-Papallacta, <named-content xmlns:xlink="http://www.w3.org/1999/xlink" content-type="dwc:verbatimCoordinates" xlink:type="simple"><named-content content-type="geo-json" specific-use="{&#34;type&#34;:&#34;Point&#34;,&#34;coordinates&#34;:[-78.200000,-0.333333]}" id="NCID0EFYBK" xlink:type="simple">0°20'S, 78°12'W</named-content></named-content>, 28 Jun 1997, <italic>P. Sklenář &amp; V. Sklenářová 2010</italic> (QCA); páramo de Guamaní, along the road to the antennas, <named-content xmlns:xlink="http://www.w3.org/1999/xlink" content-type="dwc:verbatimCoordinates" xlink:type="simple"><named-content content-type="geo-json" specific-use="{&#34;type&#34;:&#34;Point&#34;,&#34;coordinates&#34;:[-78.200000,-0.316667]}" id="NCID0EPYBK" xlink:type="simple">0°19'S, 78°12'W</named-content></named-content>, 19 Jun 1999, <italic>P. Sklenář 7314</italic> (QCA); N side of nevado Cayambe, on the right side along the road towards the military antennas, <named-content xmlns:xlink="http://www.w3.org/1999/xlink" content-type="dwc:verbatimCoordinates" xlink:type="simple"><named-content content-type="geo-json" specific-use="{&#34;type&#34;:&#34;Point&#34;,&#34;coordinates&#34;:[-77.966667,0.083333]}" id="NCID0EZYBK" xlink:type="simple">0°5'N, 77°58'W</named-content></named-content>, 6 Aug 2004, <italic>P. Sklenář 8175</italic> (QCA); <bold>Tungurahua</bold>: P.N. Llanganates, laguna Cable, <named-content xmlns:xlink="http://www.w3.org/1999/xlink" content-type="dwc:verbatimCoordinates" xlink:type="simple"><named-content content-type="geo-json" specific-use="{&#34;type&#34;:&#34;Point&#34;,&#34;coordinates&#34;:[-78.300000,-1.133333]}" id="NCID0EFZBK" xlink:type="simple">1°8'S, 78°18'W</named-content></named-content>, 28 Nov 1996, <italic>J.L. Clark &amp; J. Fair 3521</italic> (QCNE); Llanganates, entre bordes de Mesa Tablón y entrada de Aucacocha, <named-content xmlns:xlink="http://www.w3.org/1999/xlink" content-type="dwc:verbatimCoordinates" xlink:type="simple"><named-content content-type="geo-json" specific-use="{&#34;type&#34;:&#34;Point&#34;,&#34;coordinates&#34;:[-78.316667,-1.150000]}" id="NCID0EPZBK" xlink:type="simple">1°9'S, 78°19'W</named-content></named-content>, 27 Dec 1983, <italic>J. Jaramillo, V. Zak &amp; J. Yépez 6004</italic> (F, QCA); Aucacocha, sector NE de la laguna Aucacocha, <named-content xmlns:xlink="http://www.w3.org/1999/xlink" content-type="dwc:verbatimCoordinates" xlink:type="simple"><named-content content-type="geo-json" specific-use="{&#34;type&#34;:&#34;Point&#34;,&#34;coordinates&#34;:[-78.316667,-1.150000]}" id="NCID0EZZBK" xlink:type="simple">1°9'S, 78°19'W</named-content></named-content>, 29 Dec 1983, <italic>J. Jaramillo 6091</italic> (QCA); Aucacocha, sector NE de la laguna de Aucacocha, <named-content xmlns:xlink="http://www.w3.org/1999/xlink" content-type="dwc:verbatimCoordinates" xlink:type="simple"><named-content content-type="geo-json" specific-use="{&#34;type&#34;:&#34;Point&#34;,&#34;coordinates&#34;:[-78.316667,-1.150000]}" id="NCID0ED1BK" xlink:type="simple">1°9'S, 78°19'W</named-content></named-content>, 30 Dec 1983, <italic>J. Jaramillo, V. Zak &amp; J. Yépez 6262</italic> (QCA); Santiago de Píllaro, P.N. Llanganates, base of cerro Hermoso on W side, near lake, <named-content xmlns:xlink="http://www.w3.org/1999/xlink" content-type="dwc:verbatimCoordinates" xlink:type="simple"><named-content content-type="geo-json" specific-use="{&#34;type&#34;:&#34;Point&#34;,&#34;coordinates&#34;:[-78.283333,-1.216667]}" id="NCID0EN1BK" xlink:type="simple">1°13'S, 78°17'W</named-content></named-content>, 13 Nov 1999, <italic>D. Neill et al. 12049</italic> (QCNE); Santiago de Píllaro, P.N. Llanganates, SW flank of cerro Hermoso, above lake, <named-content xmlns:xlink="http://www.w3.org/1999/xlink" content-type="dwc:verbatimCoordinates" xlink:type="simple"><named-content content-type="geo-json" specific-use="{&#34;type&#34;:&#34;Point&#34;,&#34;coordinates&#34;:[-78.283333,-1.216667]}" id="NCID0EX1BK" xlink:type="simple">1°13'S, 78°17'W</named-content></named-content>, 14 Nov 1999, <italic>D. Neill et al. 12064</italic> (QCA, QCNE); Patate, P.N. Llanganates, alrededores de la laguna Pan de Azúcar, <named-content xmlns:xlink="http://www.w3.org/1999/xlink" content-type="dwc:verbatimCoordinates" xlink:type="simple"><named-content content-type="geo-json" specific-use="{&#34;type&#34;:&#34;Point&#34;,&#34;coordinates&#34;:[-78.283333,-1.150000]}" id="NCID0EB2BK" xlink:type="simple">1°9'S, 78°17'W</named-content></named-content>, 14 Oct 1998, <italic>H. Vargas, J.C. Ronquillo &amp; N. Granda 2870</italic> (QCNE).</p></tp:treatment-sec><tp:treatment-sec><!--Section generated to contain objects referenced in tp:taxon-treatment.--><fig id="F12" position="float" orientation="portrait"><object-id xmlns:xlink="http://www.w3.org/1999/xlink" content-type="doi" xlink:type="simple">10.3897/phytokeys.158.50848.figure12</object-id><object-id xmlns:xlink="http://www.w3.org/1999/xlink" content-type="arpha" xlink:type="simple">2A4DF9A8-9DED-5A50-AFE1-2781B19895B7</object-id><label>Figure 12.</label><caption><p>Distribution map of <italic><tp:taxon-name><tp:taxon-name-part taxon-name-part-type="genus" reg="Xenophyllum">Xenophyllum</tp:taxon-name-part> <tp:taxon-name-part taxon-name-part-type="species" reg="rigidum">rigidum</tp:taxon-name-part></tp:taxon-name></italic> (left hand), <tp:taxon-name><tp:taxon-name-part taxon-name-part-type="genus" reg="Xenophyllum">X.</tp:taxon-name-part> <tp:taxon-name-part taxon-name-part-type="species" reg="crassum">crassum</tp:taxon-name-part> <tp:taxon-name-part taxon-name-part-type="infraspecific-rank">subsp.</tp:taxon-name-part> <tp:taxon-name-part taxon-name-part-type="subspecies" reg="crassum">crassum</tp:taxon-name-part></tp:taxon-name> (right hand, closed triangle), and <tp:taxon-name><tp:taxon-name-part taxon-name-part-type="genus" reg="Xenophyllum">X.</tp:taxon-name-part> <tp:taxon-name-part taxon-name-part-type="species" reg="crassum">crassum</tp:taxon-name-part> <tp:taxon-name-part taxon-name-part-type="infraspecific-rank">subsp.</tp:taxon-name-part> <tp:taxon-name-part taxon-name-part-type="subspecies" reg="orientale">orientale</tp:taxon-name-part></tp:taxon-name> (right hand, open circle).</p></caption><graphic xmlns:xlink="http://www.w3.org/1999/xlink" xlink:href="phytokeys-158-001-g012.jpg" position="float" orientation="portrait" xlink:type="simple" id="oo_448892.jpg"><uri content-type="original_file" xlink:type="simple">https://binary.pensoft.net/fig/448892</uri></graphic></fig></tp:treatment-sec><ref-list><ref id="B16"><mixed-citation xmlns:xlink="http://www.w3.org/1999/xlink" xlink:type="simple"><person-group><name name-style="western"><surname>Funk</surname><given-names>VA</given-names></name></person-group> (<year>1997b</year>) <article-title><italic><tp:taxon-name><tp:taxon-name-part taxon-name-part-type="genus">Werneria</tp:taxon-name-part></tp:taxon-name></italic><italic>s.l.</italic> (<tp:taxon-name><tp:taxon-name-part taxon-name-part-type="family">Compositae</tp:taxon-name-part></tp:taxon-name>: <tp:taxon-name><tp:taxon-name-part taxon-name-part-type="tribe">Senecioneae</tp:taxon-name-part></tp:taxon-name>) in Ecuador.</article-title> In: <person-group><name name-style="western"><surname>Valencia</surname><given-names>R</given-names></name><name name-style="western"><surname>Balslev</surname><given-names>H</given-names></name></person-group> (<role>Eds</role>) <issue-title>Estudios sobre diversidad y ecología de plantas.</issue-title><source>Memorias del II Congreso Ecuatoriano de Botánica realizado en la Pontificia Universidad Católica del Ecuador, Quito. Pontificia Universidad Católica del Ecuador, Ecuador; Universidad de Aarhus, Dinamarca</source>, <fpage>25</fpage>–<lpage>35</lpage>.</mixed-citation></ref></ref-list></tp:taxon-treatment>
