# Supplementary material for: Taxonomic revision of the Andean genus Xenophyllum (Compositae, Senecioneae)
Source: PhytoKeys. 2020 Sep 3;158:1–106. doi: 10.3897/phytokeys.158.50848 (PMC7483337; doi:10.3897/phytokeys.158.50848)
Supplement: XML Treatment for Xenophyllum crassum subsp. orientale [file phytokeys.158.50848-treatment10.xml]

<!DOCTYPE tp:taxon-treatment
  PUBLIC "-//TaxonX//DTD Taxonomic Treatment Publishing DTD v0 20100105//EN" "tax-treatment-NSO.dtd">
<tp:taxon-treatment xmlns:tp="http://www.plazi.org/taxpub"><tp:treatment-meta><kwd-group><label>Taxon classification</label><kwd><named-content xmlns:xlink="http://www.w3.org/1999/xlink" content-type="kingdom">Animalia</named-content></kwd><kwd><named-content xmlns:xlink="http://www.w3.org/1999/xlink" content-type="order">Asterales</named-content></kwd><kwd><named-content xmlns:xlink="http://www.w3.org/1999/xlink" content-type="family">Asteraceae</named-content></kwd></kwd-group><mixed-citation publication-type="journal"><person-group><name><surname>Calvo</surname><given-names>Joel</given-names></name><name><surname>Moreira-Muñoz</surname><given-names>Andrés</given-names></name></person-group><article-title>Taxonomic revision of the Andean genus <italic><tp:taxon-name><tp:taxon-name-part taxon-name-part-type="genus" reg="Xenophyllum">Xenophyllum</tp:taxon-name-part></tp:taxon-name></italic> (<tp:taxon-name><tp:taxon-name-part taxon-name-part-type="family">Compositae</tp:taxon-name-part></tp:taxon-name>, <tp:taxon-name><tp:taxon-name-part taxon-name-part-type="tribe">Senecioneae</tp:taxon-name-part></tp:taxon-name>)</article-title><source>PhytoKeys</source><day>03</day><month>9</month><year>2020</year><volume>158</volume><fpage>1</fpage><lpage>106</lpage><pub-id pub-id-type="doi">10.3897/phytokeys.158.50848</pub-id></mixed-citation></tp:treatment-meta><tp:nomenclature><label>7b.</label><tp:taxon-name><object-id xmlns:xlink="http://www.w3.org/1999/xlink" content-type="arpha" xlink:type="simple">EDF52A6C-C5F6-5763-9ECD-7D217E59E3DF</object-id>
            <tp:taxon-name-part taxon-name-part-type="genus" reg="Xenophyllum">Xenophyllum</tp:taxon-name-part>
            <tp:taxon-name-part taxon-name-part-type="species" reg="crassum">crassum</tp:taxon-name-part>
            <tp:taxon-name-part taxon-name-part-type="infraspecific-rank">subsp.</tp:taxon-name-part>
            <tp:taxon-name-part taxon-name-part-type="subspecies" reg="orientale">orientale</tp:taxon-name-part>
            <object-id xmlns:xlink="http://www.w3.org/1999/xlink" content-type="ipni" xlink:type="simple">urn:lsid:ipni.org:names:77211291-1</object-id>
          </tp:taxon-name><tp:taxon-authority>(Cuatrec.) J.Calvo</tp:taxon-authority><tp:taxon-status xmlns:xlink="http://www.w3.org/1999/xlink" xlink:type="simple">comb. nov.</tp:taxon-status><tp:nomenclature-citation-list><tp:nomenclature-citation><tp:taxon-name>
                <tp:taxon-name-part taxon-name-part-type="genus" reg="Werneria">Werneria</tp:taxon-name-part> <tp:taxon-name-part taxon-name-part-type="species" reg="crassa">crassa</tp:taxon-name-part> <tp:taxon-name-part taxon-name-part-type="infraspecific-rank">subsp.</tp:taxon-name-part> <tp:taxon-name-part taxon-name-part-type="subspecies" reg="orientalis">orientalis</tp:taxon-name-part></tp:taxon-name><comment>Cuatrec., Phytologia 45: 29. 1980. Type. Colombia. Santander: páramo del Almorzadero, vertiente norte, 3600−3800 m, 28 Nov 1941, <italic>J. Cuatrecasas 13511</italic> (holotype: US-00037302!; isotypes: BC-634974 (digital image!), F-1233032!).</comment></tp:nomenclature-citation><tp:nomenclature-citation><tp:taxon-name>
                <tp:taxon-name-part taxon-name-part-type="genus" reg="Werneria">Werneria</tp:taxon-name-part> <tp:taxon-name-part taxon-name-part-type="species" reg="crassa">crassa</tp:taxon-name-part> <tp:taxon-name-part taxon-name-part-type="infraspecific-rank">f.</tp:taxon-name-part> <tp:taxon-name-part taxon-name-part-type="form" reg="minor">minor</tp:taxon-name-part></tp:taxon-name><comment>Cuatrec., <italic>nom. nud. in sched.</italic> (<xref ref-type="bibr" rid="B33">Turland et al. 2018</xref>, ICN Art. 38.1).</comment></tp:nomenclature-citation></tp:nomenclature-citation-list></tp:nomenclature><tp:treatment-sec sec-type="description" id="SECID0EI5BK"><title>Description.</title><p><bold><italic>Stems</italic></bold> 1.5–2.5 cm tall (aerial part), lanate. <bold><italic>Leaves</italic></bold> stellate-imbricate, extending into a sheath-like base that bears long silky trichomes, usually with the leaf lamina spreading at nearly 90° from the sheath-like base; leaf laminas 6.5–12.7 × 1.2–2 mm, linear, obtuse, usually callous-like tipped at the apex, entire, flat to elliptical in cross section, glabrous, 1-nerved above, 1-nerved beneath, fleshy, rather shiny (in dried specimens). <bold><italic>Capitula</italic></bold> radiate, erect, sessile to subsessile (rarely with a short peduncle up to 8 mm long). <bold><italic>Involucres</italic></bold> 10.2–12.2 × 7.8–10.6 mm, cupuliform; involucral bracts 11 to 13, 6–8.2 × 1.6–2.1 mm, acute to obtuse at the apex, greenish to dark-purplish. <bold><italic>Ray florets</italic></bold> 13 to 15; corollas 13–13.2 × 1.7–2.6 mm, 4 to 5-veined, subentire to 3-toothed at the apex, conspicuously surpassing the involucre, white. <bold><italic>Disc florets</italic></bold> ca. 50; corollas 6.6–6.9 mm long, yellow. <bold><italic>Achenes</italic></bold> cylindrical, glabrous (immature); pappus 7.8–8 mm long, barbellate, whitish. Chromosome number unknown.</p></tp:treatment-sec><tp:treatment-sec sec-type="distribution" id="SECID0E36BK"><title>Distribution and habitat.</title><p>Endemic to Colombia (Arauca [expected], Boyacá, Norte de Santander, Santander). It grows in marshes and wet exposed areas of the paramo ecoregion, between elevations of 3200–4600 m (Fig. <xref ref-type="fig" rid="F12">12</xref>).</p></tp:treatment-sec><tp:treatment-sec sec-type="phenology" id="SECID0EGACK"><title>Phenology.</title><p>Flowering nearly all year round.</p></tp:treatment-sec><tp:treatment-sec sec-type="etymology" id="SECID0ELACK"><title>Etymology.</title><p>The adjective <italic>orientalis -is -e</italic> means eastern, which refers to the further eastern distribution of this taxon in relation to the typical subspecies. It occurs in the northern part of the Cordillera Oriental of Colombia (Eastern Ranges).</p></tp:treatment-sec><tp:treatment-sec sec-type="notes" id="SECID0E3ACK"><title>Notes.</title><p><tp:taxon-name><tp:taxon-name-part taxon-name-part-type="genus" reg="Xenophyllum">Xenophyllum</tp:taxon-name-part> <tp:taxon-name-part taxon-name-part-type="species" reg="crassum">crassum</tp:taxon-name-part> <tp:taxon-name-part taxon-name-part-type="infraspecific-rank">subsp.</tp:taxon-name-part> <tp:taxon-name-part taxon-name-part-type="subspecies" reg="orientale">orientale</tp:taxon-name-part></tp:taxon-name> is characterized by the leaf length (6.5–12.7 mm), the number of involucral bracts (11 to 13), and the number of ray florets (13 to 15). In dried specimens, the leaves are rather shiny. This taxon was synonymized with <tp:taxon-name><tp:taxon-name-part taxon-name-part-type="genus" reg="Xenophyllum">X.</tp:taxon-name-part> <tp:taxon-name-part taxon-name-part-type="species" reg="crassum">crassum</tp:taxon-name-part> <tp:taxon-name-part taxon-name-part-type="infraspecific-rank">subsp.</tp:taxon-name-part> <tp:taxon-name-part taxon-name-part-type="subspecies" reg="crassum">crassum</tp:taxon-name-part></tp:taxon-name> by <xref ref-type="bibr" rid="B1">Ávila et al. (2016)</xref> but no discussion supporting such taxonomic decision was provided. The aforementioned morphological differences against the typical subspecies, in addition to the fact that their distribution areas are well defined and do not overlap, lead us to maintain the treatment by <xref ref-type="bibr" rid="B12">Cuatrecasas (1980)</xref>.</p><p>It should be noted that <tp:taxon-name><tp:taxon-name-part taxon-name-part-type="genus" reg="Xenophyllum">X.</tp:taxon-name-part> <tp:taxon-name-part taxon-name-part-type="species" reg="crassum">crassum</tp:taxon-name-part> <tp:taxon-name-part taxon-name-part-type="infraspecific-rank">subsp.</tp:taxon-name-part> <tp:taxon-name-part taxon-name-part-type="subspecies" reg="orientale">orientale</tp:taxon-name-part></tp:taxon-name> has been confused with <italic><tp:taxon-name><tp:taxon-name-part taxon-name-part-type="genus" reg="Werneria">Werneria</tp:taxon-name-part> <tp:taxon-name-part taxon-name-part-type="species" reg="pygmaea">pygmaea</tp:taxon-name-part></tp:taxon-name></italic>, a species that grows in the same habitat. Indeed, we detected several specimens that contain mixed material, including an isotype (see comments below). <tp:taxon-name><tp:taxon-name-part taxon-name-part-type="genus" reg="Xenophyllum">Xenophyllum</tp:taxon-name-part> <tp:taxon-name-part taxon-name-part-type="species" reg="crassum">crassum</tp:taxon-name-part> <tp:taxon-name-part taxon-name-part-type="infraspecific-rank">subsp.</tp:taxon-name-part> <tp:taxon-name-part taxon-name-part-type="subspecies" reg="orientale">orientale</tp:taxon-name-part></tp:taxon-name> has erect, robust rhizome-like stems whereas <italic><tp:taxon-name><tp:taxon-name-part taxon-name-part-type="genus" reg="Werneria">W.</tp:taxon-name-part> <tp:taxon-name-part taxon-name-part-type="species" reg="pygmaea">pygmaea</tp:taxon-name-part></tp:taxon-name></italic> is a strictly rosettiform species not forming hummocks. Further differences are detailed in <xref ref-type="bibr" rid="B10">Calvo et al. (in press)</xref>. Some confusion with <italic><tp:taxon-name><tp:taxon-name-part taxon-name-part-type="genus" reg="Xenophyllum">X.</tp:taxon-name-part> <tp:taxon-name-part taxon-name-part-type="species" reg="humile">humile</tp:taxon-name-part></tp:taxon-name></italic> is also likely (see comments under it).</p><p>The presumed isotype of <tp:taxon-name><tp:taxon-name-part taxon-name-part-type="genus" reg="Werneria">W.</tp:taxon-name-part> <tp:taxon-name-part taxon-name-part-type="species" reg="crassa">crassa</tp:taxon-name-part> <tp:taxon-name-part taxon-name-part-type="infraspecific-rank">subsp.</tp:taxon-name-part> <tp:taxon-name-part taxon-name-part-type="subspecies" reg="orientalis">orientalis</tp:taxon-name-part></tp:taxon-name> Cuatrec. kept at <abbrev xmlns:xlink="http://www.w3.org/1999/xlink" xlink:title="Colombia" id="ABBRID0ERFCK" xlink:type="simple">COL</abbrev> (<abbrev xmlns:xlink="http://www.w3.org/1999/xlink" xlink:title="Colombia" id="ABBRID0EVFCK" xlink:type="simple">COL</abbrev>-000005514) comes from “extremo S en Peralonso, 3100 m”, a locality slightly different from that indicated in the protologue, i.e., “vertiente norte, 3700−3800 m” [as “3600−3800 m” on the labels]. It is excluded from the type material as it does not belong to the same gathering. On the other hand, it has to be noted that the isotype at BC contains an individual corresponding to <italic><tp:taxon-name><tp:taxon-name-part taxon-name-part-type="genus" reg="Werneria">W.</tp:taxon-name-part> <tp:taxon-name-part taxon-name-part-type="species" reg="pygmaea">pygmaea</tp:taxon-name-part></tp:taxon-name></italic> (above on the right hand, with fragments of <italic><tp:taxon-name><tp:taxon-name-part taxon-name-part-type="genus" reg="Disterigma">Disterigma</tp:taxon-name-part></tp:taxon-name></italic> sp. (<tp:taxon-name><tp:taxon-name-part taxon-name-part-type="family">Ericaceae</tp:taxon-name-part></tp:taxon-name>) at the base).</p></tp:treatment-sec><tp:treatment-sec sec-type="material" id="SECID0EQGCK"><title>Additional specimens examined.</title><p><bold>Colombia. Boyacá</bold>: Cordillera Oriental, Sierra Nevada del Cocuy, Alto Ritacuva, <named-content xmlns:xlink="http://www.w3.org/1999/xlink" content-type="dwc:verbatimCoordinates" xlink:type="simple"><named-content content-type="geo-json" specific-use="{&#34;type&#34;:&#34;Point&#34;,&#34;coordinates&#34;:[-72.316667,6.500000]}" id="NCID0E2GCK" xlink:type="simple">6°30'N, 72°19'W</named-content></named-content>, 11 Apr 1959, <italic>H.G. Barclay &amp; P. Juajibioy 7352</italic> (<abbrev xmlns:xlink="http://www.w3.org/1999/xlink" xlink:title="Colombia" id="ABBRID0ECHCK" xlink:type="simple">COL</abbrev>, US); páramo de Monguí, laguna Colorada, <named-content xmlns:xlink="http://www.w3.org/1999/xlink" content-type="dwc:verbatimCoordinates" xlink:type="simple"><named-content content-type="geo-json" specific-use="{&#34;type&#34;:&#34;Point&#34;,&#34;coordinates&#34;:[-72.833333,5.633333]}" id="NCID0EJHCK" xlink:type="simple">5°38'N, 72°50'W</named-content></named-content>, 1 Sep 1998, <italic>J.A. Calleja &amp; J.C. Jaramillo 204</italic> (<abbrev xmlns:xlink="http://www.w3.org/1999/xlink" xlink:title="Colombia" id="ABBRID0EQHCK" xlink:type="simple">COL</abbrev>); Sierra Nevada del Cocuy, alto valle Lagunillas, 500 m al NNE de la laguna Pintada, <named-content xmlns:xlink="http://www.w3.org/1999/xlink" content-type="dwc:verbatimCoordinates" xlink:type="simple"><named-content content-type="geo-json" specific-use="{&#34;type&#34;:&#34;Point&#34;,&#34;coordinates&#34;:[-72.316667,6.366667]}" id="NCID0EXHCK" xlink:type="simple">6°22'N, 72°19'W</named-content></named-content>, 3 Oct 1972, <italic>A.M. Cleef &amp; P.A. Florschütz 5784</italic> (<abbrev xmlns:xlink="http://www.w3.org/1999/xlink" xlink:title="Colombia" id="ABBRID0E5HCK" xlink:type="simple">COL</abbrev>, US); Sierra Nevada del Cocuy, quebrada Bocatoma, morrena al W de la lagunita glaciar occidental, <named-content xmlns:xlink="http://www.w3.org/1999/xlink" content-type="dwc:verbatimCoordinates" xlink:type="simple"><named-content content-type="geo-json" specific-use="{&#34;type&#34;:&#34;Point&#34;,&#34;coordinates&#34;:[-72.266667,6.383333]}" id="NCID0EFICK" xlink:type="simple">6°23'N, 72°16'W</named-content></named-content>, 5 Nov 1972, <italic>A.M. Cleef &amp; P.A. Florschütz 5870</italic> (<abbrev xmlns:xlink="http://www.w3.org/1999/xlink" xlink:title="Colombia" id="ABBRID0EMICK" xlink:type="simple">COL</abbrev>); Sierra Nevada del Cocuy, quebrada Bocatoma, laguna rellena, <named-content xmlns:xlink="http://www.w3.org/1999/xlink" content-type="dwc:verbatimCoordinates" xlink:type="simple"><named-content content-type="geo-json" specific-use="{&#34;type&#34;:&#34;Point&#34;,&#34;coordinates&#34;:[-72.266667,6.383333]}" id="NCID0ETICK" xlink:type="simple">6°23'N, 72°16'W</named-content></named-content>, 3 Mar 1973, <italic>A.M. Cleef 8736</italic> (<abbrev xmlns:xlink="http://www.w3.org/1999/xlink" xlink:title="Colombia" id="ABBRID0E1ICK" xlink:type="simple">COL</abbrev>, US); Sierra Nevada del Cocuy, quebrada Bocatoma, orilla SE de la laguna rellena, <named-content xmlns:xlink="http://www.w3.org/1999/xlink" content-type="dwc:verbatimCoordinates" xlink:type="simple"><named-content content-type="geo-json" specific-use="{&#34;type&#34;:&#34;Point&#34;,&#34;coordinates&#34;:[-72.266667,6.383333]}" id="NCID0EBJCK" xlink:type="simple">6°23'N, 72°16'W</named-content></named-content>, 3 Mar 1973, <italic>A.M. Cleef 8762</italic> (<abbrev xmlns:xlink="http://www.w3.org/1999/xlink" xlink:title="Colombia" id="ABBRID0EIJCK" xlink:type="simple">COL</abbrev>, US); páramo de la Sarna entre Sogamoso y Vado Hondo, <named-content xmlns:xlink="http://www.w3.org/1999/xlink" content-type="dwc:verbatimCoordinates" xlink:type="simple"><named-content content-type="geo-json" specific-use="{&#34;type&#34;:&#34;Point&#34;,&#34;coordinates&#34;:[-72.850000,5.583333]}" id="NCID0EPJCK" xlink:type="simple">5°35'N, 72°51'W</named-content></named-content>, 5 Apr 1973, <italic>A.M. Cleef 9411a</italic> (<abbrev xmlns:xlink="http://www.w3.org/1999/xlink" xlink:title="Colombia" id="ABBRID0EWJCK" xlink:type="simple">COL</abbrev>); Nevado de Cocuy, alto valle de Las Lagunillas, <named-content xmlns:xlink="http://www.w3.org/1999/xlink" content-type="dwc:verbatimCoordinates" xlink:type="simple"><named-content content-type="geo-json" specific-use="{&#34;type&#34;:&#34;Point&#34;,&#34;coordinates&#34;:[-72.316667,6.350000]}" id="NCID0E4JCK" xlink:type="simple">6°21'N, 72°19'W</named-content></named-content>, 12 Sep 1938, <italic>J. Cuatrecasas 1486</italic> (<abbrev xmlns:xlink="http://www.w3.org/1999/xlink" xlink:title="Colombia" id="ABBRID0EEKCK" xlink:type="simple">COL</abbrev>, US); <bold>Norte de Santander</bold>: Chitagá, corregimiento Presidente, vereda Presidente, alrededores de la quebrada El Salado, en el ascenso a la terraza pantanosa entre las lagunas El Salado y El Tambor, <named-content xmlns:xlink="http://www.w3.org/1999/xlink" content-type="dwc:verbatimCoordinates" xlink:type="simple"><named-content content-type="geo-json" specific-use="{&#34;type&#34;:&#34;Point&#34;,&#34;coordinates&#34;:[-72.700000,7.000000]}" id="NCID0ENKCK" xlink:type="simple">7°0'N, 72°42'W</named-content></named-content>, 22 May 2007, <italic>D.I. Capacho-Navia et al. 243</italic> (<abbrev xmlns:xlink="http://www.w3.org/1999/xlink" xlink:title="Colombia" id="ABBRID0EUKCK" xlink:type="simple">COL</abbrev>); Chitagá, corregimiento Presidente, vereda Presidente, laguna El Tambor, sobre margen al costado SE, <named-content xmlns:xlink="http://www.w3.org/1999/xlink" content-type="dwc:verbatimCoordinates" xlink:type="simple"><named-content content-type="geo-json" specific-use="{&#34;type&#34;:&#34;Point&#34;,&#34;coordinates&#34;:[-72.700000,7.000000]}" id="NCID0E2KCK" xlink:type="simple">7°0'N, 72°42'W</named-content></named-content>, 15 Mar 2007, <italic>D.I. Capacho-Navia et al. 362</italic> (<abbrev xmlns:xlink="http://www.w3.org/1999/xlink" xlink:title="Colombia" id="ABBRID0ECLCK" xlink:type="simple">COL</abbrev> [mixed with <italic><tp:taxon-name><tp:taxon-name-part taxon-name-part-type="genus" reg="Werneria">Werneria</tp:taxon-name-part> <tp:taxon-name-part taxon-name-part-type="species" reg="pygmaea">pygmaea</tp:taxon-name-part></tp:taxon-name></italic>]); Cordillera Oriental, páramo del Almorzadero, vertiente norte, <named-content xmlns:xlink="http://www.w3.org/1999/xlink" content-type="dwc:verbatimCoordinates" xlink:type="simple"><named-content content-type="geo-json" specific-use="{&#34;type&#34;:&#34;Point&#34;,&#34;coordinates&#34;:[-72.733333,6.983333]}" id="NCID0EULCK" xlink:type="simple">6°59'N, 72°44'W</named-content></named-content>, 28 Nov 1941, <italic>J. Cuatrecasas 13505</italic> (<abbrev xmlns:xlink="http://www.w3.org/1999/xlink" xlink:title="Colombia" id="ABBRID0E2LCK" xlink:type="simple">COL</abbrev> [mixed with <italic><tp:taxon-name><tp:taxon-name-part taxon-name-part-type="genus" reg="Werneria">W.</tp:taxon-name-part> <tp:taxon-name-part taxon-name-part-type="species" reg="pygmaea">pygmaea</tp:taxon-name-part></tp:taxon-name></italic>], US); <bold>Santander</bold>: páramo del Almorzadero, <named-content xmlns:xlink="http://www.w3.org/1999/xlink" content-type="dwc:verbatimCoordinates" xlink:type="simple"><named-content content-type="geo-json" specific-use="{&#34;type&#34;:&#34;Point&#34;,&#34;coordinates&#34;:[-72.733333,6.983333]}" id="NCID0EPMCK" xlink:type="simple">6°59'N, 72°44'W</named-content></named-content>, 17 Nov 1978, <italic>J. Aguirre &amp; A.M. Cleef 880</italic> (<abbrev xmlns:xlink="http://www.w3.org/1999/xlink" xlink:title="Colombia" id="ABBRID0EWMCK" xlink:type="simple">COL</abbrev>); Cordillera Oriental, páramo de Almorzadero, on road between Chitagá and Cerrito, about half way to Boquerón, <named-content xmlns:xlink="http://www.w3.org/1999/xlink" content-type="dwc:verbatimCoordinates" xlink:type="simple"><named-content content-type="geo-json" specific-use="{&#34;type&#34;:&#34;Point&#34;,&#34;coordinates&#34;:[-72.666667,6.933333]}" id="NCID0E4MCK" xlink:type="simple">6°56'N, 72°40'W</named-content></named-content>, 31 Dec 1959, <italic>H.G. Barclay &amp; P. Juajibioy 10363</italic> (<abbrev xmlns:xlink="http://www.w3.org/1999/xlink" xlink:title="Colombia" id="ABBRID0EENCK" xlink:type="simple">COL</abbrev>); páramo de Almorzadero, on road between Chitagá and Cerrito, approx. 7 km S of highest point of paramo, <named-content xmlns:xlink="http://www.w3.org/1999/xlink" content-type="dwc:verbatimCoordinates" xlink:type="simple"><named-content content-type="geo-json" specific-use="{&#34;type&#34;:&#34;Point&#34;,&#34;coordinates&#34;:[-72.666667,6.983333]}" id="NCID0ELNCK" xlink:type="simple">6°59'N, 72°40'W</named-content></named-content>, 31 Dec 1959, <italic>H.G. Barclay &amp; P. Juajibioy 10370</italic> (<abbrev xmlns:xlink="http://www.w3.org/1999/xlink" xlink:title="Colombia" id="ABBRID0ESNCK" xlink:type="simple">COL</abbrev> [mixed with <italic><tp:taxon-name><tp:taxon-name-part taxon-name-part-type="genus" reg="Werneria">W.</tp:taxon-name-part> <tp:taxon-name-part taxon-name-part-type="species" reg="pygmaea">pygmaea</tp:taxon-name-part></tp:taxon-name></italic>], US); Alto del Almorzadero, vertiente sur, <named-content xmlns:xlink="http://www.w3.org/1999/xlink" content-type="dwc:verbatimCoordinates" xlink:type="simple"><named-content content-type="geo-json" specific-use="{&#34;type&#34;:&#34;Point&#34;,&#34;coordinates&#34;:[-72.716667,6.966667]}" id="NCID0EEOCK" xlink:type="simple">6°58'N, 72°43'W</named-content></named-content>, 20 Jul 1940, <italic>J. Cuatrecasas &amp; H. García Barriga 10012</italic> (<abbrev xmlns:xlink="http://www.w3.org/1999/xlink" xlink:title="Colombia" id="ABBRID0ELOCK" xlink:type="simple">COL</abbrev>, US); páramo del Almorzadero, km 50–51, <named-content xmlns:xlink="http://www.w3.org/1999/xlink" content-type="dwc:verbatimCoordinates" xlink:type="simple"><named-content content-type="geo-json" specific-use="{&#34;type&#34;:&#34;Point&#34;,&#34;coordinates&#34;:[-72.733333,7.000000]}" id="NCID0ESOCK" xlink:type="simple">7°0'N, 72°44'W</named-content></named-content>, 20 Sep 1969, <italic>J. Cuatrecasas &amp; L. Rodríguez 27887</italic> (<abbrev xmlns:xlink="http://www.w3.org/1999/xlink" xlink:title="Colombia" id="ABBRID0EZOCK" xlink:type="simple">COL</abbrev>, US).</p></tp:treatment-sec><tp:treatment-sec><!--Section generated to contain objects referenced in tp:taxon-treatment.--><fig id="F12" position="float" orientation="portrait"><object-id xmlns:xlink="http://www.w3.org/1999/xlink" content-type="doi" xlink:type="simple">10.3897/phytokeys.158.50848.figure12</object-id><object-id xmlns:xlink="http://www.w3.org/1999/xlink" content-type="arpha" xlink:type="simple">2A4DF9A8-9DED-5A50-AFE1-2781B19895B7</object-id><label>Figure 12.</label><caption><p>Distribution map of <italic><tp:taxon-name><tp:taxon-name-part taxon-name-part-type="genus" reg="Xenophyllum">Xenophyllum</tp:taxon-name-part> <tp:taxon-name-part taxon-name-part-type="species" reg="rigidum">rigidum</tp:taxon-name-part></tp:taxon-name></italic> (left hand), <tp:taxon-name><tp:taxon-name-part taxon-name-part-type="genus" reg="Xenophyllum">X.</tp:taxon-name-part> <tp:taxon-name-part taxon-name-part-type="species" reg="crassum">crassum</tp:taxon-name-part> <tp:taxon-name-part taxon-name-part-type="infraspecific-rank">subsp.</tp:taxon-name-part> <tp:taxon-name-part taxon-name-part-type="subspecies" reg="crassum">crassum</tp:taxon-name-part></tp:taxon-name> (right hand, closed triangle), and <tp:taxon-name><tp:taxon-name-part taxon-name-part-type="genus" reg="Xenophyllum">X.</tp:taxon-name-part> <tp:taxon-name-part taxon-name-part-type="species" reg="crassum">crassum</tp:taxon-name-part> <tp:taxon-name-part taxon-name-part-type="infraspecific-rank">subsp.</tp:taxon-name-part> <tp:taxon-name-part taxon-name-part-type="subspecies" reg="orientale">orientale</tp:taxon-name-part></tp:taxon-name> (right hand, open circle).</p></caption><graphic xmlns:xlink="http://www.w3.org/1999/xlink" xlink:href="phytokeys-158-001-g012.jpg" position="float" orientation="portrait" xlink:type="simple" id="oo_448892.jpg"><uri content-type="original_file" xlink:type="simple">https://binary.pensoft.net/fig/448892</uri></graphic></fig></tp:treatment-sec><ref-list><ref id="B33"><mixed-citation xmlns:xlink="http://www.w3.org/1999/xlink" xlink:type="simple"><person-group><name name-style="western"><surname>Turland</surname><given-names>NJ</given-names></name><name name-style="western"><surname>Wiersema</surname><given-names>JH</given-names></name><name name-style="western"><surname>Barrie</surname><given-names>FR</given-names></name><name name-style="western"><surname>Greuter</surname><given-names>W</given-names></name><name name-style="western"><surname>Hawksworth</surname><given-names>DL</given-names></name><name name-style="western"><surname>Herendeen</surname><given-names>PS</given-names></name><name name-style="western"><surname>Knapp</surname><given-names>S</given-names></name><name name-style="western"><surname>Kusber</surname><given-names>W-H</given-names></name><name name-style="western"><surname>Li</surname><given-names>D-Z</given-names></name><name name-style="western"><surname>Marhold</surname><given-names>K</given-names></name><name name-style="western"><surname>May</surname><given-names>TW</given-names></name><name name-style="western"><surname>McNeill</surname><given-names>J</given-names></name><name name-style="western"><surname>Monro</surname><given-names>AM</given-names></name><name name-style="western"><surname>Prado</surname><given-names>J</given-names></name><name name-style="western"><surname>Price</surname><given-names>MJ</given-names></name><name name-style="western"><surname>Smith</surname><given-names>GF</given-names></name></person-group> (<year>2018</year>) International Code of Nomenclature for algae, fungi, and plants (Shenzhen Code). Regnum Vegetabile 159: I–XXXVIII, 1–254. <ext-link xlink:type="simple" ext-link-type="doi" xlink:href="10.12705/Code.2018">https://doi.org/10.12705/Code.2018</ext-link></mixed-citation></ref><ref id="B1"><mixed-citation xmlns:xlink="http://www.w3.org/1999/xlink" xlink:type="simple"><person-group><name name-style="western"><surname>Ávila</surname><given-names>F</given-names></name><name name-style="western"><surname>Funk</surname><given-names>VA</given-names></name><name name-style="western"><surname>Diazgranados</surname><given-names>M</given-names></name><name name-style="western"><surname>Díaz-Piedrahita</surname><given-names>S</given-names></name><name name-style="western"><surname>Vargas</surname><given-names>O</given-names></name></person-group> (<year>2016</year>) <italic><tp:taxon-name><tp:taxon-name-part taxon-name-part-type="genus">Xenophyllum</tp:taxon-name-part></tp:taxon-name></italic> V.A. Funk. In: Bernal R, Gradstein SR, Celis M (Eds) Catálogo de plantas y líquenes de Colombia, vol. 1. Instituto de Ciencias Naturales, Universidad Nacional de Colombia, Bogotá, 908.</mixed-citation></ref><ref id="B12"><mixed-citation xmlns:xlink="http://www.w3.org/1999/xlink" xlink:type="simple"><person-group><name name-style="western"><surname>Cuatrecasas</surname><given-names>J</given-names></name></person-group> (<year>1980</year>) <article-title>Miscellaneous notes on Neotropical flora, XI.</article-title><source>Phytologia</source><volume>45</volume>(<issue>1</issue>): <fpage>17</fpage>–<lpage>29</lpage>. <ext-link xlink:type="simple" ext-link-type="doi" xlink:href="10.5962/bhl.part.28281">https://doi.org/10.5962/bhl.part.28281</ext-link></mixed-citation></ref><ref id="B10"><mixed-citation xmlns:xlink="http://www.w3.org/1999/xlink" xlink:type="simple"><person-group><name name-style="western"><surname>Calvo</surname><given-names>J</given-names></name><name name-style="western"><surname>Moreira-Muñoz</surname><given-names>A</given-names></name><name name-style="western"><surname>Funk</surname><given-names>VA</given-names></name></person-group> (<year>in press</year>) Taxonomic Revision of the Neotropical Genus <italic><tp:taxon-name><tp:taxon-name-part taxon-name-part-type="genus">Werneria</tp:taxon-name-part></tp:taxon-name></italic> (<tp:taxon-name><tp:taxon-name-part taxon-name-part-type="family">Compositae</tp:taxon-name-part></tp:taxon-name>, <tp:taxon-name><tp:taxon-name-part taxon-name-part-type="tribe">Senecioneae</tp:taxon-name-part></tp:taxon-name>). Smithsonian Contributions to Botany 111.</mixed-citation></ref></ref-list></tp:taxon-treatment>
