# Supplementary material for: Taxonomic revision of the Andean genus Xenophyllum (Compositae, Senecioneae)
Source: PhytoKeys. 2020 Sep 3;158:1–106. doi: 10.3897/phytokeys.158.50848 (PMC7483337; doi:10.3897/phytokeys.158.50848)
Supplement: XML Treatment for Xenophyllum marcidum [file phytokeys.158.50848-treatment11.xml]

<!DOCTYPE tp:taxon-treatment
  PUBLIC "-//TaxonX//DTD Taxonomic Treatment Publishing DTD v0 20100105//EN" "tax-treatment-NSO.dtd">
<tp:taxon-treatment xmlns:tp="http://www.plazi.org/taxpub"><tp:treatment-meta><kwd-group><label>Taxon classification</label><kwd><named-content xmlns:xlink="http://www.w3.org/1999/xlink" content-type="kingdom">Animalia</named-content></kwd><kwd><named-content xmlns:xlink="http://www.w3.org/1999/xlink" content-type="order">Asterales</named-content></kwd><kwd><named-content xmlns:xlink="http://www.w3.org/1999/xlink" content-type="family">Asteraceae</named-content></kwd></kwd-group><mixed-citation publication-type="journal"><person-group><name><surname>Calvo</surname><given-names>Joel</given-names></name><name><surname>Moreira-Muñoz</surname><given-names>Andrés</given-names></name></person-group><article-title>Taxonomic revision of the Andean genus <italic><tp:taxon-name><tp:taxon-name-part taxon-name-part-type="genus" reg="Xenophyllum">Xenophyllum</tp:taxon-name-part></tp:taxon-name></italic> (<tp:taxon-name><tp:taxon-name-part taxon-name-part-type="family">Compositae</tp:taxon-name-part></tp:taxon-name>, <tp:taxon-name><tp:taxon-name-part taxon-name-part-type="tribe">Senecioneae</tp:taxon-name-part></tp:taxon-name>)</article-title><source>PhytoKeys</source><day>03</day><month>9</month><year>2020</year><volume>158</volume><fpage>1</fpage><lpage>106</lpage><pub-id pub-id-type="doi">10.3897/phytokeys.158.50848</pub-id></mixed-citation></tp:treatment-meta><tp:nomenclature><label>8.</label><tp:taxon-name><object-id xmlns:xlink="http://www.w3.org/1999/xlink" content-type="arpha" xlink:type="simple">7D1FCF8D-C682-594E-A57C-07E540CDFCF1</object-id>
            <tp:taxon-name-part taxon-name-part-type="genus" reg="Xenophyllum">Xenophyllum</tp:taxon-name-part>
            <tp:taxon-name-part taxon-name-part-type="species" reg="marcidum">marcidum</tp:taxon-name-part>
          </tp:taxon-name><tp:taxon-authority>(S.F.Blake) V.A.Funk, Novon 7(3): 240. 1997.</tp:taxon-authority><tp:nomenclature-citation-list><tp:nomenclature-citation><tp:taxon-name>
                <tp:taxon-name-part taxon-name-part-type="genus" reg="Werneria">Werneria</tp:taxon-name-part> <tp:taxon-name-part taxon-name-part-type="species" reg="marcida">marcida</tp:taxon-name-part></tp:taxon-name><comment>S.F.Blake, J. Washington Acad. Sci. 18: 492. 1928. Type. Peru. Lima: Río Blanco, 4570 m, 20/25 Mar 1923, <italic>J.F. Macbride 3032</italic> (holotype: F-534102!; isotypes: BM s.n.!, G-00305676 (fragment, digital image!), G-00305677 (digital image!), GH s.n.!, MA-246360!, S-R-6525 (digital image!), US-00037326!, W-3718!).</comment></tp:nomenclature-citation><tp:nomenclature-citation><tp:taxon-name>
                <tp:taxon-name-part taxon-name-part-type="genus" reg="Werneria">Werneria</tp:taxon-name-part> <tp:taxon-name-part taxon-name-part-type="species" reg="sedoides">sedoides</tp:taxon-name-part></tp:taxon-name><comment>S.F.Blake, J. Washington Acad. Sci. 18: 493. 1928. Type. Peru. Ancash: Punco, Estación 21 miles West of Huallanca, 4115 m, 1 Oct 1922, <italic>J.F. Macbride &amp; W. Featherstone 2475</italic> (holotype: F-518901!; isotypes: US-00037308!, G-00305678 (fragment, digital image!), G-00305679 (digital image!)).</comment></tp:nomenclature-citation></tp:nomenclature-citation-list></tp:nomenclature><tp:treatment-sec sec-type="description" id="SECID0E4QCK"><title>Description.</title><p>Suffruticose plant, forming dense mats or hummocks, with rhizome-like stems up to 8 cm long covered with old leaves, rather erect, simple or branched from the base. <bold><italic>Stems</italic></bold> 1–2 cm tall (aerial part), glabrous. <bold><italic>Leaves</italic></bold> densely imbricate, extending into a glabrous sheath-like base; leaf laminas 3.3–7.6 × 1.7–2.6 mm, triangular, acute at the apex, denticulate in the upper half, rather flat in cross section, glabrous, 1-nerved above (barely visible), 1-nerved beneath, rather fleshy, matte. <bold><italic>Capitula</italic></bold> radiate, erect, sessile to subsessile. <bold><italic>Involucres</italic></bold> 8.8–10.8 × 5.7–10 mm, cupuliform; involucral bracts 13 to 15, 4.8–6.7 × 1.8–2.2 mm, acute at the apex, greenish to dark-purplish. <bold><italic>Ray florets</italic></bold> 14 to 21; corollas 7.4–12.9 × 1.6–2.3 mm, 3 to 4-veined, subentire to 2-toothed at the apex, conspicuously surpassing the involucre, white. <bold><italic>Disc florets</italic></bold> 35 to 48; corollas 5–6.2 mm long, yellowish; style branches truncate with a crown of sweeping trichomes, purplish. <bold><italic>Achenes</italic></bold> 2.8–3 × ca. 1 mm, cylindrical, ca. 7-ribbed, glabrous; pappus 5–8.8 mm long, barbellate, whitish to partially purple-colored. Chromosome number unknown. Fig. <xref ref-type="fig" rid="F14">14</xref>.</p><fig id="F14" position="float" orientation="portrait"><object-id xmlns:xlink="http://www.w3.org/1999/xlink" content-type="doi" xlink:type="simple">10.3897/phytokeys.158.50848.figure14</object-id><object-id xmlns:xlink="http://www.w3.org/1999/xlink" content-type="arpha" xlink:type="simple">14AEA325-CFB8-587A-81E9-4DF83E2DF1EB</object-id><label>Figure 14.</label><caption><p><italic><tp:taxon-name><tp:taxon-name-part taxon-name-part-type="genus" reg="Xenophyllum">Xenophyllum</tp:taxon-name-part> <tp:taxon-name-part taxon-name-part-type="species" reg="marcidum">marcidum</tp:taxon-name-part></tp:taxon-name></italic><bold>A</bold> habit <bold>B</bold> stem apical part and capitulum <bold>C</bold> capitulum <bold>D</bold> adaxial leaf surface <bold>E</bold> uppermost leaf <bold>F</bold> ray corolla and style <bold>G</bold> disc corolla and style branches <bold>H</bold> disc corolla and stamens (vertically sectioned, style removed) <bold>I</bold> style <bold>J</bold> achene with pappus. All details drawn from <italic>Funk &amp; Bernal 11285</italic> (US) except for A (drawn from <italic>Stafford 749</italic>, K) and <bold>C–E, H</bold> (drawn from <italic>Macbride &amp; Featherstone 2475</italic>, US). Illustration by Alice Tangerini.</p></caption><graphic xmlns:xlink="http://www.w3.org/1999/xlink" xlink:href="phytokeys-158-001-g014.jpg" position="float" orientation="portrait" xlink:type="simple" id="oo_448894.jpg"><uri content-type="original_file" xlink:type="simple">https://binary.pensoft.net/fig/448894</uri></graphic></fig></tp:treatment-sec><tp:treatment-sec sec-type="Additional iconography" id="SECID0EHUCK"><title>Additional iconography.</title><p><xref ref-type="bibr" rid="B3">Blake (1928</xref>: 496, fig. 1H–J sub <italic><tp:taxon-name><tp:taxon-name-part taxon-name-part-type="genus" reg="Werneria">Werneria</tp:taxon-name-part> <tp:taxon-name-part taxon-name-part-type="species" reg="marcida">marcida</tp:taxon-name-part></tp:taxon-name></italic>, fig. 1N–P sub <italic><tp:taxon-name><tp:taxon-name-part taxon-name-part-type="genus" reg="Werneria">W.</tp:taxon-name-part> <tp:taxon-name-part taxon-name-part-type="species" reg="sedoides">sedoides</tp:taxon-name-part></tp:taxon-name></italic>); <xref ref-type="bibr" rid="B15">Funk (1997a</xref>: 237, fig. 1B); <xref ref-type="bibr" rid="B2">Beltrán (2016</xref>: 358, fig. 2B, as photo).</p></tp:treatment-sec><tp:treatment-sec sec-type="distribution" id="SECID0EPVCK"><title>Distribution and habitat.</title><p>Central Peru to northern Bolivia. Bolivia (La Paz), Peru (Ancash, Arequipa, Ayacucho, Huancavelica, Huánuco, Junín [expected], Lima, Moquegua [expected], Pasco [expected], Puno). It grows on exposed rocky slopes and cryoturbated soils of the subhumid and humid puna ecoregions, between elevations of 4550–5350 m (Fig. <xref ref-type="fig" rid="F15">15</xref>).</p><fig id="F15" position="float" orientation="portrait"><object-id xmlns:xlink="http://www.w3.org/1999/xlink" content-type="doi" xlink:type="simple">10.3897/phytokeys.158.50848.figure15</object-id><object-id xmlns:xlink="http://www.w3.org/1999/xlink" content-type="arpha" xlink:type="simple">9DF38431-0753-5A8E-B0C3-41DBBE77B868</object-id><label>Figure 15.</label><caption><p>Distribution map of <italic><tp:taxon-name><tp:taxon-name-part taxon-name-part-type="genus" reg="Xenophyllum">Xenophyllum</tp:taxon-name-part> <tp:taxon-name-part taxon-name-part-type="species" reg="marcidum">marcidum</tp:taxon-name-part></tp:taxon-name></italic> (left hand) and <italic><tp:taxon-name><tp:taxon-name-part taxon-name-part-type="genus" reg="Xenophyllum">X.</tp:taxon-name-part> <tp:taxon-name-part taxon-name-part-type="species" reg="ciliolatum">ciliolatum</tp:taxon-name-part></tp:taxon-name></italic> (right hand).</p></caption><graphic xmlns:xlink="http://www.w3.org/1999/xlink" xlink:href="phytokeys-158-001-g015.jpg" position="float" orientation="portrait" xlink:type="simple" id="oo_448895.jpg"><uri content-type="original_file" xlink:type="simple">https://binary.pensoft.net/fig/448895</uri></graphic></fig></tp:treatment-sec><tp:treatment-sec sec-type="phenology" id="SECID0E3WCK"><title>Phenology.</title><p>Flowering from February to September.</p></tp:treatment-sec><tp:treatment-sec sec-type="etymology" id="SECID0EBXCK"><title>Etymology.</title><p>The adjective <italic>marcidus -a -um</italic> means withered. It probably refers to the fact that a large proportion of the stem bears marcescent leaves and the green ones are restricted to the distal part.</p></tp:treatment-sec><tp:treatment-sec sec-type="notes" id="SECID0EJXCK"><title>Notes.</title><p><italic><tp:taxon-name><tp:taxon-name-part taxon-name-part-type="genus" reg="Xenophyllum">Xenophyllum</tp:taxon-name-part> <tp:taxon-name-part taxon-name-part-type="species" reg="marcidum">marcidum</tp:taxon-name-part></tp:taxon-name></italic> is characterized by its triangular, densely imbricate leaves. Among the <italic><tp:taxon-name><tp:taxon-name-part taxon-name-part-type="genus" reg="Xenophyllum">Xenophyllum</tp:taxon-name-part></tp:taxon-name></italic> members forming dense mats or hummocks, this species is readily distinguishable due to the leaves are denticulate in the upper half, acute at the apex, and rather flat in cross section. The capitula are radiate and have 14 to 21 ray florets with white, considerably long corollas.</p><p>Because of the marginally denticulate leaves, on dried specimens <italic><tp:taxon-name><tp:taxon-name-part taxon-name-part-type="genus" reg="Xenophyllum">X.</tp:taxon-name-part> <tp:taxon-name-part taxon-name-part-type="species" reg="marcidum">marcidum</tp:taxon-name-part></tp:taxon-name></italic> might be confused with <italic><tp:taxon-name><tp:taxon-name-part taxon-name-part-type="genus" reg="Xenophyllum">X.</tp:taxon-name-part> <tp:taxon-name-part taxon-name-part-type="species" reg="ciliolatum">ciliolatum</tp:taxon-name-part></tp:taxon-name></italic>, a species that has a partially overlapping distribution area. They can be easily differentiated by the habit (forming dense mats or hummocks in <italic><tp:taxon-name><tp:taxon-name-part taxon-name-part-type="genus" reg="Xenophyllum">X.</tp:taxon-name-part> <tp:taxon-name-part taxon-name-part-type="species" reg="marcidum">marcidum</tp:taxon-name-part></tp:taxon-name></italic> vs. forming clumps of erect or decumbent stems in <italic><tp:taxon-name><tp:taxon-name-part taxon-name-part-type="genus" reg="Xenophyllum">X.</tp:taxon-name-part> <tp:taxon-name-part taxon-name-part-type="species" reg="ciliolatum">ciliolatum</tp:taxon-name-part></tp:taxon-name></italic>), leaf lamina shape (triangular in <italic><tp:taxon-name><tp:taxon-name-part taxon-name-part-type="genus" reg="Xenophyllum">X.</tp:taxon-name-part> <tp:taxon-name-part taxon-name-part-type="species" reg="marcidum">marcidum</tp:taxon-name-part></tp:taxon-name></italic> vs. linear in <italic><tp:taxon-name><tp:taxon-name-part taxon-name-part-type="genus" reg="Xenophyllum">X.</tp:taxon-name-part> <tp:taxon-name-part taxon-name-part-type="species" reg="ciliolatum">ciliolatum</tp:taxon-name-part></tp:taxon-name></italic>), number of involucral bracts (13 to 15 in <italic><tp:taxon-name><tp:taxon-name-part taxon-name-part-type="genus" reg="Xenophyllum">X.</tp:taxon-name-part> <tp:taxon-name-part taxon-name-part-type="species" reg="marcidum">marcidum</tp:taxon-name-part></tp:taxon-name></italic> vs. ca. 8 in <italic><tp:taxon-name><tp:taxon-name-part taxon-name-part-type="genus" reg="Xenophyllum">X.</tp:taxon-name-part> <tp:taxon-name-part taxon-name-part-type="species" reg="ciliolatum">ciliolatum</tp:taxon-name-part></tp:taxon-name></italic>), number of ray florets (14 to 21 in <italic><tp:taxon-name><tp:taxon-name-part taxon-name-part-type="genus" reg="Xenophyllum">X.</tp:taxon-name-part> <tp:taxon-name-part taxon-name-part-type="species" reg="marcidum">marcidum</tp:taxon-name-part></tp:taxon-name></italic> vs. 8 to 11 in <italic><tp:taxon-name><tp:taxon-name-part taxon-name-part-type="genus" reg="Xenophyllum">X.</tp:taxon-name-part> <tp:taxon-name-part taxon-name-part-type="species" reg="ciliolatum">ciliolatum</tp:taxon-name-part></tp:taxon-name></italic>), and by the ray corolla length and color (7.4–12.9 mm, white in <italic><tp:taxon-name><tp:taxon-name-part taxon-name-part-type="genus" reg="Xenophyllum">X.</tp:taxon-name-part> <tp:taxon-name-part taxon-name-part-type="species" reg="marcidum">marcidum</tp:taxon-name-part></tp:taxon-name></italic> vs. 6.2–7.3 mm, yellow in <italic><tp:taxon-name><tp:taxon-name-part taxon-name-part-type="genus" reg="Xenophyllum">X.</tp:taxon-name-part> <tp:taxon-name-part taxon-name-part-type="species" reg="ciliolatum">ciliolatum</tp:taxon-name-part></tp:taxon-name></italic>).</p></tp:treatment-sec><tp:treatment-sec sec-type="material" id="SECID0EZ3CK"><title>Additional specimens examined.</title><p><bold>Bolivia. La Paz</bold>: Murillo, nev. Charquini, above aqueduct on N facing slope, <named-content xmlns:xlink="http://www.w3.org/1999/xlink" content-type="dwc:verbatimCoordinates" xlink:type="simple"><named-content content-type="geo-json" specific-use="{&#34;type&#34;:&#34;Point&#34;,&#34;coordinates&#34;:[-68.100000,-16.283333]}" id="NCID0EE4CK" xlink:type="simple">16°17'S, 68°6'W</named-content></named-content>, 12 Apr 1995, <italic>V.A. Funk &amp; N. Bernal 11285</italic> (LPB, US); Bautista Saavedra, Charazani, miterhalb Medallani, <named-content xmlns:xlink="http://www.w3.org/1999/xlink" content-type="dwc:verbatimCoordinates" xlink:type="simple"><named-content content-type="geo-json" specific-use="{&#34;type&#34;:&#34;Point&#34;,&#34;coordinates&#34;:[-69.100000,-15.066667]}" id="NCID0EO4CK" xlink:type="simple">15°4'S, 69°6'W</named-content></named-content>, 17 Feb 1994, <italic>B. Herzog 795</italic> (LPB); Murillo, subida del paso de Zongo (acueducto), al nev. Charquini, <named-content xmlns:xlink="http://www.w3.org/1999/xlink" content-type="dwc:verbatimCoordinates" xlink:type="simple"><named-content content-type="geo-json" specific-use="{&#34;type&#34;:&#34;Point&#34;,&#34;coordinates&#34;:[-68.100000,-16.283333]}" id="NCID0EY4CK" xlink:type="simple">16°17'S, 68°6'W</named-content></named-content>, 30 Jul 1982, <italic>X. Menhofer 1461</italic> (LPB, US); Murillo, paso de Zongo, nev. Charquini, <named-content xmlns:xlink="http://www.w3.org/1999/xlink" content-type="dwc:verbatimCoordinates" xlink:type="simple"><named-content content-type="geo-json" specific-use="{&#34;type&#34;:&#34;Point&#34;,&#34;coordinates&#34;:[-68.100000,-16.283333]}" id="NCID0EC5CK" xlink:type="simple">16°17'S, 68°6'W</named-content></named-content>, 1 Aug 1982, <italic>X. Menhofer 1461A</italic> (LPB); Franz Tamayo, Pelechuco, al N en línea recta a 0.58 km del campamento Chocollo, <named-content xmlns:xlink="http://www.w3.org/1999/xlink" content-type="dwc:verbatimCoordinates" xlink:type="simple"><named-content content-type="geo-json" specific-use="{&#34;type&#34;:&#34;Point&#34;,&#34;coordinates&#34;:[-69.216667,-14.716667]}" id="NCID0EM5CK" xlink:type="simple">14°43'S, 69°13'W</named-content></named-content>, 25 Nov 2017, <italic>F. Zenteno, D. Villalba &amp; L. Mamani 21274</italic> (LPB). <bold>Peru. Ancash</bold>: Recuay, carretera a Pachacoto, abra de Yanashallash, <named-content xmlns:xlink="http://www.w3.org/1999/xlink" content-type="dwc:verbatimCoordinates" xlink:type="simple"><named-content content-type="geo-json" specific-use="{&#34;type&#34;:&#34;Point&#34;,&#34;coordinates&#34;:[-77.133333,-9.833333]}" id="NCID0EY5CK" xlink:type="simple">9°50'S, 77°8'W</named-content></named-content>, 28 May 2001, <italic>A. Cano 11496</italic> (USM); Carhuaz, Huascarán N.P., lateral valley of quebrada Ishinca, trail to lago Ishinca, <named-content xmlns:xlink="http://www.w3.org/1999/xlink" content-type="dwc:verbatimCoordinates" xlink:type="simple"><named-content content-type="geo-json" specific-use="{&#34;type&#34;:&#34;Point&#34;,&#34;coordinates&#34;:[-77.416667,-9.383333]}" id="NCID0EC6CK" xlink:type="simple">9°23'S, 77°25'W</named-content></named-content>, 12 Feb 1985, <italic>D.N. Smith, R. Valencia &amp; A. Gonzales 9469</italic> (LPB, MO, QCA, USM); collado sobre el río Pumapampa, 18 Mar 1983, <italic>O. Tovar et al. 9627</italic> (USM); collado encima río Pumapampa, 18 Mar 1983, <italic>O. Tovar et al. 9666</italic> (USM); nevado de Cajat, entre Huaraz-La Unión, 22 Mar 1983, <italic>O. Tovar et al. 9842</italic> (USM); <bold>Arequipa</bold>: Castilla, Orcopampa, minas de Poracota, quebrada Huamanihuayta, <named-content xmlns:xlink="http://www.w3.org/1999/xlink" content-type="dwc:verbatimCoordinates" xlink:type="simple"><named-content content-type="geo-json" specific-use="{&#34;type&#34;:&#34;Point&#34;,&#34;coordinates&#34;:[-72.500000,-15.216667]}" id="NCID0EU6CK" xlink:type="simple">15°13'S, 72°30'W</named-content></named-content>, 20 Apr 2011, <italic>H. Beltrán 7101</italic> (USM); <bold>Ayacucho</bold>: Ayacucho, abra Apacheta, camino a Pars, <named-content xmlns:xlink="http://www.w3.org/1999/xlink" content-type="dwc:verbatimCoordinates" xlink:type="simple"><named-content content-type="geo-json" specific-use="{&#34;type&#34;:&#34;Point&#34;,&#34;coordinates&#34;:[-74.666667,-13.416667]}" id="NCID0EAADK" xlink:type="simple">13°25'S, 74°40'W</named-content></named-content>, 4 Aug 2010, <italic>A. Cano, W. Mendoza &amp; A. Delgado 19760</italic> (USM [mixed with <italic><tp:taxon-name><tp:taxon-name-part taxon-name-part-type="genus" reg="Werneria">Werneria</tp:taxon-name-part> <tp:taxon-name-part taxon-name-part-type="species" reg="orbignyana">orbignyana</tp:taxon-name-part></tp:taxon-name></italic> Wedd.]); <bold>Huancavelica</bold>: Huachocolpa, alrededores de la unidad minera Caudalosa, <named-content xmlns:xlink="http://www.w3.org/1999/xlink" content-type="dwc:verbatimCoordinates" xlink:type="simple"><named-content content-type="geo-json" specific-use="{&#34;type&#34;:&#34;Point&#34;,&#34;coordinates&#34;:[-75.000000,-13.066667]}" id="NCID0EXADK" xlink:type="simple">13°4'S, 75°0'W</named-content></named-content>, 23 Mar 2015, <italic>P. Gonzáles 3544</italic> (USM); San José de Acobambilla, top of quebrada Ocrococha, <named-content xmlns:xlink="http://www.w3.org/1999/xlink" content-type="dwc:verbatimCoordinates" xlink:type="simple"><named-content content-type="geo-json" specific-use="{&#34;type&#34;:&#34;Point&#34;,&#34;coordinates&#34;:[-75.366667,-12.666667]}" id="NCID0EBBDK" xlink:type="simple">12°40'S, 75°22'W</named-content></named-content>, 12 Aug 1961, <italic>J.R. Lloyd &amp; J.K. Marshall 309</italic> (K); <bold>Huánuco</bold>: Dos de Mayo, Lauricocha, <named-content xmlns:xlink="http://www.w3.org/1999/xlink" content-type="dwc:verbatimCoordinates" xlink:type="simple"><named-content content-type="geo-json" specific-use="{&#34;type&#34;:&#34;Point&#34;,&#34;coordinates&#34;:[-76.650000,-10.300000]}" id="NCID0ENBDK" xlink:type="simple">10°18'S, 76°39'W</named-content></named-content>, 1955, <italic>A. Cardich 208</italic> (USM); Dos de Mayo, Gayco, <named-content xmlns:xlink="http://www.w3.org/1999/xlink" content-type="dwc:verbatimCoordinates" xlink:type="simple"><named-content content-type="geo-json" specific-use="{&#34;type&#34;:&#34;Point&#34;,&#34;coordinates&#34;:[-76.766667,-10.400000]}" id="NCID0EXBDK" xlink:type="simple">10°24'S, 76°46'W</named-content></named-content>, Apr 1956, <italic>A. Cardich 217</italic> (USM); <bold>Lima</bold>: Huarochirí, desvío de carretera central hacia Chinchan y Marcapomacocha, <named-content xmlns:xlink="http://www.w3.org/1999/xlink" content-type="dwc:verbatimCoordinates" xlink:type="simple"><named-content content-type="geo-json" specific-use="{&#34;type&#34;:&#34;Point&#34;,&#34;coordinates&#34;:[-76.250000,-11.566667]}" id="NCID0EDCDK" xlink:type="simple">11°34'S, 76°15'W</named-content></named-content>, 23 Sep 2014, <italic>H. Beltrán &amp; W. Aparco 7750</italic> (USM); Oyón, encima de mina Uchuchacua, parte más alta por carretera, <named-content xmlns:xlink="http://www.w3.org/1999/xlink" content-type="dwc:verbatimCoordinates" xlink:type="simple"><named-content content-type="geo-json" specific-use="{&#34;type&#34;:&#34;Point&#34;,&#34;coordinates&#34;:[-76.666667,-10.600000]}" id="NCID0ENCDK" xlink:type="simple">10°36'S, 76°40'W</named-content></named-content>, 5 Apr 2015, <italic>H. Beltrán &amp; W. Aparco 7769</italic> (USM); Huarochirí, Chicla, abra Anticona (Ticlio), <named-content xmlns:xlink="http://www.w3.org/1999/xlink" content-type="dwc:verbatimCoordinates" xlink:type="simple"><named-content content-type="geo-json" specific-use="{&#34;type&#34;:&#34;Point&#34;,&#34;coordinates&#34;:[-76.183333,-11.583333]}" id="NCID0EXCDK" xlink:type="simple">11°35'S, 76°11'W</named-content></named-content>, 29 Apr 2017, <italic>H. Beltrán, S. Castillo &amp; M. Arakaki 7986</italic> (USM); Ticlio bajo, <named-content xmlns:xlink="http://www.w3.org/1999/xlink" content-type="dwc:verbatimCoordinates" xlink:type="simple"><named-content content-type="geo-json" specific-use="{&#34;type&#34;:&#34;Point&#34;,&#34;coordinates&#34;:[-76.183333,-11.583333]}" id="NCID0EBDDK" xlink:type="simple">11°35'S, 76°11'W</named-content></named-content>, 16 May 1959, <italic>L. Diers 940</italic> (USM); Huarochirí, San Damián, Chanape, <named-content xmlns:xlink="http://www.w3.org/1999/xlink" content-type="dwc:verbatimCoordinates" xlink:type="simple"><named-content content-type="geo-json" specific-use="{&#34;type&#34;:&#34;Point&#34;,&#34;coordinates&#34;:[-76.250000,-11.883333]}" id="NCID0ELDDK" xlink:type="simple">11°53'S, 76°15'W</named-content></named-content>, 5 Jul 2013, <italic>P. Gonzáles &amp; B. Brito 2632</italic> (USM); Anticona, pequeño arroyo con orientación SW, <named-content xmlns:xlink="http://www.w3.org/1999/xlink" content-type="dwc:verbatimCoordinates" xlink:type="simple"><named-content content-type="geo-json" specific-use="{&#34;type&#34;:&#34;Point&#34;,&#34;coordinates&#34;:[-76.183333,-11.583333]}" id="NCID0EVDDK" xlink:type="simple">11°35'S, 76°11'W</named-content></named-content>, 5 Aug 2012, <italic>E. Linares &amp; A. Galán 3077</italic> (USM); <bold>Puno</bold>: Carabaya, Corani, Minaspata, <named-content xmlns:xlink="http://www.w3.org/1999/xlink" content-type="dwc:verbatimCoordinates" xlink:type="simple"><named-content content-type="geo-json" specific-use="{&#34;type&#34;:&#34;Point&#34;,&#34;coordinates&#34;:[-70.683333,-14.016667]}" id="NCID0EBEDK" xlink:type="simple">14°1'S, 70°41'W</named-content></named-content>, 15 Oct 2017, <italic>P. Gonzáles 3832</italic> (USM); San Antonio de Esquilache, <named-content xmlns:xlink="http://www.w3.org/1999/xlink" content-type="dwc:verbatimCoordinates" xlink:type="simple"><named-content content-type="geo-json" specific-use="{&#34;type&#34;:&#34;Point&#34;,&#34;coordinates&#34;:[-70.283333,-16.100000]}" id="NCID0ELEDK" xlink:type="simple">16°6'S, 70°17'W</named-content></named-content>, 18 May 1937, <italic>D. Stafford 749</italic> (K).</p></tp:treatment-sec><ref-list><ref id="B3"><mixed-citation xmlns:xlink="http://www.w3.org/1999/xlink" xlink:type="simple"><person-group><name name-style="western"><surname>Blake</surname><given-names>SF</given-names></name></person-group> (<year>1928</year>) <article-title>New South American species of <italic><tp:taxon-name><tp:taxon-name-part taxon-name-part-type="genus">Werneria</tp:taxon-name-part></tp:taxon-name></italic>.</article-title><source>Journal of the Washington Academy of Sciences</source><volume>18</volume>: <fpage>485</fpage>–<lpage>498</lpage>. <ext-link xlink:type="simple" ext-link-type="uri" xlink:href="https://www.jstor.org/stable/24523491">https://www.jstor.org/stable/24523491</ext-link></mixed-citation></ref><ref id="B15"><mixed-citation xmlns:xlink="http://www.w3.org/1999/xlink" xlink:type="simple"><person-group><name name-style="western"><surname>Funk</surname><given-names>VA</given-names></name></person-group> (<year>1997a</year>) <article-title><italic><tp:taxon-name><tp:taxon-name-part taxon-name-part-type="genus">Xenophyllum</tp:taxon-name-part></tp:taxon-name></italic>, a New Andean Genus Extracted from <italic><tp:taxon-name><tp:taxon-name-part taxon-name-part-type="genus">Werneria</tp:taxon-name-part></tp:taxon-name></italic> s.l. (<tp:taxon-name><tp:taxon-name-part taxon-name-part-type="family">Compositae</tp:taxon-name-part></tp:taxon-name>: <tp:taxon-name><tp:taxon-name-part taxon-name-part-type="tribe">Senecioneae</tp:taxon-name-part></tp:taxon-name>).</article-title><source>Novon</source><volume>7</volume>(<issue>3</issue>): <fpage>235</fpage>–<lpage>241</lpage>. <ext-link xlink:type="simple" ext-link-type="doi" xlink:href="10.2307/3391934">https://doi.org/10.2307/3391934</ext-link></mixed-citation></ref><ref id="B2"><mixed-citation xmlns:xlink="http://www.w3.org/1999/xlink" xlink:type="simple"><person-group><name name-style="western"><surname>Beltrán</surname><given-names>H</given-names></name></person-group> (<year>2016</year>) <article-title>Sinopsis del género <italic><tp:taxon-name><tp:taxon-name-part taxon-name-part-type="genus">Xenophyllum</tp:taxon-name-part></tp:taxon-name></italic> (<tp:taxon-name><tp:taxon-name-part taxon-name-part-type="family">Asteraceae</tp:taxon-name-part></tp:taxon-name>: <tp:taxon-name><tp:taxon-name-part taxon-name-part-type="tribe">Senecioneae</tp:taxon-name-part></tp:taxon-name>) del Perú.</article-title><source>Arnaldoa</source><volume>23</volume>(<issue>1</issue>): <fpage>351</fpage>–<lpage>362</lpage>.</mixed-citation></ref></ref-list></tp:taxon-treatment>
