# Supplementary material for: Taxonomic revision of the Andean genus Xenophyllum (Compositae, Senecioneae)
Source: PhytoKeys. 2020 Sep 3;158:1–106. doi: 10.3897/phytokeys.158.50848 (PMC7483337; doi:10.3897/phytokeys.158.50848)
Supplement: XML Treatment for Xenophyllum ciliolatum [file phytokeys.158.50848-treatment12.xml]

<!DOCTYPE tp:taxon-treatment
  PUBLIC "-//TaxonX//DTD Taxonomic Treatment Publishing DTD v0 20100105//EN" "tax-treatment-NSO.dtd">
<tp:taxon-treatment xmlns:tp="http://www.plazi.org/taxpub"><tp:treatment-meta><kwd-group><label>Taxon classification</label><kwd><named-content xmlns:xlink="http://www.w3.org/1999/xlink" content-type="kingdom">Animalia</named-content></kwd><kwd><named-content xmlns:xlink="http://www.w3.org/1999/xlink" content-type="order">Asterales</named-content></kwd><kwd><named-content xmlns:xlink="http://www.w3.org/1999/xlink" content-type="family">Asteraceae</named-content></kwd></kwd-group><mixed-citation publication-type="journal"><person-group><name><surname>Calvo</surname><given-names>Joel</given-names></name><name><surname>Moreira-Muñoz</surname><given-names>Andrés</given-names></name></person-group><article-title>Taxonomic revision of the Andean genus <italic><tp:taxon-name><tp:taxon-name-part taxon-name-part-type="genus" reg="Xenophyllum">Xenophyllum</tp:taxon-name-part></tp:taxon-name></italic> (<tp:taxon-name><tp:taxon-name-part taxon-name-part-type="family">Compositae</tp:taxon-name-part></tp:taxon-name>, <tp:taxon-name><tp:taxon-name-part taxon-name-part-type="tribe">Senecioneae</tp:taxon-name-part></tp:taxon-name>)</article-title><source>PhytoKeys</source><day>03</day><month>9</month><year>2020</year><volume>158</volume><fpage>1</fpage><lpage>106</lpage><pub-id pub-id-type="doi">10.3897/phytokeys.158.50848</pub-id></mixed-citation></tp:treatment-meta><tp:nomenclature><label>9.</label><tp:taxon-name><object-id xmlns:xlink="http://www.w3.org/1999/xlink" content-type="arpha" xlink:type="simple">356400F8-BD18-5C33-96A1-CA68B13E94C4</object-id>
            <tp:taxon-name-part taxon-name-part-type="genus" reg="Xenophyllum">Xenophyllum</tp:taxon-name-part>
            <tp:taxon-name-part taxon-name-part-type="species" reg="ciliolatum">ciliolatum</tp:taxon-name-part>
          </tp:taxon-name><tp:taxon-authority>(A.Gray) V.A.Funk, Novon 7(3): 239. 1997.</tp:taxon-authority><tp:nomenclature-citation-list><tp:nomenclature-citation><tp:taxon-name>
                <tp:taxon-name-part taxon-name-part-type="genus" reg="Werneria">Werneria</tp:taxon-name-part> <tp:taxon-name-part taxon-name-part-type="species" reg="ciliolata">ciliolata</tp:taxon-name-part></tp:taxon-name><comment>A.Gray, Proc. Amer. Acad. Arts 5: 140. 1861. Type. Peru. Junín: Andes Peru, Casa Cancha, [without date], <italic>Capt. Wilkes Expedition s.n.</italic> (lectotype: US-00037299!, designated by <xref ref-type="bibr" rid="B8">Calvo et al. (2017</xref>: 229); isolectotype: GH-00967832 (fragment, digital image!)).</comment></tp:nomenclature-citation><tp:nomenclature-citation><tp:taxon-name>
                <tp:taxon-name-part taxon-name-part-type="genus" reg="Werneria">Werneria</tp:taxon-name-part> <tp:taxon-name-part taxon-name-part-type="species" reg="ciliata">ciliata</tp:taxon-name-part></tp:taxon-name><comment>Wedd. ex Sch.Bip., Linnaea 34: 530. 1866, <italic>nom. inval. pro syn.</italic> (<xref ref-type="bibr" rid="B33">Turland et al. 2018</xref>, ICN Art. 36.1).</comment></tp:nomenclature-citation></tp:nomenclature-citation-list></tp:nomenclature><tp:treatment-sec sec-type="description" id="SECID0E1GDK"><title>Description.</title><p>Suffruticose plant, forming clumps of erect or decumbent stems. <bold><italic>Rhizomes</italic></bold> 5–8 × 0.3–0.5 cm, horizontal to oblique, glabrous. <bold><italic>Stems</italic></bold> 4–7 cm tall, simple or branched, glabrous, with leaves usually clustered in the upper part. <bold><italic>Leaves</italic></bold> imbricate, erect (not adpressed to the stem), extending into a glabrous sheath-like base; leaf laminas 4.9–8.6 × 0.6–1.2 mm, linear, rather acute at the apex, denticulate, elliptical to slightly curved forwards in cross section, glabrous, 1-nerved above (barely visible), 1-nerved beneath (sometimes purple-colored), rather fleshy, matte. <bold><italic>Capitula</italic></bold> radiate, erect, sessile. <bold><italic>Involucres</italic></bold> 8.9–12.4 × 4–7.3 mm, narrowly cupuliform; involucral bracts ca. 8, 4.1–7.7 × 1.4–2.5 mm, acute at the apex, greenish to dark-purplish. <bold><italic>Ray florets</italic></bold> 8 to 11; corollas 6.2–7.3 × 0.8–1.2 mm, 3-veined, subentire to 2-toothed at the apex, not surpassing the involucre, yellow. <bold><italic>Disc florets</italic></bold> 11 to 28; corollas 5–7.3 mm long, yellow; style branches truncate with a crown of sweeping trichomes, yellowish. <bold><italic>Achenes</italic></bold> 2–3.3 × 1–1.2 mm, cylindrical, 7 to 8-ribbed, glabrous; pappus 6.2–7.4 mm long, barbellate, whitish. Chromosome number unknown.</p></tp:treatment-sec><tp:treatment-sec sec-type="Iconography" id="SECID0EPIDK"><title>Iconography.</title><p><xref ref-type="bibr" rid="B2">Beltrán (2016</xref>: 358, fig. 2E, as photo).</p></tp:treatment-sec><tp:treatment-sec sec-type="distribution" id="SECID0EZIDK"><title>Distribution and habitat.</title><p>Central Peru to central Bolivia. Bolivia (Cochabamba, La Paz, Oruro, Potosí), Peru (Arequipa, Ayacucho, Cusco, Huancavelica, Junín, Lima, Moquegua, Pasco [expected], Puno). This species grows in rocky outcrops, scree slopes, cryoturbated soils, and exposed grasslands of the subhumid and humid puna ecoregions, between elevations of 3900–5350 m (Fig. <xref ref-type="fig" rid="F15">15</xref>).</p></tp:treatment-sec><tp:treatment-sec sec-type="phenology" id="SECID0EDJDK"><title>Phenology.</title><p>Flowering from February to November.</p></tp:treatment-sec><tp:treatment-sec sec-type="etymology" id="SECID0EIJDK"><title>Etymology.</title><p>The adjective <italic>ciliolatus -a -um</italic> is the diminutive of <italic>ciliatus -a -um</italic>, which describes the denticulate leaf margin of this species.</p></tp:treatment-sec><tp:treatment-sec sec-type="notes" id="SECID0ESJDK"><title>Notes.</title><p><italic><tp:taxon-name><tp:taxon-name-part taxon-name-part-type="genus" reg="Xenophyllum">Xenophyllum</tp:taxon-name-part> <tp:taxon-name-part taxon-name-part-type="species" reg="ciliolatum">ciliolatum</tp:taxon-name-part></tp:taxon-name></italic> is one of the species displaying yellow ray corollas not surpassing the involucre. It is characterized by having erect or decumbent stems 4–7 cm tall, linear leaves 4.9–8.6 mm long with denticulate margin, ca. 8 involucral bracts, and 8 to 11 ray florets. The leaves are erect (not adpressed to the stem) and tend to be clustered upwards.</p><p>The morphologically closest species is <italic><tp:taxon-name><tp:taxon-name-part taxon-name-part-type="genus" reg="Xenophyllum">X.</tp:taxon-name-part> <tp:taxon-name-part taxon-name-part-type="species" reg="juniperinum">juniperinum</tp:taxon-name-part></tp:taxon-name></italic>, known from southern Peru (Tacna), northern Chile, and western Bolivia (Oruro and Potosí). They differ in habit (erect or decumbent stems 4–7 cm long in <italic><tp:taxon-name><tp:taxon-name-part taxon-name-part-type="genus" reg="Xenophyllum">X.</tp:taxon-name-part> <tp:taxon-name-part taxon-name-part-type="species" reg="ciliolatum">ciliolatum</tp:taxon-name-part></tp:taxon-name></italic> vs. erect stems 8–15 cm long in <italic><tp:taxon-name><tp:taxon-name-part taxon-name-part-type="genus" reg="Xenophyllum">X.</tp:taxon-name-part> <tp:taxon-name-part taxon-name-part-type="species" reg="juniperinum">juniperinum</tp:taxon-name-part></tp:taxon-name></italic>), leaf disposition (clustered up the stem and erect in <italic><tp:taxon-name><tp:taxon-name-part taxon-name-part-type="genus" reg="Xenophyllum">X.</tp:taxon-name-part> <tp:taxon-name-part taxon-name-part-type="species" reg="ciliolatum">ciliolatum</tp:taxon-name-part></tp:taxon-name></italic> vs. uniformly arranged along the stem and adpressed in <italic><tp:taxon-name><tp:taxon-name-part taxon-name-part-type="genus" reg="Xenophyllum">X.</tp:taxon-name-part> <tp:taxon-name-part taxon-name-part-type="species" reg="juniperinum">juniperinum</tp:taxon-name-part></tp:taxon-name></italic>), leaf lamina shape (linear in <italic><tp:taxon-name><tp:taxon-name-part taxon-name-part-type="genus" reg="Xenophyllum">X.</tp:taxon-name-part> <tp:taxon-name-part taxon-name-part-type="species" reg="ciliolatum">ciliolatum</tp:taxon-name-part></tp:taxon-name></italic> vs. linear-triangular in <italic><tp:taxon-name><tp:taxon-name-part taxon-name-part-type="genus" reg="Xenophyllum">X.</tp:taxon-name-part> <tp:taxon-name-part taxon-name-part-type="species" reg="juniperinum">juniperinum</tp:taxon-name-part></tp:taxon-name></italic>), leaf margin (denticulate in <italic><tp:taxon-name><tp:taxon-name-part taxon-name-part-type="genus" reg="Xenophyllum">X.</tp:taxon-name-part> <tp:taxon-name-part taxon-name-part-type="species" reg="ciliolatum">ciliolatum</tp:taxon-name-part></tp:taxon-name></italic> vs. minutely, irregularly denticulate in <italic><tp:taxon-name><tp:taxon-name-part taxon-name-part-type="genus" reg="Xenophyllum">X.</tp:taxon-name-part> <tp:taxon-name-part taxon-name-part-type="species" reg="juniperinum">juniperinum</tp:taxon-name-part></tp:taxon-name></italic>), and involucral bract length (4.1–7.7 mm in <italic><tp:taxon-name><tp:taxon-name-part taxon-name-part-type="genus" reg="Xenophyllum">X.</tp:taxon-name-part> <tp:taxon-name-part taxon-name-part-type="species" reg="ciliolatum">ciliolatum</tp:taxon-name-part></tp:taxon-name></italic> vs. 2.8–3.4 in <italic><tp:taxon-name><tp:taxon-name-part taxon-name-part-type="genus" reg="Xenophyllum">X.</tp:taxon-name-part> <tp:taxon-name-part taxon-name-part-type="species" reg="juniperinum">juniperinum</tp:taxon-name-part></tp:taxon-name></italic>). Their distribution areas do not overlap. <italic><tp:taxon-name><tp:taxon-name-part taxon-name-part-type="genus" reg="Xenophyllum">Xenophyllum</tp:taxon-name-part> <tp:taxon-name-part taxon-name-part-type="species" reg="ciliolatum">ciliolatum</tp:taxon-name-part></tp:taxon-name></italic> also shows morphological affinities with <italic><tp:taxon-name><tp:taxon-name-part taxon-name-part-type="genus" reg="Xenophyllum">X.</tp:taxon-name-part> <tp:taxon-name-part taxon-name-part-type="species" reg="marcidum">marcidum</tp:taxon-name-part></tp:taxon-name></italic> (see comments under it) and <italic><tp:taxon-name><tp:taxon-name-part taxon-name-part-type="genus" reg="Xenophyllum">X.</tp:taxon-name-part> <tp:taxon-name-part taxon-name-part-type="species" reg="weddellii">weddellii</tp:taxon-name-part></tp:taxon-name></italic>. From this latter species, <italic><tp:taxon-name><tp:taxon-name-part taxon-name-part-type="genus" reg="Xenophyllum">X.</tp:taxon-name-part> <tp:taxon-name-part taxon-name-part-type="species" reg="ciliolatum">ciliolatum</tp:taxon-name-part></tp:taxon-name></italic> differs in having denticulate leaf margin (vs. entire in <italic><tp:taxon-name><tp:taxon-name-part taxon-name-part-type="genus" reg="Xenophyllum">X.</tp:taxon-name-part> <tp:taxon-name-part taxon-name-part-type="species" reg="weddellii">weddellii</tp:taxon-name-part></tp:taxon-name></italic>), yellow ray corollas not surpassing the involucre (vs. white and conspicuously surpassing the involucre in <italic><tp:taxon-name><tp:taxon-name-part taxon-name-part-type="genus" reg="Xenophyllum">X.</tp:taxon-name-part> <tp:taxon-name-part taxon-name-part-type="species" reg="weddellii">weddellii</tp:taxon-name-part></tp:taxon-name></italic>), and disc corollas 5–7.3 mm long (vs. 4.5–5.2 mm long in <italic><tp:taxon-name><tp:taxon-name-part taxon-name-part-type="genus" reg="Xenophyllum">X.</tp:taxon-name-part> <tp:taxon-name-part taxon-name-part-type="species" reg="weddellii">weddellii</tp:taxon-name-part></tp:taxon-name></italic>). These species co-occur in southern Peru (Arequipa, Moquegua, Puno).</p><p>The lectotype designation of the name <italic><tp:taxon-name><tp:taxon-name-part taxon-name-part-type="genus" reg="Werneria">Werneria</tp:taxon-name-part> <tp:taxon-name-part taxon-name-part-type="species" reg="ciliolata">ciliolata</tp:taxon-name-part></tp:taxon-name></italic> A.Gray by <xref ref-type="bibr" rid="B8">Calvo et al. (2017)</xref> should be rather attributed to <xref ref-type="bibr" rid="B15">Funk (1997a)</xref> although she used the term “holotype”. It is here corrected to lectotype because it cannot be established that the author only used this element and that the gathering is represented by a single specimen (<xref ref-type="bibr" rid="B21">McNeill 2014</xref>).</p></tp:treatment-sec><tp:treatment-sec sec-type="material" id="SECID0ENRDK"><title>Additional specimens examined.</title><p><bold>Bolivia. Cochabamba</bold>: cordillera del Tunari, laderas de la cumbre del Tunari, <named-content xmlns:xlink="http://www.w3.org/1999/xlink" content-type="dwc:verbatimCoordinates" xlink:type="simple"><named-content content-type="geo-json" specific-use="{&#34;type&#34;:&#34;Point&#34;,&#34;coordinates&#34;:[-66.383333,-17.283333]}" id="NCID0EYRDK" xlink:type="simple">17°17'S, 66°23'W</named-content></named-content>, 25 Mar 1990, <italic>G. Navarro 596</italic> (BOLV); cordillera del Tunari, laderas altas de la cumbre del Tunari, <named-content xmlns:xlink="http://www.w3.org/1999/xlink" content-type="dwc:verbatimCoordinates" xlink:type="simple"><named-content content-type="geo-json" specific-use="{&#34;type&#34;:&#34;Point&#34;,&#34;coordinates&#34;:[-66.383333,-17.283333]}" id="NCID0ECSDK" xlink:type="simple">17°17'S, 66°23'W</named-content></named-content>, 25 Mar 1990, <italic>G. Navarro 628</italic> (BOLV); cordillera del Tunari, cumbres del pico Tunari, <named-content xmlns:xlink="http://www.w3.org/1999/xlink" content-type="dwc:verbatimCoordinates" xlink:type="simple"><named-content content-type="geo-json" specific-use="{&#34;type&#34;:&#34;Point&#34;,&#34;coordinates&#34;:[-66.383333,-17.283333]}" id="NCID0EMSDK" xlink:type="simple">17°17'S, 66°23'W</named-content></named-content>, 18 Feb 1990, <italic>G. Navarro 637</italic> (BOLV); Quillacollo, cordillera alta del Tunari, cima de la Falso Tunari, <named-content xmlns:xlink="http://www.w3.org/1999/xlink" content-type="dwc:verbatimCoordinates" xlink:type="simple"><named-content content-type="geo-json" specific-use="{&#34;type&#34;:&#34;Point&#34;,&#34;coordinates&#34;:[-66.633333,-17.466667]}" id="NCID0EWSDK" xlink:type="simple">17°28'S, 66°38'W</named-content></named-content>, 22 Aug 2010, <italic>M. Zárate 3770</italic> (BOLV); <bold>La Paz</bold>: Los Andes, subiendo cerca de Peñas, por las lagunas de Hichucota, hacia la cumbre al lado del glacial Ankokota, <named-content xmlns:xlink="http://www.w3.org/1999/xlink" content-type="dwc:verbatimCoordinates" xlink:type="simple"><named-content content-type="geo-json" specific-use="{&#34;type&#34;:&#34;Point&#34;,&#34;coordinates&#34;:[-68.300000,-16.050000]}" id="NCID0ECTDK" xlink:type="simple">16°3'S, 68°18'W</named-content></named-content>, 22 May 1999, <italic>S.G. Beck 24639</italic> (LPB); Los Andes, above cumbre (pass) on rd. through Hichu-Kkota valley on rd. to mina La Fabulosa, 21 km from base of lag. Khara Kkota, <named-content xmlns:xlink="http://www.w3.org/1999/xlink" content-type="dwc:verbatimCoordinates" xlink:type="simple"><named-content content-type="geo-json" specific-use="{&#34;type&#34;:&#34;Point&#34;,&#34;coordinates&#34;:[-68.333333,-16.166667]}" id="NCID0EMTDK" xlink:type="simple">16°10'S, 68°20'W</named-content></named-content>, 29 Apr 1995, <italic>V.A. Funk 11403</italic> (LPB, US); Franz Tamayo, Ulla Ulla, cordillera Apolobamba cerca al pueblo de Pelechuco 17 km NE, <named-content xmlns:xlink="http://www.w3.org/1999/xlink" content-type="dwc:verbatimCoordinates" xlink:type="simple"><named-content content-type="geo-json" specific-use="{&#34;type&#34;:&#34;Point&#34;,&#34;coordinates&#34;:[-69.166667,-14.916667]}" id="NCID0EWTDK" xlink:type="simple">14°55'S, 69°10'W</named-content></named-content>, 22 Aug 1986, <italic>P. Holt 14A</italic> (LPB); Franz Tamayo, Ulla-Ulla, nev. Manuel Llipani, 20 Jul 1982, <italic>X. Menhofer 10</italic> (LPB); Franz Tamayo, paso de Pelechuco, <named-content xmlns:xlink="http://www.w3.org/1999/xlink" content-type="dwc:verbatimCoordinates" xlink:type="simple"><named-content content-type="geo-json" specific-use="{&#34;type&#34;:&#34;Point&#34;,&#34;coordinates&#34;:[-69.166667,-14.783333]}" id="NCID0ECUDK" xlink:type="simple">14°47'S, 69°10'W</named-content></named-content>, 22 Jul 1982, <italic>X. Menhofer 23</italic> (LPB); Omasuyos, Hichu Cota, subiendo a la cumbre, <named-content xmlns:xlink="http://www.w3.org/1999/xlink" content-type="dwc:verbatimCoordinates" xlink:type="simple"><named-content content-type="geo-json" specific-use="{&#34;type&#34;:&#34;Point&#34;,&#34;coordinates&#34;:[-68.350000,-16.116667]}" id="NCID0EMUDK" xlink:type="simple">16°7'S, 68°21'W</named-content></named-content>, 28 Apr 1985, <italic>M. Moraes 153</italic> (LPB); Loayza, Pata Mina-Viloco, 17 Aug 1982, <italic>O. Murgia 390</italic> (LPB); Los Andes, valle de Hichu Kkota, 17 Nov 1983, <italic>C. Ostria 54</italic> (LPB); Loayza, bajando de Viloco hacia Choquetanga, <named-content xmlns:xlink="http://www.w3.org/1999/xlink" content-type="dwc:verbatimCoordinates" xlink:type="simple"><named-content content-type="geo-json" specific-use="{&#34;type&#34;:&#34;Point&#34;,&#34;coordinates&#34;:[-67.433333,-16.866667]}" id="NCID0E1UDK" xlink:type="simple">16°52'S, 67°26'W</named-content></named-content>, 15 Aug 1994, <italic>N. Salinas et al. 3294</italic> (LPB); Franz Tamayo, Pelechuco, al N en línea recta a 3.8 km del campamento Chocollo, <named-content xmlns:xlink="http://www.w3.org/1999/xlink" content-type="dwc:verbatimCoordinates" xlink:type="simple"><named-content content-type="geo-json" specific-use="{&#34;type&#34;:&#34;Point&#34;,&#34;coordinates&#34;:[-69.216667,-14.716667]}" id="NCID0EEVDK" xlink:type="simple">14°43'S, 69°13'W</named-content></named-content>, 25 Nov 2017, <italic>F. Zenteno, D. Villalba &amp; L. Mamani 21275</italic> (LPB); <bold>Oruro</bold>: Eduardo Abaroa, Challapata, desde Challapata subiendo hasta el final del camino hacia Azanaque, luego subiendo hasta las cumbres del Azanaque, <named-content xmlns:xlink="http://www.w3.org/1999/xlink" content-type="dwc:verbatimCoordinates" xlink:type="simple"><named-content content-type="geo-json" specific-use="{&#34;type&#34;:&#34;Point&#34;,&#34;coordinates&#34;:[-66.700000,-18.950000]}" id="NCID0EQVDK" xlink:type="simple">18°57'S, 66°42'W</named-content></named-content>, 29 May 2016, <italic>I. Jiménez 8406</italic> (LPB); <bold>Potosí</bold>: Colquechaca, <named-content xmlns:xlink="http://www.w3.org/1999/xlink" content-type="dwc:verbatimCoordinates" xlink:type="simple"><named-content content-type="geo-json" specific-use="{&#34;type&#34;:&#34;Point&#34;,&#34;coordinates&#34;:[-65.533333,-18.366667]}" id="NCID0E3VDK" xlink:type="simple">18°22'S, 65°32'W</named-content></named-content>, 1 Feb 2010, <italic>F.S. Zenteno 16389</italic> (USM); Azanaque, <named-content xmlns:xlink="http://www.w3.org/1999/xlink" content-type="dwc:verbatimCoordinates" xlink:type="simple"><named-content content-type="geo-json" specific-use="{&#34;type&#34;:&#34;Point&#34;,&#34;coordinates&#34;:[-66.416667,-18.566667]}" id="NCID0EGWDK" xlink:type="simple">18°34'S, 66°25'W</named-content></named-content>, 3 May 2016, <italic>F.S. Zenteno 17034</italic> (USM). <bold>Peru. Arequipa</bold>: pr. Chivay, nevado Huarancante, <named-content xmlns:xlink="http://www.w3.org/1999/xlink" content-type="dwc:verbatimCoordinates" xlink:type="simple"><named-content content-type="geo-json" specific-use="{&#34;type&#34;:&#34;Point&#34;,&#34;coordinates&#34;:[-71.566667,-15.733333]}" id="NCID0ESWDK" xlink:type="simple">15°44'S, 71°34'W</named-content></named-content>, 3 Apr 2005, <italic>C. Aedo &amp; A. Galán 11103</italic> (MA); Castilla, Orcopampa, minas de Poracota, quebrada Sora, <named-content xmlns:xlink="http://www.w3.org/1999/xlink" content-type="dwc:verbatimCoordinates" xlink:type="simple"><named-content content-type="geo-json" specific-use="{&#34;type&#34;:&#34;Point&#34;,&#34;coordinates&#34;:[-72.500000,-15.216667]}" id="NCID0E3WDK" xlink:type="simple">15°13'S, 72°30'W</named-content></named-content>, 20 Apr 2011, <italic>H. Beltrán 7100</italic> (USM); Castilla, Orcopampa, minas de Poracota, cerca a quebrada Faculla, <named-content xmlns:xlink="http://www.w3.org/1999/xlink" content-type="dwc:verbatimCoordinates" xlink:type="simple"><named-content content-type="geo-json" specific-use="{&#34;type&#34;:&#34;Point&#34;,&#34;coordinates&#34;:[-72.550000,-15.233333]}" id="NCID0EGXDK" xlink:type="simple">15°14'S, 72°33'W</named-content></named-content>, 20 Apr 2011, <italic>H. Beltrán 7111</italic> (USM [mixed with <italic><tp:taxon-name><tp:taxon-name-part taxon-name-part-type="genus" reg="Xenophyllum">X.</tp:taxon-name-part> <tp:taxon-name-part taxon-name-part-type="species" reg="digitatum">digitatum</tp:taxon-name-part></tp:taxon-name></italic>]); La Unión, Huaynacotas, Sarajorepampa, <named-content xmlns:xlink="http://www.w3.org/1999/xlink" content-type="dwc:verbatimCoordinates" xlink:type="simple"><named-content content-type="geo-json" specific-use="{&#34;type&#34;:&#34;Point&#34;,&#34;coordinates&#34;:[-72.783333,-15.016667]}" id="NCID0E2XDK" xlink:type="simple">15°1'S, 72°47'W</named-content></named-content>, 18 Mar 2011, <italic>D. Montesinos 2950</italic> (HSP, MOL, USM); Castilla, Tapay, cerro Blanco, Apacheta, 14 Sep 2011, <italic>N. Vega 1744</italic> (USM); <bold>Ayacucho</bold>: Páucar del Sara Sara, Oyolo, a 15 km al NO de Pampamarca, camino a Sayla, <named-content xmlns:xlink="http://www.w3.org/1999/xlink" content-type="dwc:verbatimCoordinates" xlink:type="simple"><named-content content-type="geo-json" specific-use="{&#34;type&#34;:&#34;Point&#34;,&#34;coordinates&#34;:[-73.033333,-15.083333]}" id="NCID0EJYDK" xlink:type="simple">15°5'S, 73°2'W</named-content></named-content>, 14 Sep 2013, <italic>C. Tejada 226</italic> (HSP); <bold>Cusco</bold>: Espinar, hacienda K’achachi (Uchupata), <named-content xmlns:xlink="http://www.w3.org/1999/xlink" content-type="dwc:verbatimCoordinates" xlink:type="simple"><named-content content-type="geo-json" specific-use="{&#34;type&#34;:&#34;Point&#34;,&#34;coordinates&#34;:[-71.366667,-15.000000]}" id="NCID0EVYDK" xlink:type="simple">15°0'S, 71°22'W</named-content></named-content>, 22 Jun 1956, <italic>C. Vargas 11223</italic> (US); Canas, alturas de Layo, <named-content xmlns:xlink="http://www.w3.org/1999/xlink" content-type="dwc:verbatimCoordinates" xlink:type="simple"><named-content content-type="geo-json" specific-use="{&#34;type&#34;:&#34;Point&#34;,&#34;coordinates&#34;:[-71.150000,-14.483333]}" id="NCID0E6YDK" xlink:type="simple">14°29'S, 71°9'W</named-content></named-content>, 12 Aug 1957, <italic>C. Vargas 11871</italic> (US); Canas, Langui, alturas, <named-content xmlns:xlink="http://www.w3.org/1999/xlink" content-type="dwc:verbatimCoordinates" xlink:type="simple"><named-content content-type="geo-json" specific-use="{&#34;type&#34;:&#34;Point&#34;,&#34;coordinates&#34;:[-71.266667,-14.416667]}" id="NCID0EJZDK" xlink:type="simple">14°25'S, 71°16'W</named-content></named-content>, 14 Sep 1961, <italic>C. Vargas 13620</italic> (LPB, US); <bold>Huancavelica</bold>: Huamanga, Licapa, <named-content xmlns:xlink="http://www.w3.org/1999/xlink" content-type="dwc:verbatimCoordinates" xlink:type="simple"><named-content content-type="geo-json" specific-use="{&#34;type&#34;:&#34;Point&#34;,&#34;coordinates&#34;:[-74.750000,-13.300000]}" id="NCID0EVZDK" xlink:type="simple">13°18'S, 74°45'W</named-content></named-content>, 29 Oct 2009, <italic>A. Cano et al. 19436</italic> (USM); Huaytará, Pilpichaca (abra Apacheta), <named-content xmlns:xlink="http://www.w3.org/1999/xlink" content-type="dwc:verbatimCoordinates" xlink:type="simple"><named-content content-type="geo-json" specific-use="{&#34;type&#34;:&#34;Point&#34;,&#34;coordinates&#34;:[-74.766667,-13.300000]}" id="NCID0E6ZDK" xlink:type="simple">13°18'S, 74°46'W</named-content></named-content>, 4 Jul 2010, <italic>A. Cano, W. Mendoza &amp; A. Delgado 19658</italic> (USM); Huaytará, Pilpichaca (abra Apacheta), <named-content xmlns:xlink="http://www.w3.org/1999/xlink" content-type="dwc:verbatimCoordinates" xlink:type="simple"><named-content content-type="geo-json" specific-use="{&#34;type&#34;:&#34;Point&#34;,&#34;coordinates&#34;:[-74.750000,-13.350000]}" id="NCID0EJ1DK" xlink:type="simple">13°21'S, 74°45'W</named-content></named-content>, 4 Jul 2010, <italic>A. Cano, W. Mendoza &amp; A. Delgado 19721</italic> (USM); Huaytará, Pillpichaca (Llillinta-Ingahuasi), <named-content xmlns:xlink="http://www.w3.org/1999/xlink" content-type="dwc:verbatimCoordinates" xlink:type="simple"><named-content content-type="geo-json" specific-use="{&#34;type&#34;:&#34;Point&#34;,&#34;coordinates&#34;:[-74.750000,-13.300000]}" id="NCID0ET1DK" xlink:type="simple">13°18'S, 74°45'W</named-content></named-content>, 26 Jun 2010, <italic>A. Cano et al. 19849</italic> (USM); Huachocolpa, alrededores de la unidad minera Caudalosa, <named-content xmlns:xlink="http://www.w3.org/1999/xlink" content-type="dwc:verbatimCoordinates" xlink:type="simple"><named-content content-type="geo-json" specific-use="{&#34;type&#34;:&#34;Point&#34;,&#34;coordinates&#34;:[-75.000000,-13.066667]}" id="NCID0E41DK" xlink:type="simple">13°4'S, 75°0'W</named-content></named-content>, 23 Mar 2015, <italic>P. Gonzáles 3545</italic> (USM); Huaytará, 7 km lineales al NE del abra Apacheta, en el límite entre Huancavelica y Ayacucho, distr. Pilpichaca, <named-content xmlns:xlink="http://www.w3.org/1999/xlink" content-type="dwc:verbatimCoordinates" xlink:type="simple"><named-content content-type="geo-json" specific-use="{&#34;type&#34;:&#34;Point&#34;,&#34;coordinates&#34;:[-74.766667,-13.300000]}" id="NCID0EH2DK" xlink:type="simple">13°18'S, 74°46'W</named-content></named-content>, 11 Apr 2005, <italic>J. Roque 4799</italic> (USM); Huaytamayoc-Tansiri, <named-content xmlns:xlink="http://www.w3.org/1999/xlink" content-type="dwc:verbatimCoordinates" xlink:type="simple"><named-content content-type="geo-json" specific-use="{&#34;type&#34;:&#34;Point&#34;,&#34;coordinates&#34;:[-75.166667,-12.700000]}" id="NCID0ER2DK" xlink:type="simple">12°42'S, 75°10'W</named-content></named-content>, May 1956, <italic>O. Tovar 2560</italic> (USM); <bold>Junín</bold>: Anticona, abajo entre Casapalca y Oroya, <named-content xmlns:xlink="http://www.w3.org/1999/xlink" content-type="dwc:verbatimCoordinates" xlink:type="simple"><named-content content-type="geo-json" specific-use="{&#34;type&#34;:&#34;Point&#34;,&#34;coordinates&#34;:[-76.183333,-11.583333]}" id="NCID0E42DK" xlink:type="simple">11°35'S, 76°11'W</named-content></named-content>, 26 Jun 1954, <italic>O. Tovar &amp; L. Constance 9194</italic> (USM-29378 [mixed with <italic><tp:taxon-name><tp:taxon-name-part taxon-name-part-type="genus" reg="Xenophyllum">X.</tp:taxon-name-part> <tp:taxon-name-part taxon-name-part-type="species" reg="decorum">decorum</tp:taxon-name-part></tp:taxon-name></italic> and <italic><tp:taxon-name><tp:taxon-name-part taxon-name-part-type="genus" reg="Xenophyllum">X.</tp:taxon-name-part> <tp:taxon-name-part taxon-name-part-type="species" reg="digitatum">digitatum</tp:taxon-name-part></tp:taxon-name></italic>]); Yauli, Ticlio, <named-content xmlns:xlink="http://www.w3.org/1999/xlink" content-type="dwc:verbatimCoordinates" xlink:type="simple"><named-content content-type="geo-json" specific-use="{&#34;type&#34;:&#34;Point&#34;,&#34;coordinates&#34;:[-76.183333,-11.583333]}" id="NCID0E43DK" xlink:type="simple">11°35'S, 76°11'W</named-content></named-content>, 28 Jun 1999, <italic>G. Yarupaitán 1688</italic> (US); <bold>Lima</bold>: Yauyos, Laraos, camino Jalcacha a Palca, <named-content xmlns:xlink="http://www.w3.org/1999/xlink" content-type="dwc:verbatimCoordinates" xlink:type="simple"><named-content content-type="geo-json" specific-use="{&#34;type&#34;:&#34;Point&#34;,&#34;coordinates&#34;:[-75.716667,-12.333333]}" id="NCID0EJ4DK" xlink:type="simple">12°20'S, 75°43'W</named-content></named-content>, 25 May 1995, <italic>H. Beltrán 1702</italic> (USM); Huaral, Pacaros, abra de Antajirca, límite entre Lima y Pasco, <named-content xmlns:xlink="http://www.w3.org/1999/xlink" content-type="dwc:verbatimCoordinates" xlink:type="simple"><named-content content-type="geo-json" specific-use="{&#34;type&#34;:&#34;Point&#34;,&#34;coordinates&#34;:[-76.533333,-11.033333]}" id="NCID0ET4DK" xlink:type="simple">11°2'S, 76°32'W</named-content></named-content>, 20 Jun 2015, <italic>H. Beltrán &amp; W. Aparco 7842</italic> (USM); Yauyos, Laraos, Carhuanisho, <named-content xmlns:xlink="http://www.w3.org/1999/xlink" content-type="dwc:verbatimCoordinates" xlink:type="simple"><named-content content-type="geo-json" specific-use="{&#34;type&#34;:&#34;Point&#34;,&#34;coordinates&#34;:[-75.633333,-12.366667]}" id="NCID0E44DK" xlink:type="simple">12°22'S, 75°38'W</named-content></named-content>, 4 Jun 2017, <italic>H. Beltrán 8086</italic> (USM); Huarochirí, arriba de la laguna de Chumpicocha, <named-content xmlns:xlink="http://www.w3.org/1999/xlink" content-type="dwc:verbatimCoordinates" xlink:type="simple"><named-content content-type="geo-json" specific-use="{&#34;type&#34;:&#34;Point&#34;,&#34;coordinates&#34;:[-76.150000,-11.950000]}" id="NCID0EH5DK" xlink:type="simple">11°57'S, 76°9'W</named-content></named-content>, 27 May 1953, <italic>E. Cerrate 2006</italic> (USM); Huarochirí, San Damián, Chanape, Soyracocha, <named-content xmlns:xlink="http://www.w3.org/1999/xlink" content-type="dwc:verbatimCoordinates" xlink:type="simple"><named-content content-type="geo-json" specific-use="{&#34;type&#34;:&#34;Point&#34;,&#34;coordinates&#34;:[-76.016667,-11.900000]}" id="NCID0ER5DK" xlink:type="simple">11°54'S, 76°1'W</named-content></named-content>, 10 Jul 2013, <italic>P. Gonzáles &amp; B. Brito 2658</italic> (USM); Huarochirí, San Damián, abra entre Chanape y la comunidad Checca, <named-content xmlns:xlink="http://www.w3.org/1999/xlink" content-type="dwc:verbatimCoordinates" xlink:type="simple"><named-content content-type="geo-json" specific-use="{&#34;type&#34;:&#34;Point&#34;,&#34;coordinates&#34;:[-76.250000,-11.916667]}" id="NCID0E25DK" xlink:type="simple">11°55'S, 76°15'W</named-content></named-content>, 14 Jul 2013, <italic>P. Gonzáles &amp; B. Brito 2665</italic> (USM); <bold>Moquegua</bold>: General Sánchez Cerro, Yunga, Perusa, <named-content xmlns:xlink="http://www.w3.org/1999/xlink" content-type="dwc:verbatimCoordinates" xlink:type="simple"><named-content content-type="geo-json" specific-use="{&#34;type&#34;:&#34;Point&#34;,&#34;coordinates&#34;:[-70.616667,-16.183333]}" id="NCID0EH6DK" xlink:type="simple">16°11'S, 70°37'W</named-content></named-content>, 3 Mar 2018, <italic>D. Montesinos &amp; J. Calvo 5956</italic> (HSP); Mariscal Nieto, Calacoa, faldas Ticsani, SE, <named-content xmlns:xlink="http://www.w3.org/1999/xlink" content-type="dwc:verbatimCoordinates" xlink:type="simple"><named-content content-type="geo-json" specific-use="{&#34;type&#34;:&#34;Point&#34;,&#34;coordinates&#34;:[-70.583333,-16.733333]}" id="NCID0ER6DK" xlink:type="simple">16°44'S, 70°35'W</named-content></named-content>, 4 Mar 2018, <italic>D. Montesinos &amp; J. Calvo 6006</italic> (HSP); <bold>Puno</bold>: Ananea ad pagum Rinconada et circa lacum alpestrim Comuni, <named-content xmlns:xlink="http://www.w3.org/1999/xlink" content-type="dwc:verbatimCoordinates" xlink:type="simple"><named-content content-type="geo-json" specific-use="{&#34;type&#34;:&#34;Point&#34;,&#34;coordinates&#34;:[-69.433333,-14.616667]}" id="NCID0E46DK" xlink:type="simple">14°37'S, 69°26'W</named-content></named-content>, 21 Oct 1976, <italic>L. Bernardi, A. Charpin &amp; F. Jacquemoud 16772</italic> (US); unpaved track across pampa to the N and W of the road between abra Pampilla and Ananea, <named-content xmlns:xlink="http://www.w3.org/1999/xlink" content-type="dwc:verbatimCoordinates" xlink:type="simple"><named-content content-type="geo-json" specific-use="{&#34;type&#34;:&#34;Point&#34;,&#34;coordinates&#34;:[-69.683333,-14.666667]}" id="NCID0EHAEK" xlink:type="simple">14°40'S, 69°41'W</named-content></named-content>, 16 Mar 2014, <italic>V.A. Funk, M. Diazgranados &amp; E. Cochachin 13180</italic> (USM); Carabaya, Corani, Minaspata, <named-content xmlns:xlink="http://www.w3.org/1999/xlink" content-type="dwc:verbatimCoordinates" xlink:type="simple"><named-content content-type="geo-json" specific-use="{&#34;type&#34;:&#34;Point&#34;,&#34;coordinates&#34;:[-70.683333,-14.016667]}" id="NCID0ERAEK" xlink:type="simple">14°1'S, 70°41'W</named-content></named-content>, 15 Oct 2017, <italic>P. Gonzáles 3837</italic> (USM); San Antonio de Esquilache, <named-content xmlns:xlink="http://www.w3.org/1999/xlink" content-type="dwc:verbatimCoordinates" xlink:type="simple"><named-content content-type="geo-json" specific-use="{&#34;type&#34;:&#34;Point&#34;,&#34;coordinates&#34;:[-70.283333,-16.100000]}" id="NCID0E2AEK" xlink:type="simple">16°6'S, 70°17'W</named-content></named-content>, 13 May 1937, <italic>D. Stafford 730</italic> (BM, K); Crestón, San Antonio [de Esquilache], 1 Jul 1937, <italic>T.G. Tutin 1203</italic> (BM).</p></tp:treatment-sec><tp:treatment-sec><!--Section generated to contain objects referenced in tp:taxon-treatment.--><fig id="F15" position="float" orientation="portrait"><object-id xmlns:xlink="http://www.w3.org/1999/xlink" content-type="doi" xlink:type="simple">10.3897/phytokeys.158.50848.figure15</object-id><object-id xmlns:xlink="http://www.w3.org/1999/xlink" content-type="arpha" xlink:type="simple">9DF38431-0753-5A8E-B0C3-41DBBE77B868</object-id><label>Figure 15.</label><caption><p>Distribution map of <italic><tp:taxon-name><tp:taxon-name-part taxon-name-part-type="genus" reg="Xenophyllum">Xenophyllum</tp:taxon-name-part> <tp:taxon-name-part taxon-name-part-type="species" reg="marcidum">marcidum</tp:taxon-name-part></tp:taxon-name></italic> (left hand) and <italic><tp:taxon-name><tp:taxon-name-part taxon-name-part-type="genus" reg="Xenophyllum">X.</tp:taxon-name-part> <tp:taxon-name-part taxon-name-part-type="species" reg="ciliolatum">ciliolatum</tp:taxon-name-part></tp:taxon-name></italic> (right hand).</p></caption><graphic xmlns:xlink="http://www.w3.org/1999/xlink" xlink:href="phytokeys-158-001-g015.jpg" position="float" orientation="portrait" xlink:type="simple" id="oo_448895.jpg"><uri content-type="original_file" xlink:type="simple">https://binary.pensoft.net/fig/448895</uri></graphic></fig></tp:treatment-sec><ref-list><ref id="B8"><mixed-citation xmlns:xlink="http://www.w3.org/1999/xlink" xlink:type="simple"><person-group><name name-style="western"><surname>Calvo</surname><given-names>J</given-names></name><name name-style="western"><surname>Muñoz-Schick</surname><given-names>M</given-names></name><name name-style="western"><surname>Moreira-Muñoz</surname><given-names>A</given-names></name></person-group> (<year>2017</year>) <article-title><italic><tp:taxon-name><tp:taxon-name-part taxon-name-part-type="genus">Xenophyllum</tp:taxon-name-part> <tp:taxon-name-part taxon-name-part-type="species">juniperinum</tp:taxon-name-part></tp:taxon-name></italic> (<tp:taxon-name><tp:taxon-name-part taxon-name-part-type="family">Compositae</tp:taxon-name-part></tp:taxon-name>, <tp:taxon-name><tp:taxon-name-part taxon-name-part-type="tribe">Senecioneae</tp:taxon-name-part></tp:taxon-name>), a new required combination.</article-title><source>Phytotaxa</source><volume>326</volume>(<issue>3</issue>): <fpage>227</fpage>–<lpage>229</lpage>. <ext-link xlink:type="simple" ext-link-type="doi" xlink:href="10.11646/phytotaxa.326.3.7">https://doi.org/10.11646/phytotaxa.326.3.7</ext-link></mixed-citation></ref><ref id="B33"><mixed-citation xmlns:xlink="http://www.w3.org/1999/xlink" xlink:type="simple"><person-group><name name-style="western"><surname>Turland</surname><given-names>NJ</given-names></name><name name-style="western"><surname>Wiersema</surname><given-names>JH</given-names></name><name name-style="western"><surname>Barrie</surname><given-names>FR</given-names></name><name name-style="western"><surname>Greuter</surname><given-names>W</given-names></name><name name-style="western"><surname>Hawksworth</surname><given-names>DL</given-names></name><name name-style="western"><surname>Herendeen</surname><given-names>PS</given-names></name><name name-style="western"><surname>Knapp</surname><given-names>S</given-names></name><name name-style="western"><surname>Kusber</surname><given-names>W-H</given-names></name><name name-style="western"><surname>Li</surname><given-names>D-Z</given-names></name><name name-style="western"><surname>Marhold</surname><given-names>K</given-names></name><name name-style="western"><surname>May</surname><given-names>TW</given-names></name><name name-style="western"><surname>McNeill</surname><given-names>J</given-names></name><name name-style="western"><surname>Monro</surname><given-names>AM</given-names></name><name name-style="western"><surname>Prado</surname><given-names>J</given-names></name><name name-style="western"><surname>Price</surname><given-names>MJ</given-names></name><name name-style="western"><surname>Smith</surname><given-names>GF</given-names></name></person-group> (<year>2018</year>) International Code of Nomenclature for algae, fungi, and plants (Shenzhen Code). Regnum Vegetabile 159: I–XXXVIII, 1–254. <ext-link xlink:type="simple" ext-link-type="doi" xlink:href="10.12705/Code.2018">https://doi.org/10.12705/Code.2018</ext-link></mixed-citation></ref><ref id="B2"><mixed-citation xmlns:xlink="http://www.w3.org/1999/xlink" xlink:type="simple"><person-group><name name-style="western"><surname>Beltrán</surname><given-names>H</given-names></name></person-group> (<year>2016</year>) <article-title>Sinopsis del género <italic><tp:taxon-name><tp:taxon-name-part taxon-name-part-type="genus">Xenophyllum</tp:taxon-name-part></tp:taxon-name></italic> (<tp:taxon-name><tp:taxon-name-part taxon-name-part-type="family">Asteraceae</tp:taxon-name-part></tp:taxon-name>: <tp:taxon-name><tp:taxon-name-part taxon-name-part-type="tribe">Senecioneae</tp:taxon-name-part></tp:taxon-name>) del Perú.</article-title><source>Arnaldoa</source><volume>23</volume>(<issue>1</issue>): <fpage>351</fpage>–<lpage>362</lpage>.</mixed-citation></ref><ref id="B15"><mixed-citation xmlns:xlink="http://www.w3.org/1999/xlink" xlink:type="simple"><person-group><name name-style="western"><surname>Funk</surname><given-names>VA</given-names></name></person-group> (<year>1997a</year>) <article-title><italic><tp:taxon-name><tp:taxon-name-part taxon-name-part-type="genus">Xenophyllum</tp:taxon-name-part></tp:taxon-name></italic>, a New Andean Genus Extracted from <italic><tp:taxon-name><tp:taxon-name-part taxon-name-part-type="genus">Werneria</tp:taxon-name-part></tp:taxon-name></italic> s.l. (<tp:taxon-name><tp:taxon-name-part taxon-name-part-type="family">Compositae</tp:taxon-name-part></tp:taxon-name>: <tp:taxon-name><tp:taxon-name-part taxon-name-part-type="tribe">Senecioneae</tp:taxon-name-part></tp:taxon-name>).</article-title><source>Novon</source><volume>7</volume>(<issue>3</issue>): <fpage>235</fpage>–<lpage>241</lpage>. <ext-link xlink:type="simple" ext-link-type="doi" xlink:href="10.2307/3391934">https://doi.org/10.2307/3391934</ext-link></mixed-citation></ref><ref id="B21"><mixed-citation xmlns:xlink="http://www.w3.org/1999/xlink" xlink:type="simple"><person-group><name name-style="western"><surname>McNeill</surname><given-names>J</given-names></name></person-group> (<year>2014</year>) <article-title>Holotype specimens and type citations: General issues.</article-title><source>Taxon</source><volume>63</volume>(<issue>5</issue>): <fpage>1112</fpage>–<lpage>1113</lpage>. <ext-link xlink:type="simple" ext-link-type="doi" xlink:href="10.12705/635.7">https://doi.org/10.12705/635.7</ext-link></mixed-citation></ref></ref-list></tp:taxon-treatment>
