# Supplementary material for: Taxonomic revision of the Andean genus Xenophyllum (Compositae, Senecioneae)
Source: PhytoKeys. 2020 Sep 3;158:1–106. doi: 10.3897/phytokeys.158.50848 (PMC7483337; doi:10.3897/phytokeys.158.50848)
Supplement: XML Treatment for Xenophyllum juniperinum [file phytokeys.158.50848-treatment13.xml]

<!DOCTYPE tp:taxon-treatment
  PUBLIC "-//TaxonX//DTD Taxonomic Treatment Publishing DTD v0 20100105//EN" "tax-treatment-NSO.dtd">
<tp:taxon-treatment xmlns:tp="http://www.plazi.org/taxpub"><tp:treatment-meta><kwd-group><label>Taxon classification</label><kwd><named-content xmlns:xlink="http://www.w3.org/1999/xlink" content-type="kingdom">Animalia</named-content></kwd><kwd><named-content xmlns:xlink="http://www.w3.org/1999/xlink" content-type="order">Asterales</named-content></kwd><kwd><named-content xmlns:xlink="http://www.w3.org/1999/xlink" content-type="family">Asteraceae</named-content></kwd></kwd-group><mixed-citation publication-type="journal"><person-group><name><surname>Calvo</surname><given-names>Joel</given-names></name><name><surname>Moreira-Muñoz</surname><given-names>Andrés</given-names></name></person-group><article-title>Taxonomic revision of the Andean genus <italic><tp:taxon-name><tp:taxon-name-part taxon-name-part-type="genus" reg="Xenophyllum">Xenophyllum</tp:taxon-name-part></tp:taxon-name></italic> (<tp:taxon-name><tp:taxon-name-part taxon-name-part-type="family">Compositae</tp:taxon-name-part></tp:taxon-name>, <tp:taxon-name><tp:taxon-name-part taxon-name-part-type="tribe">Senecioneae</tp:taxon-name-part></tp:taxon-name>)</article-title><source>PhytoKeys</source><day>03</day><month>9</month><year>2020</year><volume>158</volume><fpage>1</fpage><lpage>106</lpage><pub-id pub-id-type="doi">10.3897/phytokeys.158.50848</pub-id></mixed-citation></tp:treatment-meta><tp:nomenclature><label>10.</label><tp:taxon-name><object-id xmlns:xlink="http://www.w3.org/1999/xlink" content-type="arpha" xlink:type="simple">A941181E-6972-5160-AFA2-D07A3E26241A</object-id>
            <tp:taxon-name-part taxon-name-part-type="genus" reg="Xenophyllum">Xenophyllum</tp:taxon-name-part>
            <tp:taxon-name-part taxon-name-part-type="species" reg="juniperinum">juniperinum</tp:taxon-name-part>
          </tp:taxon-name><tp:taxon-authority>(Hieron.) J.Calvo, Phytotaxa 326(3): 228. 2017.</tp:taxon-authority><tp:nomenclature-citation-list><tp:nomenclature-citation><tp:taxon-name>
                <tp:taxon-name-part taxon-name-part-type="genus" reg="Werneria">Werneria</tp:taxon-name-part> <tp:taxon-name-part taxon-name-part-type="species" reg="juniperina">juniperina</tp:taxon-name-part></tp:taxon-name><comment>Hieron., Bot. Jahrb. Syst. 21(3): 365. 1895. Syntypes. Chile/Bolivia. Tacora-Sajama, 4200−4300 m, Oct 1876, <italic>A. Stübel 106</italic> (B, destroyed; photo F0BN015812!); Bolivia. Oruro: alrededores de Tomarapi, 4200−4400 m, Oct 1876, <italic>A. Stübel 116</italic> (B, destroyed; photo F0BN015812!). Neotype, designated by <xref ref-type="bibr" rid="B8">Calvo et al. (2017</xref>: 228): Chile. Arica-Parinacota: camino a Tacora antes del Portezuelo, 18°07’59’’S, 69°32’37’’W, 4505 m, 26 May 2011, <italic>A. Moreira-Muñoz, M. Muñoz &amp; V. Morales 1640</italic> (SGO s.n.!; isoneotype: CONC-180071!).</comment></tp:nomenclature-citation><tp:nomenclature-citation><tp:taxon-name>
                <tp:taxon-name-part taxon-name-part-type="genus" reg="Werneria">Werneria</tp:taxon-name-part> <tp:taxon-name-part taxon-name-part-type="species" reg="lycopodioides">lycopodioides</tp:taxon-name-part></tp:taxon-name><comment>S.F.Blake, J. Washington Acad. Sci. 18: 493. 1928. <tp:taxon-name><tp:taxon-name-part taxon-name-part-type="genus" reg="Xenophyllum">Xenophyllum</tp:taxon-name-part> <tp:taxon-name-part taxon-name-part-type="species" reg="lycopodioides">lycopodioides</tp:taxon-name-part></tp:taxon-name> (S.F.Blake) V.A.Funk, Novon 7(3): 240. 1997. Type. Peru. Tacna: Tacna, volcán Tacora, co. Quiñuta [cerro Queñuta], 5000 m, Apr 1926, <italic>E. Werdermann 1164</italic> (holotype: GH s.n.!; isotypes: B s.n.!, BM s.n.!, CAS s.n.!, CONC-28852!, E-00301054 (digital image!), F-694487!, G-00305675 (digital image!), K-000527738 (digital image!), LIL-26668!, LPB s.n.!, LP-002608 (digital image!), M-0147059 (digital image!), MO s.n.!, NY s.n.!, OS-0000378 (digital image!), UC s.n.!, US-00622867!, US-01256002!).</comment></tp:nomenclature-citation></tp:nomenclature-citation-list></tp:nomenclature><tp:treatment-sec sec-type="description" id="SECID0EWDEK"><title>Description.</title><p>Suffruticose plant, forming clumps of erect stems. <bold><italic>Rhizomes</italic></bold> 5–10 × 0.4–0.6 cm, horizontal to oblique, glabrous. <bold><italic>Stems</italic></bold> 8–15 cm tall, usually simple, glabrous, with leaves uniformly arranged along it. <bold><italic>Leaves</italic></bold> imbricate, adpressed to the stem, extending into a glabrous sheath-like base; leaf laminas 5–7 × 1.1–2 mm, linear-triangular, rather acute at the apex, minutely, irregularly denticulate, obtusely triangular in cross section, glabrous, 1-nerved above (barely visible), 1-nerved beneath, fleshy, drying coriaceous, matte. <bold><italic>Capitula</italic></bold> radiate, erect, sessile. <bold><italic>Involucres</italic></bold> 7–7.7 × 4–6.2 mm, narrowly cupuliform; involucral bracts 8 to 11, 2.8–3.4 × 1.8–2.8 mm, acute at the apex, dark-purplish. <bold><italic>Ray florets</italic></bold> 8 to 13; corollas 4.5–5.5 × 0.4–0.7 mm, unconspicuously veined, subentire to slightly 3-toothed at the apex, not surpassing the involucre, yellow. <bold><italic>Disc florets</italic></bold> 28 to 36; corollas 5.5–5.7 mm long, yellow; style branches truncate with a crown of sweeping trichomes, yellowish. <bold><italic>Achenes</italic></bold> 3.4–3.9 × 0.8–1 mm, cylindrical, 7 to 8-ribbed, glabrous; pappus 5.2–9 mm long, barbellate, whitish. Chromosome number unknown. Figs <xref ref-type="fig" rid="F2">2C</xref>, <xref ref-type="fig" rid="F16">16</xref>.</p><fig id="F16" position="float" orientation="portrait"><object-id xmlns:xlink="http://www.w3.org/1999/xlink" content-type="doi" xlink:type="simple">10.3897/phytokeys.158.50848.figure16</object-id><object-id xmlns:xlink="http://www.w3.org/1999/xlink" content-type="arpha" xlink:type="simple">14CF5A0A-C502-5A6C-A25D-A6ECBDA83EAE</object-id><label>Figure 16.</label><caption><p><italic><tp:taxon-name><tp:taxon-name-part taxon-name-part-type="genus" reg="Xenophyllum">Xenophyllum</tp:taxon-name-part> <tp:taxon-name-part taxon-name-part-type="species" reg="juniperinum">juniperinum</tp:taxon-name-part></tp:taxon-name></italic><bold>A</bold> habit <bold>B</bold> stem apical part and capitula <bold>C, D</bold> uppermost leaves and capitulum (notice leaf variability) <bold>E</bold> adaxial leaf surface <bold>F</bold> ray floret (frontward bristles removed) <bold>G</bold> ray floret (pappus removed) <bold>H</bold> disc floret (frontward bristles removed) <bold>I</bold> stamen <bold>J</bold> style. <bold>A, B</bold> drawn from <italic>Werdermann 1164</italic> (GH), <bold>C–E</bold> (drawn from <italic>Werdermann 1164</italic>, CAS), and <bold>F, G</bold> (drawn from <italic>Werdermann 1164</italic>, US). Illustration by Alice Tangerini.</p></caption><graphic xmlns:xlink="http://www.w3.org/1999/xlink" xlink:href="phytokeys-158-001-g016.jpg" position="float" orientation="portrait" xlink:type="simple" id="oo_448896.jpg"><uri content-type="original_file" xlink:type="simple">https://binary.pensoft.net/fig/448896</uri></graphic></fig></tp:treatment-sec><tp:treatment-sec sec-type="Additional iconography" id="SECID0EJHEK"><title>Additional iconography.</title><p><xref ref-type="bibr" rid="B3">Blake (1928</xref>: 496, fig. 1K–M sub <italic><tp:taxon-name><tp:taxon-name-part taxon-name-part-type="genus" reg="Werneria">Werneria</tp:taxon-name-part> <tp:taxon-name-part taxon-name-part-type="species" reg="lycopodioides">lycopodioides</tp:taxon-name-part></tp:taxon-name></italic>); <xref ref-type="bibr" rid="B2">Beltrán (2016</xref>: 358, fig. 2A, sub <italic><tp:taxon-name><tp:taxon-name-part taxon-name-part-type="genus" reg="Xenophyllum">X.</tp:taxon-name-part> <tp:taxon-name-part taxon-name-part-type="species" reg="lycopodioides">lycopodioides</tp:taxon-name-part></tp:taxon-name></italic>, as photo); <xref ref-type="bibr" rid="B8">Calvo et al. (2017</xref>: 228, fig. 1, as photo).</p></tp:treatment-sec><tp:treatment-sec sec-type="distribution" id="SECID0ERIEK"><title>Distribution and habitat.</title><p>Southern Peru to northern Chile. Bolivia (Oruro, Potosí), Chile (Antofagasta, Arica-Parinacota, Tarapacá [expected]), Peru (Tacna). It grows in exposed places on rocky and sandy soils of the dry and desertic puna ecoregions, between elevations of 4000–5200 m (Fig. <xref ref-type="fig" rid="F17">17</xref>).</p><p>Most populations of this species are located between eastern Tacna (Peru), northeastern Arica-Parinacota (Chile), and northwestern Oruro (Bolivia). However, a few collections are from further south (northeastern Antofagasta in Chile and western Potosí in Bolivia). Its presence in the Chilean region of Tarapacá is expected.</p><fig id="F17" position="float" orientation="portrait"><object-id xmlns:xlink="http://www.w3.org/1999/xlink" content-type="doi" xlink:type="simple">10.3897/phytokeys.158.50848.figure17</object-id><object-id xmlns:xlink="http://www.w3.org/1999/xlink" content-type="arpha" xlink:type="simple">D034C6EF-FBC3-5A72-A007-0D40D2555011</object-id><label>Figure 17.</label><caption><p>Distribution map of <italic><tp:taxon-name><tp:taxon-name-part taxon-name-part-type="genus" reg="Xenophyllum">Xenophyllum</tp:taxon-name-part> <tp:taxon-name-part taxon-name-part-type="species" reg="juniperinum">juniperinum</tp:taxon-name-part></tp:taxon-name></italic> (left hand), <italic><tp:taxon-name><tp:taxon-name-part taxon-name-part-type="genus" reg="Xenophyllum">X.</tp:taxon-name-part> <tp:taxon-name-part taxon-name-part-type="species" reg="weddellii">weddellii</tp:taxon-name-part></tp:taxon-name></italic> (right hand, closed triangle), and <italic><tp:taxon-name><tp:taxon-name-part taxon-name-part-type="genus" reg="Xenophyllum">X.</tp:taxon-name-part> <tp:taxon-name-part taxon-name-part-type="species" reg="incisum">incisum</tp:taxon-name-part></tp:taxon-name></italic> (right hand, open circle).</p></caption><graphic xmlns:xlink="http://www.w3.org/1999/xlink" xlink:href="phytokeys-158-001-g017.jpg" position="float" orientation="portrait" xlink:type="simple" id="oo_448897.jpg"><uri content-type="original_file" xlink:type="simple">https://binary.pensoft.net/fig/448897</uri></graphic></fig></tp:treatment-sec><tp:treatment-sec sec-type="phenology" id="SECID0EKKEK"><title>Phenology.</title><p>Flowering from April to December.</p></tp:treatment-sec><tp:treatment-sec sec-type="etymology" id="SECID0EPKEK"><title>Etymology.</title><p>It is named after the genus <italic><tp:taxon-name><tp:taxon-name-part taxon-name-part-type="genus" reg="Juniperus">Juniperus</tp:taxon-name-part></tp:taxon-name></italic> L. (<tp:taxon-name><tp:taxon-name-part taxon-name-part-type="family">Cupressaceae</tp:taxon-name-part></tp:taxon-name>) due to the leaves of this species resembling those of some species belonging to the mentioned genus.</p></tp:treatment-sec><tp:treatment-sec sec-type="notes" id="SECID0EBLEK"><title>Notes.</title><p><italic><tp:taxon-name><tp:taxon-name-part taxon-name-part-type="genus" reg="Xenophyllum">Xenophyllum</tp:taxon-name-part> <tp:taxon-name-part taxon-name-part-type="species" reg="juniperinum">juniperinum</tp:taxon-name-part></tp:taxon-name></italic> forms clumps of erect stems 8–15 cm long, which bear imbricate leaves that are adpressed to the stem and uniformly arranged along it. The leaves are somewhat broadened at the base and the margin is minutely, irregularly denticulate. The yellow ray corollas not surpassing the involucre is a distinctive character of this species, which is shared with <italic><tp:taxon-name><tp:taxon-name-part taxon-name-part-type="genus" reg="Xenophyllum">X.</tp:taxon-name-part> <tp:taxon-name-part taxon-name-part-type="species" reg="ciliolatum">ciliolatum</tp:taxon-name-part></tp:taxon-name></italic> (see comments under it for comparison purposes).</p><p>Although the syntypes of the name <italic><tp:taxon-name><tp:taxon-name-part taxon-name-part-type="genus" reg="Werneria">Werneria</tp:taxon-name-part> <tp:taxon-name-part taxon-name-part-type="species" reg="juniperina">juniperina</tp:taxon-name-part></tp:taxon-name></italic> Hieron. were apparently destroyed at B in 1943, it should be mentioned that <xref ref-type="bibr" rid="B28">Rockhausen (1939)</xref> had the opportunity to study them and designated the collection <italic>Stübel 106</italic> as “typus”. See <xref ref-type="bibr" rid="B8">Calvo et al. (2017)</xref> for further details on the neotypification.</p></tp:treatment-sec><tp:treatment-sec sec-type="material" id="SECID0EUMEK"><title>Additional specimens examined.</title><p><bold>Bolivia. Oruro</bold>: Sajama, cerca 8 km SO hacia la quebrada de Tirallani (pasando quebrada Sururia), <named-content xmlns:xlink="http://www.w3.org/1999/xlink" content-type="dwc:verbatimCoordinates" xlink:type="simple"><named-content content-type="geo-json" specific-use="{&#34;type&#34;:&#34;Point&#34;,&#34;coordinates&#34;:[-68.866667,-18.150000]}" id="NCID0E6MEK" xlink:type="simple">18°9'S, 68°52'W</named-content></named-content>, 25 Mar 2005, <italic>S.G. Beck 31109</italic> (LPB); Sajama, subiendo al cerro Sajama, desde la quebrada Tirallani, <named-content xmlns:xlink="http://www.w3.org/1999/xlink" content-type="dwc:verbatimCoordinates" xlink:type="simple"><named-content content-type="geo-json" specific-use="{&#34;type&#34;:&#34;Point&#34;,&#34;coordinates&#34;:[-68.866667,-18.150000]}" id="NCID0EJNEK" xlink:type="simple">18°9'S, 68°52'W</named-content></named-content>, 27 Mar 2005, <italic>S.G. Beck 31148</italic> (LPB); Sajama, de Tambo Quemado 10 km hacia Chachacomani y subiendo sobre una mina de azufre, sobre el glaciar Acotango, <named-content xmlns:xlink="http://www.w3.org/1999/xlink" content-type="dwc:verbatimCoordinates" xlink:type="simple"><named-content content-type="geo-json" specific-use="{&#34;type&#34;:&#34;Point&#34;,&#34;coordinates&#34;:[-69.283333,-18.350000]}" id="NCID0ETNEK" xlink:type="simple">18°21'S, 69°17'W</named-content></named-content>, 14 Mar 2012, <italic>S.G. Beck 32750</italic> (LPB, US); Sajama, de Tambo Quemado 10 km hacia Chachacomani y subiendo sobre una mina de azufre, sobre el glaciar Acotango, <named-content xmlns:xlink="http://www.w3.org/1999/xlink" content-type="dwc:verbatimCoordinates" xlink:type="simple"><named-content content-type="geo-json" specific-use="{&#34;type&#34;:&#34;Point&#34;,&#34;coordinates&#34;:[-69.283333,-18.350000]}" id="NCID0E4NEK" xlink:type="simple">18°21'S, 69°17'W</named-content></named-content>, 14 Mar 2012, <italic>S.G. Beck 32753</italic> (LPB); Sajama, de Tambo Quemado 10 km hacia Chachacomani y subiendo sobre una mina de azufre, sobre el glaciar Acotango, <named-content xmlns:xlink="http://www.w3.org/1999/xlink" content-type="dwc:verbatimCoordinates" xlink:type="simple"><named-content content-type="geo-json" specific-use="{&#34;type&#34;:&#34;Point&#34;,&#34;coordinates&#34;:[-69.283333,-18.350000]}" id="NCID0EHOEK" xlink:type="simple">18°21'S, 69°17'W</named-content></named-content>, 14 Mar 2012, <italic>S.G. Beck 32757</italic> (LPB); P.N. Sajama, 5 km antes de la entrada para el pueblo de Sajama, <named-content xmlns:xlink="http://www.w3.org/1999/xlink" content-type="dwc:verbatimCoordinates" xlink:type="simple"><named-content content-type="geo-json" specific-use="{&#34;type&#34;:&#34;Point&#34;,&#34;coordinates&#34;:[-68.950000,-18.166667]}" id="NCID0EROEK" xlink:type="simple">18°10'S, 68°57'W</named-content></named-content>, 15 Nov 1999, <italic>G. Bourdy 2197</italic> (LPB); Sajama, S side of nev. Sajama just below snowline on E side of río Sururia, N walk up from 4300 m where rd. circles nev., <named-content xmlns:xlink="http://www.w3.org/1999/xlink" content-type="dwc:verbatimCoordinates" xlink:type="simple"><named-content content-type="geo-json" specific-use="{&#34;type&#34;:&#34;Point&#34;,&#34;coordinates&#34;:[-68.883333,-18.133333]}" id="NCID0E2OEK" xlink:type="simple">18°8'S, 68°53'W</named-content></named-content>, 19 Apr 1995, <italic>V.A. Funk 11352</italic> (LPB, US); Sajama, ladera Sajama, 18 Aug 1982, <italic>E. Jordan 158</italic> (LPB, US); Sajama, S del nevado Sajama, <named-content xmlns:xlink="http://www.w3.org/1999/xlink" content-type="dwc:verbatimCoordinates" xlink:type="simple"><named-content content-type="geo-json" specific-use="{&#34;type&#34;:&#34;Point&#34;,&#34;coordinates&#34;:[-68.866667,-18.116667]}" id="NCID0EHPEK" xlink:type="simple">18°7'S, 68°52'W</named-content></named-content>, 17 Mar 1984, <italic>M. Liberman 812</italic> (LPB, US); Sajama, Turco, <named-content xmlns:xlink="http://www.w3.org/1999/xlink" content-type="dwc:verbatimCoordinates" xlink:type="simple"><named-content content-type="geo-json" specific-use="{&#34;type&#34;:&#34;Point&#34;,&#34;coordinates&#34;:[-68.200000,-18.183333]}" id="NCID0ERPEK" xlink:type="simple">18°11'S, 68°12'W</named-content></named-content>, 1993, <italic>J. Mallea 15</italic> (LPB); Sajama, Turco, <named-content xmlns:xlink="http://www.w3.org/1999/xlink" content-type="dwc:verbatimCoordinates" xlink:type="simple"><named-content content-type="geo-json" specific-use="{&#34;type&#34;:&#34;Point&#34;,&#34;coordinates&#34;:[-68.200000,-18.183333]}" id="NCID0E2PEK" xlink:type="simple">18°11'S, 68°12'W</named-content></named-content>, 1993, <italic>J. Mallea 24</italic> (LPB); Sajama, nevado Sajama, 18 Aug 1982, <italic>X. Menhofer 1506</italic> (LPB, US); Sajama, Berg nördl. volcán Payachatas, <named-content xmlns:xlink="http://www.w3.org/1999/xlink" content-type="dwc:verbatimCoordinates" xlink:type="simple"><named-content content-type="geo-json" specific-use="{&#34;type&#34;:&#34;Point&#34;,&#34;coordinates&#34;:[-69.100000,-18.150000]}" id="NCID0EHQEK" xlink:type="simple">18°9'S, 69°6'W</named-content></named-content>, 17 Sep 2001, <italic>B.J. Ruthsatz 10539</italic> (LPB); Sajama, Chachacomani, Acotango, <named-content xmlns:xlink="http://www.w3.org/1999/xlink" content-type="dwc:verbatimCoordinates" xlink:type="simple"><named-content content-type="geo-json" specific-use="{&#34;type&#34;:&#34;Point&#34;,&#34;coordinates&#34;:[-69.033333,-18.350000]}" id="NCID0ERQEK" xlink:type="simple">18°21'S, 69°2'W</named-content></named-content>, 23 Sep 2001, <italic>B.J. Ruthsatz 10549</italic> (LPB); <bold>Potosí</bold>: Daniel Campos, a 11 km al W de San Pedro Quemes, <named-content xmlns:xlink="http://www.w3.org/1999/xlink" content-type="dwc:verbatimCoordinates" xlink:type="simple"><named-content content-type="geo-json" specific-use="{&#34;type&#34;:&#34;Point&#34;,&#34;coordinates&#34;:[-68.133333,-20.733333]}" id="NCID0E4QEK" xlink:type="simple">20°44'S, 68°8'W</named-content></named-content>, 21 Jun 1999, <italic>C. Salles 229</italic> (LPB). <bold>Chile. Antofagasta</bold>: El Loa, trayecto entre cerro Carasilla y salar Ascotán, ladera exposición N, <named-content xmlns:xlink="http://www.w3.org/1999/xlink" content-type="dwc:verbatimCoordinates" xlink:type="simple"><named-content content-type="geo-json" specific-use="{&#34;type&#34;:&#34;Point&#34;,&#34;coordinates&#34;:[-68.283333,-21.683333]}" id="NCID0EJREK" xlink:type="simple">21°41'S, 68°17'W</named-content></named-content>, 28 Mar 1985, <italic>M. Arroyo, C. Villagrán &amp; J. Armesto 85-394B</italic> (CONC); Ollagüe, volcán Aucanquilcha, ladera E, cerca de la línea del andarivel abandonado, <named-content xmlns:xlink="http://www.w3.org/1999/xlink" content-type="dwc:verbatimCoordinates" xlink:type="simple"><named-content content-type="geo-json" specific-use="{&#34;type&#34;:&#34;Point&#34;,&#34;coordinates&#34;:[-68.416667,-21.183333]}" id="NCID0ETREK" xlink:type="simple">21°11'S, 68°25'W</named-content></named-content>, 23 Apr 2019, <italic>J. Calvo &amp; A. Moreira-Muñoz 7930</italic> (CONC, SGO); <bold>Arica-Parinacota</bold>: Parinacota, cerro Guane Guane, <named-content xmlns:xlink="http://www.w3.org/1999/xlink" content-type="dwc:verbatimCoordinates" xlink:type="simple"><named-content content-type="geo-json" specific-use="{&#34;type&#34;:&#34;Point&#34;,&#34;coordinates&#34;:[-69.250000,-18.166667]}" id="NCID0E6REK" xlink:type="simple">18°10'S, 69°15'W</named-content></named-content>, 20 Apr 1980, <italic>M. Arroyo, C. Villagrán &amp; J. Moreno 2623A</italic> (CONC); Parinacota, camino desde Pacollo hasta nevados de Putre, <named-content xmlns:xlink="http://www.w3.org/1999/xlink" content-type="dwc:verbatimCoordinates" xlink:type="simple"><named-content content-type="geo-json" specific-use="{&#34;type&#34;:&#34;Point&#34;,&#34;coordinates&#34;:[-69.483333,-18.066667]}" id="NCID0EJSEK" xlink:type="simple">18°4'S, 69°29'W</named-content></named-content>, 15 Apr 1984, <italic>M. Arroyo 84-857</italic> (CONC); Parinacota, cerro Choquelimpie, <named-content xmlns:xlink="http://www.w3.org/1999/xlink" content-type="dwc:verbatimCoordinates" xlink:type="simple"><named-content content-type="geo-json" specific-use="{&#34;type&#34;:&#34;Point&#34;,&#34;coordinates&#34;:[-69.216667,-18.266667]}" id="NCID0ETSEK" xlink:type="simple">18°16'S, 69°13'W</named-content></named-content>, 19 Apr 1984, <italic>M. Arroyo 84-912</italic> (CONC); Tacora, 14 km hacia Aguas Calientes, después 1 km más arriba, <named-content xmlns:xlink="http://www.w3.org/1999/xlink" content-type="dwc:verbatimCoordinates" xlink:type="simple"><named-content content-type="geo-json" specific-use="{&#34;type&#34;:&#34;Point&#34;,&#34;coordinates&#34;:[-69.800000,-17.700000]}" id="NCID0E4SEK" xlink:type="simple">17°42'S, 69°48'W</named-content></named-content>, 11 Feb 2015, <italic>S.G. Beck 34533</italic> (LPB); Parinacota, camino entre Pacollo y Colpitas, <named-content xmlns:xlink="http://www.w3.org/1999/xlink" content-type="dwc:verbatimCoordinates" xlink:type="simple"><named-content content-type="geo-json" specific-use="{&#34;type&#34;:&#34;Point&#34;,&#34;coordinates&#34;:[-69.300000,-18.083333]}" id="NCID0EHTEK" xlink:type="simple">18°5'S, 69°18'W</named-content></named-content>, 18 Jan 2000, <italic>E. Belmonte 20005</italic> (CONC, MA); Parinacota, quebrada Vilasamanani, <named-content xmlns:xlink="http://www.w3.org/1999/xlink" content-type="dwc:verbatimCoordinates" xlink:type="simple"><named-content content-type="geo-json" specific-use="{&#34;type&#34;:&#34;Point&#34;,&#34;coordinates&#34;:[-69.533333,-18.300000]}" id="NCID0ERTEK" xlink:type="simple">18°18'S, 69°32'W</named-content></named-content>, 15 Dec 1988, <italic>E. Belmonte 88619</italic> (CONC); Parinacota, quebrada Ichusgualla, <named-content xmlns:xlink="http://www.w3.org/1999/xlink" content-type="dwc:verbatimCoordinates" xlink:type="simple"><named-content content-type="geo-json" specific-use="{&#34;type&#34;:&#34;Point&#34;,&#34;coordinates&#34;:[-69.566667,-18.200000]}" id="NCID0E2TEK" xlink:type="simple">18°12'S, 69°34'W</named-content></named-content>, 16 Dec 1988, <italic>E. Belmonte 88635</italic> (CONC); above road to Tacora (rt. A23), slope of co. de Llancoma, <named-content xmlns:xlink="http://www.w3.org/1999/xlink" content-type="dwc:verbatimCoordinates" xlink:type="simple"><named-content content-type="geo-json" specific-use="{&#34;type&#34;:&#34;Point&#34;,&#34;coordinates&#34;:[-69.533333,-18.133333]}" id="NCID0EFUEK" xlink:type="simple">18°8'S, 69°32'W</named-content></named-content>, 7 Mar 2014, <italic>V.A. Funk, M. Diazgranados &amp; J.M. Bonifacio 13103</italic> (US); NW slope of Volcán Tarapacá along small trail to the snow line, <named-content xmlns:xlink="http://www.w3.org/1999/xlink" content-type="dwc:verbatimCoordinates" xlink:type="simple"><named-content content-type="geo-json" specific-use="{&#34;type&#34;:&#34;Point&#34;,&#34;coordinates&#34;:[-69.516667,-18.100000]}" id="NCID0EPUEK" xlink:type="simple">18°6'S, 69°31'W</named-content></named-content>, 9 Mar 2014, <italic>V.A. Funk, M. Diazgranados &amp; J.M. Bonifacio 13136</italic> (US); cerro Chapiquiña, sobre el portezuelo, antenas, <named-content xmlns:xlink="http://www.w3.org/1999/xlink" content-type="dwc:verbatimCoordinates" xlink:type="simple"><named-content content-type="geo-json" specific-use="{&#34;type&#34;:&#34;Point&#34;,&#34;coordinates&#34;:[-69.483333,-18.316667]}" id="NCID0EZUEK" xlink:type="simple">18°19'S, 69°29'W</named-content></named-content>, 9 Jun 2012, <italic>A. Moreira-Muñoz 1936</italic> (SGO); bajando desde Portezuelo Taapacá hacia Putre, en el límite comunal, <named-content xmlns:xlink="http://www.w3.org/1999/xlink" content-type="dwc:verbatimCoordinates" xlink:type="simple"><named-content content-type="geo-json" specific-use="{&#34;type&#34;:&#34;Point&#34;,&#34;coordinates&#34;:[-69.533333,-18.100000]}" id="NCID0EDVEK" xlink:type="simple">18°6'S, 69°32'W</named-content></named-content>, 20 Oct 2012, <italic>A. Moreira-Muñoz et al. 2037</italic> (SGO, US); pasado Azufrera Tacora, <named-content xmlns:xlink="http://www.w3.org/1999/xlink" content-type="dwc:verbatimCoordinates" xlink:type="simple"><named-content content-type="geo-json" specific-use="{&#34;type&#34;:&#34;Point&#34;,&#34;coordinates&#34;:[-69.816667,-17.700000]}" id="NCID0ENVEK" xlink:type="simple">17°42'S, 69°49'W</named-content></named-content>, 17 Mar 2015, <italic>A. Moreira-Muñoz &amp; F. Luebert 2408</italic> (SGO); Aguas Calientes, Tacora, <named-content xmlns:xlink="http://www.w3.org/1999/xlink" content-type="dwc:verbatimCoordinates" xlink:type="simple"><named-content content-type="geo-json" specific-use="{&#34;type&#34;:&#34;Point&#34;,&#34;coordinates&#34;:[-69.816667,-17.716667]}" id="NCID0EXVEK" xlink:type="simple">17°43'S, 69°49'W</named-content></named-content>, 17 Sep 1955, <italic>M. Ricardi 3377</italic> (CONC); Aguas Calientes, volcán Tacora, <named-content xmlns:xlink="http://www.w3.org/1999/xlink" content-type="dwc:verbatimCoordinates" xlink:type="simple"><named-content content-type="geo-json" specific-use="{&#34;type&#34;:&#34;Point&#34;,&#34;coordinates&#34;:[-69.816667,-17.716667]}" id="NCID0EBWEK" xlink:type="simple">17°43'S, 69°49'W</named-content></named-content>, 19 Sep 1955, <italic>M. Ricardi 3405</italic> (CONC); nevados de Putre, cerro Taapaca, <named-content xmlns:xlink="http://www.w3.org/1999/xlink" content-type="dwc:verbatimCoordinates" xlink:type="simple"><named-content content-type="geo-json" specific-use="{&#34;type&#34;:&#34;Point&#34;,&#34;coordinates&#34;:[-69.533333,-18.100000]}" id="NCID0ELWEK" xlink:type="simple">18°6'S, 69°32'W</named-content></named-content>, 15 Apr 2011, <italic>S. Teillier &amp; A. Buben 6579</italic> (CONC). <bold>Peru. Tacna</bold>: Tarata, Poma, carretera Tarata-Puno, <named-content xmlns:xlink="http://www.w3.org/1999/xlink" content-type="dwc:verbatimCoordinates" xlink:type="simple"><named-content content-type="geo-json" specific-use="{&#34;type&#34;:&#34;Point&#34;,&#34;coordinates&#34;:[-69.933333,-17.416667]}" id="NCID0EXWEK" xlink:type="simple">17°25'S, 69°56'W</named-content></named-content>, 4 Dec 1997, <italic>A. Cano 7946</italic> (USM); Tarata, cordillera del Barroso, <named-content xmlns:xlink="http://www.w3.org/1999/xlink" content-type="dwc:verbatimCoordinates" xlink:type="simple"><named-content content-type="geo-json" specific-use="{&#34;type&#34;:&#34;Point&#34;,&#34;coordinates&#34;:[-69.850000,-17.550000]}" id="NCID0EBXEK" xlink:type="simple">17°33'S, 69°51'W</named-content></named-content>, 29 Mar 1998, <italic>A. Cano 8244</italic> (USM); 32 km N of Tarata, ca. 50 km S of abra Livini (Puno), road from Tarata to Mazo-Cruz (Puno), rd. 36, <named-content xmlns:xlink="http://www.w3.org/1999/xlink" content-type="dwc:verbatimCoordinates" xlink:type="simple"><named-content content-type="geo-json" specific-use="{&#34;type&#34;:&#34;Point&#34;,&#34;coordinates&#34;:[-69.950000,-17.433333]}" id="NCID0ELXEK" xlink:type="simple">17°26'S, 69°57'W</named-content></named-content>, 11 Mar 2014, <italic>V.A. Funk, M. Diazgranados &amp; E. Cochachin 13139</italic> (US, USM); Tarata, laguna Casire [Casiri], <named-content xmlns:xlink="http://www.w3.org/1999/xlink" content-type="dwc:verbatimCoordinates" xlink:type="simple"><named-content content-type="geo-json" specific-use="{&#34;type&#34;:&#34;Point&#34;,&#34;coordinates&#34;:[-69.816667,-17.416667]}" id="NCID0EVXEK" xlink:type="simple">17°25'S, 69°49'W</named-content></named-content>, 3 Apr 1998, <italic>M.I. La Torre 2375</italic> (USM); Pasan los Vientos, cordillera del Barroso, 7 Dec 1997, <italic>J. Roque et al. 538</italic> (US, USM); Tarata, cordillera del Barroso, carretera Alto Perú-Palca, <named-content xmlns:xlink="http://www.w3.org/1999/xlink" content-type="dwc:verbatimCoordinates" xlink:type="simple"><named-content content-type="geo-json" specific-use="{&#34;type&#34;:&#34;Point&#34;,&#34;coordinates&#34;:[-69.850000,-17.550000]}" id="NCID0EBYEK" xlink:type="simple">17°33'S, 69°51'W</named-content></named-content>, 7 Dec 1997, <italic>J. Roque 559</italic> (USM [mixed with <italic><tp:taxon-name><tp:taxon-name-part taxon-name-part-type="genus" reg="Xenophyllum">X.</tp:taxon-name-part> <tp:taxon-name-part taxon-name-part-type="species" reg="poposa">poposa</tp:taxon-name-part></tp:taxon-name></italic>]); Tarata, cordillera del Barroso, carretera Alto Perú-Palca, <named-content xmlns:xlink="http://www.w3.org/1999/xlink" content-type="dwc:verbatimCoordinates" xlink:type="simple"><named-content content-type="geo-json" specific-use="{&#34;type&#34;:&#34;Point&#34;,&#34;coordinates&#34;:[-69.850000,-17.550000]}" id="NCID0EWYEK" xlink:type="simple">17°33'S, 69°51'W</named-content></named-content>, 7 Dec 1997, <italic>J. Roque 560</italic> (USM).</p></tp:treatment-sec><tp:treatment-sec><!--Section generated to contain objects referenced in tp:taxon-treatment.--><fig id="F2" position="float" orientation="portrait"><object-id xmlns:xlink="http://www.w3.org/1999/xlink" content-type="doi" xlink:type="simple">10.3897/phytokeys.158.50848.figure2</object-id><object-id xmlns:xlink="http://www.w3.org/1999/xlink" content-type="arpha" xlink:type="simple">AF45EEB3-867B-5D5A-8BE5-B0E9E7E0EA9B</object-id><label>Figure 2.</label><caption><p>Main habit types in <italic><tp:taxon-name><tp:taxon-name-part taxon-name-part-type="genus" reg="Xenophyllum">Xenophyllum</tp:taxon-name-part></tp:taxon-name></italic><bold>A, B</bold> species forming dense mats or hummocks <bold>C, D</bold> species forming clumps of somewhat distantly spaced stems <bold>A</bold><italic><tp:taxon-name><tp:taxon-name-part taxon-name-part-type="genus" reg="Xenophyllum">X.</tp:taxon-name-part> <tp:taxon-name-part taxon-name-part-type="species" reg="humile">humile</tp:taxon-name-part></tp:taxon-name></italic> (Ecuador, Pichincha, pr. Papallacta) <bold>B</bold><italic><tp:taxon-name><tp:taxon-name-part taxon-name-part-type="genus" reg="Xenophyllum">X.</tp:taxon-name-part> <tp:taxon-name-part taxon-name-part-type="species" reg="sotarense">sotarense</tp:taxon-name-part></tp:taxon-name></italic> (Colombia, Cauca, Sotará Volcano) <bold>C</bold><italic><tp:taxon-name><tp:taxon-name-part taxon-name-part-type="genus" reg="Xenophyllum">X.</tp:taxon-name-part> <tp:taxon-name-part taxon-name-part-type="species" reg="juniperinum">juniperinum</tp:taxon-name-part></tp:taxon-name></italic> (Chile, Antofagasta, Aucanquilcha Volcano) <bold>D</bold><italic><tp:taxon-name><tp:taxon-name-part taxon-name-part-type="genus" reg="Xenophyllum">X.</tp:taxon-name-part> <tp:taxon-name-part taxon-name-part-type="species" reg="digitatum">digitatum</tp:taxon-name-part></tp:taxon-name></italic> (Bolivia, Potosí, cordillera Kari Kari). Pictures by Joel Calvo.</p></caption><graphic xmlns:xlink="http://www.w3.org/1999/xlink" xlink:href="phytokeys-158-001-g002.jpg" position="float" orientation="portrait" xlink:type="simple" id="oo_448882.jpg"><uri content-type="original_file" xlink:type="simple">https://binary.pensoft.net/fig/448882</uri></graphic></fig></tp:treatment-sec><ref-list><ref id="B8"><mixed-citation xmlns:xlink="http://www.w3.org/1999/xlink" xlink:type="simple"><person-group><name name-style="western"><surname>Calvo</surname><given-names>J</given-names></name><name name-style="western"><surname>Muñoz-Schick</surname><given-names>M</given-names></name><name name-style="western"><surname>Moreira-Muñoz</surname><given-names>A</given-names></name></person-group> (<year>2017</year>) <article-title><italic><tp:taxon-name><tp:taxon-name-part taxon-name-part-type="genus">Xenophyllum</tp:taxon-name-part> <tp:taxon-name-part taxon-name-part-type="species">juniperinum</tp:taxon-name-part></tp:taxon-name></italic> (<tp:taxon-name><tp:taxon-name-part taxon-name-part-type="family">Compositae</tp:taxon-name-part></tp:taxon-name>, <tp:taxon-name><tp:taxon-name-part taxon-name-part-type="tribe">Senecioneae</tp:taxon-name-part></tp:taxon-name>), a new required combination.</article-title><source>Phytotaxa</source><volume>326</volume>(<issue>3</issue>): <fpage>227</fpage>–<lpage>229</lpage>. <ext-link xlink:type="simple" ext-link-type="doi" xlink:href="10.11646/phytotaxa.326.3.7">https://doi.org/10.11646/phytotaxa.326.3.7</ext-link></mixed-citation></ref><ref id="B3"><mixed-citation xmlns:xlink="http://www.w3.org/1999/xlink" xlink:type="simple"><person-group><name name-style="western"><surname>Blake</surname><given-names>SF</given-names></name></person-group> (<year>1928</year>) <article-title>New South American species of <italic><tp:taxon-name><tp:taxon-name-part taxon-name-part-type="genus">Werneria</tp:taxon-name-part></tp:taxon-name></italic>.</article-title><source>Journal of the Washington Academy of Sciences</source><volume>18</volume>: <fpage>485</fpage>–<lpage>498</lpage>. <ext-link xlink:type="simple" ext-link-type="uri" xlink:href="https://www.jstor.org/stable/24523491">https://www.jstor.org/stable/24523491</ext-link></mixed-citation></ref><ref id="B2"><mixed-citation xmlns:xlink="http://www.w3.org/1999/xlink" xlink:type="simple"><person-group><name name-style="western"><surname>Beltrán</surname><given-names>H</given-names></name></person-group> (<year>2016</year>) <article-title>Sinopsis del género <italic><tp:taxon-name><tp:taxon-name-part taxon-name-part-type="genus">Xenophyllum</tp:taxon-name-part></tp:taxon-name></italic> (<tp:taxon-name><tp:taxon-name-part taxon-name-part-type="family">Asteraceae</tp:taxon-name-part></tp:taxon-name>: <tp:taxon-name><tp:taxon-name-part taxon-name-part-type="tribe">Senecioneae</tp:taxon-name-part></tp:taxon-name>) del Perú.</article-title><source>Arnaldoa</source><volume>23</volume>(<issue>1</issue>): <fpage>351</fpage>–<lpage>362</lpage>.</mixed-citation></ref><ref id="B28"><mixed-citation xmlns:xlink="http://www.w3.org/1999/xlink" xlink:type="simple"><person-group><name name-style="western"><surname>Rockhausen</surname><given-names>M</given-names></name></person-group> (<year>1939</year>) Verwandtschaft und Gliederung der Compositen-Gattung <italic><tp:taxon-name><tp:taxon-name-part taxon-name-part-type="genus">Werneria</tp:taxon-name-part></tp:taxon-name></italic>. Botanische Jahrbücher für Systematik, Pflanzengeschichte und Pflanzengeographie 70: 273–342.</mixed-citation></ref></ref-list></tp:taxon-treatment>
