# Supplementary material for: Taxonomic revision of the Andean genus Xenophyllum (Compositae, Senecioneae)
Source: PhytoKeys. 2020 Sep 3;158:1–106. doi: 10.3897/phytokeys.158.50848 (PMC7483337; doi:10.3897/phytokeys.158.50848)
Supplement: XML Treatment for Xenophyllum weddellii [file phytokeys.158.50848-treatment14.xml]

<!DOCTYPE tp:taxon-treatment
  PUBLIC "-//TaxonX//DTD Taxonomic Treatment Publishing DTD v0 20100105//EN" "tax-treatment-NSO.dtd">
<tp:taxon-treatment xmlns:tp="http://www.plazi.org/taxpub"><tp:treatment-meta><kwd-group><label>Taxon classification</label><kwd><named-content xmlns:xlink="http://www.w3.org/1999/xlink" content-type="kingdom">Plantae</named-content></kwd><kwd><named-content xmlns:xlink="http://www.w3.org/1999/xlink" content-type="order">Asterales</named-content></kwd><kwd><named-content xmlns:xlink="http://www.w3.org/1999/xlink" content-type="family">Asteraceae</named-content></kwd></kwd-group><mixed-citation publication-type="journal"><person-group><name><surname>Calvo</surname><given-names>Joel</given-names></name><name><surname>Moreira-Muñoz</surname><given-names>Andrés</given-names></name></person-group><article-title>Taxonomic revision of the Andean genus <italic><tp:taxon-name><tp:taxon-name-part taxon-name-part-type="genus" reg="Xenophyllum">Xenophyllum</tp:taxon-name-part></tp:taxon-name></italic> (<tp:taxon-name><tp:taxon-name-part taxon-name-part-type="family">Compositae</tp:taxon-name-part></tp:taxon-name>, <tp:taxon-name><tp:taxon-name-part taxon-name-part-type="tribe">Senecioneae</tp:taxon-name-part></tp:taxon-name>)</article-title><source>PhytoKeys</source><day>03</day><month>9</month><year>2020</year><volume>158</volume><fpage>1</fpage><lpage>106</lpage><pub-id pub-id-type="doi">10.3897/phytokeys.158.50848</pub-id></mixed-citation></tp:treatment-meta><tp:nomenclature><label>11.</label><tp:taxon-name><object-id xmlns:xlink="http://www.w3.org/1999/xlink" content-type="arpha" xlink:type="simple">C51245A6-D0F0-5632-9E35-1B5A78201A4E</object-id>
            <tp:taxon-name-part taxon-name-part-type="genus" reg="Xenophyllum">Xenophyllum</tp:taxon-name-part>
            <tp:taxon-name-part taxon-name-part-type="species" reg="weddellii">weddellii</tp:taxon-name-part>
          </tp:taxon-name><tp:taxon-authority>(Phil.) V.A.Funk, Novon 7(3): 240. 1997.</tp:taxon-authority><tp:nomenclature-citation-list><tp:nomenclature-citation><tp:taxon-name>
                <tp:taxon-name-part taxon-name-part-type="genus" reg="Werneria">Werneria</tp:taxon-name-part> <tp:taxon-name-part taxon-name-part-type="species" reg="weddellii">weddellii</tp:taxon-name-part></tp:taxon-name><comment>Phil., Anales Mus. Nac., Santiago de Chile 8: 40. 1891 [“Weddelli”]. Type. Chile. Tarapacá: laguna de Huasco, 1 Mar 1885, <italic>F. Philippi s.n.</italic> (lectotype: SGO-044581!, designated as “holotype” by <xref ref-type="bibr" rid="B15">Funk (1997a</xref>: 240); isolectotype: LP-002610 (digital image!)).</comment></tp:nomenclature-citation><tp:nomenclature-citation><tp:taxon-name>
                <tp:taxon-name-part taxon-name-part-type="genus" reg="Werneria">Werneria</tp:taxon-name-part> <tp:taxon-name-part taxon-name-part-type="species" reg="decumbens">decumbens</tp:taxon-name-part></tp:taxon-name><comment>Hieron., Bot. Jahrb. Syst. 21(3): 364. 1895. Type. Chile/Bolivia. Tacora a Tomarapi, 4200−4400 m, Oct 1876, <italic>A. Stübel 100c</italic> (B, destroyed; photo F0BN015808!). Neotype, designated here: Bolivia. Oruro: Parque Nacional Samaja, laguna Huainyacota [Huaña Khota], <named-content xmlns:xlink="http://www.w3.org/1999/xlink" content-type="dwc:verbatimCoordinates" xlink:type="simple"><named-content content-type="geo-json" specific-use="{&#34;type&#34;:&#34;Point&#34;,&#34;coordinates&#34;:[-68.916667,-18.033333]}" id="NCID0EE2EK" xlink:type="simple">18°02'S, 68°55'W</named-content></named-content>, 4350 m, 11 Aug 2007, <italic>M. Velayos, C. Aedo &amp; C. Monge 11263</italic> (MA-758188!; isoneotype: LPB s.n.!), syn. nov.</comment></tp:nomenclature-citation></tp:nomenclature-citation-list></tp:nomenclature><tp:treatment-sec sec-type="description" id="SECID0EL2EK"><title>Description.</title><p>Suffruticose plant, forming clumps of rather decumbent stems. <bold><italic>Rhizomes</italic></bold> 7–10 × 0.5–0.8 cm, horizontal to oblique, glabrous. <bold><italic>Stems</italic></bold> 3–8 cm tall, simple or branched, glabrous, with leaves rather uniformly arranged along it. <bold><italic>Leaves</italic></bold> imbricate, extending into a glabrous sheath-like base; leaf laminas 3.4–7(–11.8) × 1.3–1.6 mm, linear-subulate, acute at the apex, entire, obtusely triangular in cross section, glabrous, unconspicuously nerved above, 1-nerved beneath (barely visible), fleshy, matte. <bold><italic>Capitula</italic></bold> radiate, erect, sessile. <bold><italic>Involucres</italic></bold> 7–9 × 5–7 mm, cupuliform; involucral bracts 8 to 12, 3.2–5.9 × 1.4–2.3 mm, acute to obtuse at the apex, greenish, sometimes purple-edged. <bold><italic>Ray florets</italic></bold> 9 to 15; corollas 5.9–8 × 1–1.2 mm, 3 to 4-veined, subentire at the apex, conspicuously surpassing the involucre, white, rarely pale purplish beneath. <bold><italic>Disc florets</italic></bold> 24 to 32; corollas 4.5–5.2 mm long, whitish to creamy, sometimes with the tube purplish; style branches truncate with a crown of sweeping trichomes, purplish. <bold><italic>Achenes</italic></bold> 3.8–4 × 0.9–1 mm, cylindrical, 8 to 9-ribbed, glabrous; pappus 6.3–7.5 mm long, barbellate, whitish. Chromosome number unknown.</p></tp:treatment-sec><tp:treatment-sec sec-type="Iconography" id="SECID0EA4EK"><title>Iconography.</title><p><xref ref-type="bibr" rid="B2">Beltrán (2016</xref>: 358, fig. 2F, as photo).</p></tp:treatment-sec><tp:treatment-sec sec-type="distribution" id="SECID0EK4EK"><title>Distribution and habitat.</title><p>Southern Peru to northern Chile. Bolivia (Oruro), Chile (Arica-Parinacota, Tarapacá), Peru (Arequipa, Moquegua, Puno, Tacna [n.v.]). It grows along the banks of marshes and salt lagoons of the subhumid and dry puna ecoregions, between elevations of 3800–4700 m (Fig. <xref ref-type="fig" rid="F17">17</xref>).</p></tp:treatment-sec><tp:treatment-sec sec-type="phenology" id="SECID0EU4EK"><title>Phenology.</title><p>Flowering nearly all year round.</p></tp:treatment-sec><tp:treatment-sec sec-type="etymology" id="SECID0EZ4EK"><title>Etymology.</title><p>This species honors H.A. Weddell (1819–1877), a British botanist (French by choice) and physician who devoted part of his life to the study of the South American flora.</p></tp:treatment-sec><tp:treatment-sec sec-type="notes" id="SECID0E54EK"><title>Notes.</title><p><italic><tp:taxon-name><tp:taxon-name-part taxon-name-part-type="genus" reg="Xenophyllum">Xenophyllum</tp:taxon-name-part> <tp:taxon-name-part taxon-name-part-type="species" reg="weddellii">weddellii</tp:taxon-name-part></tp:taxon-name></italic> is a species forming clumps of rather decumbent stems with linear, entire, glabrous leaves. It has 8 to 12 involucral bracts and 9 to 15 ray florets with white corollas that conspicuously surpass the involucre. On living plants, the color of the leaves is typically glaucous green.</p><p>The leaf apex is acute but we studied a specimen showing two lateral divisions near the apex (<italic>Moreira-Muñoz &amp; Diazgranados 2625</italic>, SGO). It is identified as <italic><tp:taxon-name><tp:taxon-name-part taxon-name-part-type="genus" reg="Xenophyllum">X.</tp:taxon-name-part> <tp:taxon-name-part taxon-name-part-type="species" reg="weddellii">weddellii</tp:taxon-name-part></tp:taxon-name></italic> because the remaining characters perfectly fit with this species. Two emerging protrusions near the apex were also observed in a few other collections, which indicates that Moreira-Muñoz’s collection can be considered as an extreme of variability.</p><p>This species is morphologically similar to <italic><tp:taxon-name><tp:taxon-name-part taxon-name-part-type="genus" reg="Xenophyllum">X.</tp:taxon-name-part> <tp:taxon-name-part taxon-name-part-type="species" reg="ciliolatum">ciliolatum</tp:taxon-name-part></tp:taxon-name></italic> (see comments under it) and <italic><tp:taxon-name><tp:taxon-name-part taxon-name-part-type="genus" reg="Xenophyllum">X.</tp:taxon-name-part> <tp:taxon-name-part taxon-name-part-type="species" reg="incisum">incisum</tp:taxon-name-part></tp:taxon-name></italic>. From this latter species, it mainly differs in the leaf lamina shape (linear-subulate, tapering upwards in <italic><tp:taxon-name><tp:taxon-name-part taxon-name-part-type="genus" reg="Xenophyllum">X.</tp:taxon-name-part> <tp:taxon-name-part taxon-name-part-type="species" reg="weddellii">weddellii</tp:taxon-name-part></tp:taxon-name></italic> vs. linear-oblong, similar width from base to apex in <italic><tp:taxon-name><tp:taxon-name-part taxon-name-part-type="genus" reg="Xenophyllum">X.</tp:taxon-name-part> <tp:taxon-name-part taxon-name-part-type="species" reg="incisum">incisum</tp:taxon-name-part></tp:taxon-name></italic>) and leaf apex (acute in <italic><tp:taxon-name><tp:taxon-name-part taxon-name-part-type="genus" reg="Xenophyllum">X.</tp:taxon-name-part> <tp:taxon-name-part taxon-name-part-type="species" reg="weddellii">weddellii</tp:taxon-name-part></tp:taxon-name></italic> vs. 3-notched with the lobes rather truncate at the apex in <italic><tp:taxon-name><tp:taxon-name-part taxon-name-part-type="genus" reg="Xenophyllum">X.</tp:taxon-name-part> <tp:taxon-name-part taxon-name-part-type="species" reg="incisum">incisum</tp:taxon-name-part></tp:taxon-name></italic>). It is interesting to mention that both species have similar ecological requirements and they usually thrive near the banks of the salt lagoons and moist valley bottoms. They could be referred to as allopatric species since their distribution areas are well defined and do not overlap.</p><p>The single original collection that we found comes from the Huasco Lagoon (Tarapacá, Chile). However, <xref ref-type="bibr" rid="B26">Philippi (1891)</xref> indicated additional sites in the protologue, i.e., “Machuca” and “regione inter Copacoya et Inacaliri”. These localities are located further south in the region of Antofagasta, where this species appears to be absent. In contrast, <italic><tp:taxon-name><tp:taxon-name-part taxon-name-part-type="genus" reg="Xenophyllum">X.</tp:taxon-name-part> <tp:taxon-name-part taxon-name-part-type="species" reg="incisum">incisum</tp:taxon-name-part></tp:taxon-name></italic> is not rare in this region and, indeed, the provenance of the type material is “Inter Copacoya et Inacaliri”. The lack of original material of <italic><tp:taxon-name><tp:taxon-name-part taxon-name-part-type="genus" reg="Xenophyllum">X.</tp:taxon-name-part> <tp:taxon-name-part taxon-name-part-type="species" reg="weddellii">weddellii</tp:taxon-name-part></tp:taxon-name></italic> from these localities and the fact that we did not study any collection from there suggests that Philippi might had confused both species.</p><p>The holotype designation of the name <italic><tp:taxon-name><tp:taxon-name-part taxon-name-part-type="genus" reg="Werneria">Werneria</tp:taxon-name-part> <tp:taxon-name-part taxon-name-part-type="species" reg="weddellii">weddellii</tp:taxon-name-part></tp:taxon-name></italic> Phil. has been corrected to lectotype according to <xref ref-type="bibr" rid="B21">McNeill (2014)</xref>. In addition, the name <italic><tp:taxon-name><tp:taxon-name-part taxon-name-part-type="genus" reg="Werneria">Werneria</tp:taxon-name-part> <tp:taxon-name-part taxon-name-part-type="species" reg="decumbens">decumbens</tp:taxon-name-part></tp:taxon-name></italic> Hieron. is synonymized with <italic><tp:taxon-name><tp:taxon-name-part taxon-name-part-type="genus" reg="Xenophyllum">X.</tp:taxon-name-part> <tp:taxon-name-part taxon-name-part-type="species" reg="weddellii">weddellii</tp:taxon-name-part></tp:taxon-name></italic> as suggested by <xref ref-type="bibr" rid="B15">Funk (1997a)</xref>. Since the original material was likely destroyed at B in 1943, a neotype is designated. The provenance of the selected collection perfectly matches the protologue information.</p></tp:treatment-sec><tp:treatment-sec sec-type="material" id="SECID0ESDFK"><title>Additional specimens examined.</title><p><bold>Bolivia. Oruro</bold>: Sajama, al borde del río Sajama, en el pueblo de Sajama, <named-content xmlns:xlink="http://www.w3.org/1999/xlink" content-type="dwc:verbatimCoordinates" xlink:type="simple"><named-content content-type="geo-json" specific-use="{&#34;type&#34;:&#34;Point&#34;,&#34;coordinates&#34;:[-68.966667,-18.133333]}" id="NCID0E4DFK" xlink:type="simple">18°8'S, 68°58'W</named-content></named-content>, 24 Aug 2008, <italic>S.G. Beck 32617</italic> (LPB); Sajama, <named-content xmlns:xlink="http://www.w3.org/1999/xlink" content-type="dwc:verbatimCoordinates" xlink:type="simple"><named-content content-type="geo-json" specific-use="{&#34;type&#34;:&#34;Point&#34;,&#34;coordinates&#34;:[-68.916667,-18.166667]}" id="NCID0EHEFK" xlink:type="simple">18°10'S, 68°55'W</named-content></named-content>, 9 Feb 1998, <italic>F. Loza de la Cruz 264</italic> (LPB, USM). <bold>Chile. Arica-Parinacota</bold>: N de Misitune, <named-content xmlns:xlink="http://www.w3.org/1999/xlink" content-type="dwc:verbatimCoordinates" xlink:type="simple"><named-content content-type="geo-json" specific-use="{&#34;type&#34;:&#34;Point&#34;,&#34;coordinates&#34;:[-69.366667,-18.250000]}" id="NCID0ETEFK" xlink:type="simple">18°15'S, 69°22'W</named-content></named-content>, 25 Nov 2001, <italic>C. Aedo 6968</italic> (CONC, MA); Parinacota, salar de Surire, <named-content xmlns:xlink="http://www.w3.org/1999/xlink" content-type="dwc:verbatimCoordinates" xlink:type="simple"><named-content content-type="geo-json" specific-use="{&#34;type&#34;:&#34;Point&#34;,&#34;coordinates&#34;:[-69.100000,-18.850000]}" id="NCID0E4EFK" xlink:type="simple">18°51'S, 69°6'W</named-content></named-content>, 29 Mar 1992, <italic>G. Arancio 92-454</italic> (CONC); salar de Surire, <named-content xmlns:xlink="http://www.w3.org/1999/xlink" content-type="dwc:verbatimCoordinates" xlink:type="simple"><named-content content-type="geo-json" specific-use="{&#34;type&#34;:&#34;Point&#34;,&#34;coordinates&#34;:[-69.100000,-18.783333]}" id="NCID0EHFFK" xlink:type="simple">18°47'S, 69°6'W</named-content></named-content>, 27 Mar 1996, <italic>M. Argomedo 9</italic> (CONC); Parinacota, cerca de laguna de Cotacotani, camino a Guane Guane, <named-content xmlns:xlink="http://www.w3.org/1999/xlink" content-type="dwc:verbatimCoordinates" xlink:type="simple"><named-content content-type="geo-json" specific-use="{&#34;type&#34;:&#34;Point&#34;,&#34;coordinates&#34;:[-69.233333,-18.166667]}" id="NCID0ERFFK" xlink:type="simple">18°10'S, 69°14'W</named-content></named-content>, 9 Mar 1984, <italic>M. Arroyo 84-728</italic> (CONC); Parinacota, salar de Surire, aledaños del salar, <named-content xmlns:xlink="http://www.w3.org/1999/xlink" content-type="dwc:verbatimCoordinates" xlink:type="simple"><named-content content-type="geo-json" specific-use="{&#34;type&#34;:&#34;Point&#34;,&#34;coordinates&#34;:[-69.166667,-18.800000]}" id="NCID0E2FFK" xlink:type="simple">18°48'S, 69°10'W</named-content></named-content>, 6 Aug 1986, <italic>E. Belmonte 86119</italic> (CONC); Parinacota, lago Chungará, <named-content xmlns:xlink="http://www.w3.org/1999/xlink" content-type="dwc:verbatimCoordinates" xlink:type="simple"><named-content content-type="geo-json" specific-use="{&#34;type&#34;:&#34;Point&#34;,&#34;coordinates&#34;:[-69.166667,-18.233333]}" id="NCID0EFGFK" xlink:type="simple">18°14'S, 69°10'W</named-content></named-content>, 9 May 1996, <italic>E. Belmonte 96068</italic> (CONC); Las Cuevas, <named-content xmlns:xlink="http://www.w3.org/1999/xlink" content-type="dwc:verbatimCoordinates" xlink:type="simple"><named-content content-type="geo-json" specific-use="{&#34;type&#34;:&#34;Point&#34;,&#34;coordinates&#34;:[-69.466667,-18.200000]}" id="NCID0EPGFK" xlink:type="simple">18°12'S, 69°28'W</named-content></named-content>, 23 Mar 1997, <italic>E. Belmonte 97049</italic> (CONC); Arica, altiplano de Arica, Las Cuevas, <named-content xmlns:xlink="http://www.w3.org/1999/xlink" content-type="dwc:verbatimCoordinates" xlink:type="simple"><named-content content-type="geo-json" specific-use="{&#34;type&#34;:&#34;Point&#34;,&#34;coordinates&#34;:[-69.466667,-18.200000]}" id="NCID0EZGFK" xlink:type="simple">18°12'S, 69°28'W</named-content></named-content>, 15 Nov 1977, <italic>H. Escobar 206</italic> (CONC); rt. 11, on the edge of lago Chungará, large island, <named-content xmlns:xlink="http://www.w3.org/1999/xlink" content-type="dwc:verbatimCoordinates" xlink:type="simple"><named-content content-type="geo-json" specific-use="{&#34;type&#34;:&#34;Point&#34;,&#34;coordinates&#34;:[-69.150000,-18.266667]}" id="NCID0EDHFK" xlink:type="simple">18°16'S, 69°9'W</named-content></named-content>, 6 Mar 2014, <italic>V.A. Funk, M. Diazgranados &amp; J.M. Bonifacino 13087</italic> (US); rd. from rt. 11 to Parque Nacional Lauca (rt. A201), ca. 15 km W of intersection of rt. A201, A211 &amp; A235, <named-content xmlns:xlink="http://www.w3.org/1999/xlink" content-type="dwc:verbatimCoordinates" xlink:type="simple"><named-content content-type="geo-json" specific-use="{&#34;type&#34;:&#34;Point&#34;,&#34;coordinates&#34;:[-69.483333,-18.316667]}" id="NCID0ENHFK" xlink:type="simple">18°19'S, 69°29'W</named-content></named-content>, 8 Mar 2014, <italic>V.A. Funk, M. Diazgranados &amp; J.M. Bonifacino 13127</italic> (US); rd. from rt. 11 to Parque Nacional Lauca (rt. A201), ca. 5 km W of intersection of rt. A201, A211 &amp; A235, <named-content xmlns:xlink="http://www.w3.org/1999/xlink" content-type="dwc:verbatimCoordinates" xlink:type="simple"><named-content content-type="geo-json" specific-use="{&#34;type&#34;:&#34;Point&#34;,&#34;coordinates&#34;:[-69.500000,-18.316667]}" id="NCID0EXHFK" xlink:type="simple">18°19'S, 69°30'W</named-content></named-content>, 8 Mar 2014, <italic>V.A. Funk, M. Diazgranados &amp; J.M. Bonifacino 13133</italic> (US); Putre, Ch11-road to Putre at kilometer 150, <named-content xmlns:xlink="http://www.w3.org/1999/xlink" content-type="dwc:verbatimCoordinates" xlink:type="simple"><named-content content-type="geo-json" specific-use="{&#34;type&#34;:&#34;Point&#34;,&#34;coordinates&#34;:[-69.483333,-18.150000]}" id="NCID0EBIFK" xlink:type="simple">18°9'S, 69°29'W</named-content></named-content>, 15 Dec 1999, <italic>M.F. Gardner &amp; S.G. Knees 6266</italic> (E); Aguas Calientes, <named-content xmlns:xlink="http://www.w3.org/1999/xlink" content-type="dwc:verbatimCoordinates" xlink:type="simple"><named-content content-type="geo-json" specific-use="{&#34;type&#34;:&#34;Point&#34;,&#34;coordinates&#34;:[-69.816667,-17.716667]}" id="NCID0ELIFK" xlink:type="simple">17°43'S, 69°49'W</named-content></named-content>, Nov 1955, <italic>U. Levi 11</italic> (CONC); camino de Putre a Chucuyo, km 10, <named-content xmlns:xlink="http://www.w3.org/1999/xlink" content-type="dwc:verbatimCoordinates" xlink:type="simple"><named-content content-type="geo-json" specific-use="{&#34;type&#34;:&#34;Point&#34;,&#34;coordinates&#34;:[-69.266667,-18.216667]}" id="NCID0EVIFK" xlink:type="simple">18°13'S, 69°16'W</named-content></named-content>, 12 Feb 1964, <italic>C. Marticorena, O. Matthei &amp; M. Quezada 198</italic> (CONC); termas de Jurasi, <named-content xmlns:xlink="http://www.w3.org/1999/xlink" content-type="dwc:verbatimCoordinates" xlink:type="simple"><named-content content-type="geo-json" specific-use="{&#34;type&#34;:&#34;Point&#34;,&#34;coordinates&#34;:[-69.500000,-18.200000]}" id="NCID0E6IFK" xlink:type="simple">18°12'S, 69°30'W</named-content></named-content>, 26 May 2011, <italic>A. Moreira-Muñoz, M. Muñoz &amp; V. Morales 1658</italic> (SGO); base del cerro Chapiquiña, bofedal Ojo de Agua, <named-content xmlns:xlink="http://www.w3.org/1999/xlink" content-type="dwc:verbatimCoordinates" xlink:type="simple"><named-content content-type="geo-json" specific-use="{&#34;type&#34;:&#34;Point&#34;,&#34;coordinates&#34;:[-69.483333,-18.316667]}" id="NCID0EJJFK" xlink:type="simple">18°19'S, 69°29'W</named-content></named-content>, 9 Jun 2012, <italic>A. Moreira-Muñoz 1941</italic> (SGO); lado este Portezuelo Chapiquiña, frente Ojo de Agua, <named-content xmlns:xlink="http://www.w3.org/1999/xlink" content-type="dwc:verbatimCoordinates" xlink:type="simple"><named-content content-type="geo-json" specific-use="{&#34;type&#34;:&#34;Point&#34;,&#34;coordinates&#34;:[-69.483333,-18.316667]}" id="NCID0ETJFK" xlink:type="simple">18°19'S, 69°29'W</named-content></named-content>, 19 Oct 2012, <italic>A. <xref ref-type="bibr" rid="B22">Moreira-Muñoz et al. 2016</xref></italic> (SGO); quebrada profunda antes de Colpitas, después de cruce del río, <named-content xmlns:xlink="http://www.w3.org/1999/xlink" content-type="dwc:verbatimCoordinates" xlink:type="simple"><named-content content-type="geo-json" specific-use="{&#34;type&#34;:&#34;Point&#34;,&#34;coordinates&#34;:[-69.450000,-17.966667]}" id="NCID0EBKFK" xlink:type="simple">17°58'S, 69°27'W</named-content></named-content>, 20 Oct 2012, <italic>A. Moreira-Muñoz et al. 2022</italic> (SGO); quebrada Ancochallane, <named-content xmlns:xlink="http://www.w3.org/1999/xlink" content-type="dwc:verbatimCoordinates" xlink:type="simple"><named-content content-type="geo-json" specific-use="{&#34;type&#34;:&#34;Point&#34;,&#34;coordinates&#34;:[-69.400000,-18.250000]}" id="NCID0ELKFK" xlink:type="simple">18°15'S, 69°24'W</named-content></named-content>, 18 Jun 2015, <italic>A. Moreira-Muñoz 2495A</italic> (SGO); camino Umirpa a Tignamar, ca. km 28, <named-content xmlns:xlink="http://www.w3.org/1999/xlink" content-type="dwc:verbatimCoordinates" xlink:type="simple"><named-content content-type="geo-json" specific-use="{&#34;type&#34;:&#34;Point&#34;,&#34;coordinates&#34;:[-69.350000,-18.750000]}" id="NCID0EVKFK" xlink:type="simple">18°45'S, 69°21'W</named-content></named-content>, 26 May 2016, <italic>A. Moreira-Muñoz &amp; M. Diazgranados 2625</italic> (SGO); Parinacota, entre Cotacotani y Chungará, <named-content xmlns:xlink="http://www.w3.org/1999/xlink" content-type="dwc:verbatimCoordinates" xlink:type="simple"><named-content content-type="geo-json" specific-use="{&#34;type&#34;:&#34;Point&#34;,&#34;coordinates&#34;:[-69.216667,-18.250000]}" id="NCID0E6KFK" xlink:type="simple">18°15'S, 69°13'W</named-content></named-content>, 20 Apr 1980, <italic>J. Moreno 2668</italic> (CONC); Parinacota, entre central de Chapiquiña y Portezuelo de Chapiquiña, <named-content xmlns:xlink="http://www.w3.org/1999/xlink" content-type="dwc:verbatimCoordinates" xlink:type="simple"><named-content content-type="geo-json" specific-use="{&#34;type&#34;:&#34;Point&#34;,&#34;coordinates&#34;:[-69.483333,-18.333333]}" id="NCID0EJLFK" xlink:type="simple">18°20'S, 69°29'W</named-content></named-content>, 17 May 1989, <italic>H. Niemeyer, C. Fernández &amp; A. Hoffmann 8992</italic> (CONC); Aguas Calientes, Tacora, <named-content xmlns:xlink="http://www.w3.org/1999/xlink" content-type="dwc:verbatimCoordinates" xlink:type="simple"><named-content content-type="geo-json" specific-use="{&#34;type&#34;:&#34;Point&#34;,&#34;coordinates&#34;:[-69.816667,-17.716667]}" id="NCID0ETLFK" xlink:type="simple">17°43'S, 69°49'W</named-content></named-content>, 17 Sep 1955, <italic>M. Ricardi 3379</italic> (CONC); Arica, Misitune, lecho del río Lauca, <named-content xmlns:xlink="http://www.w3.org/1999/xlink" content-type="dwc:verbatimCoordinates" xlink:type="simple"><named-content content-type="geo-json" specific-use="{&#34;type&#34;:&#34;Point&#34;,&#34;coordinates&#34;:[-69.366667,-18.333333]}" id="NCID0E4LFK" xlink:type="simple">18°20'S, 69°22'W</named-content></named-content>, 7 Sep 1963, <italic>F. Schlegel 4751</italic> (CONC); Tacora-Humapalca-río Azufre, <named-content xmlns:xlink="http://www.w3.org/1999/xlink" content-type="dwc:verbatimCoordinates" xlink:type="simple"><named-content content-type="geo-json" specific-use="{&#34;type&#34;:&#34;Point&#34;,&#34;coordinates&#34;:[-69.783333,-17.816667]}" id="NCID0EHMFK" xlink:type="simple">17°49'S, 69°47'W</named-content></named-content>, 4 Jan 2013, <italic>S. Teillier 7740</italic> (CONC); Arica, Chilcaya, <named-content xmlns:xlink="http://www.w3.org/1999/xlink" content-type="dwc:verbatimCoordinates" xlink:type="simple"><named-content content-type="geo-json" specific-use="{&#34;type&#34;:&#34;Point&#34;,&#34;coordinates&#34;:[-69.000000,-18.783333]}" id="NCID0ERMFK" xlink:type="simple">18°47'S, 69°0'W</named-content></named-content>, 20 Apr 1927, <italic>C. Troll 3320</italic> (B, CONC); Parinacota, portezuelo de Putre, <named-content xmlns:xlink="http://www.w3.org/1999/xlink" content-type="dwc:verbatimCoordinates" xlink:type="simple"><named-content content-type="geo-json" specific-use="{&#34;type&#34;:&#34;Point&#34;,&#34;coordinates&#34;:[-69.333333,-18.200000]}" id="NCID0E2MFK" xlink:type="simple">18°12'S, 69°20'W</named-content></named-content>, 18 May 1979, <italic>C. Villagrán et al. 1175</italic> (CONC); <bold>Tarapacá</bold>: Iquique, Huara, road from Lirima to Pachica, along the río Chancacolla (after La Rinconada), <named-content xmlns:xlink="http://www.w3.org/1999/xlink" content-type="dwc:verbatimCoordinates" xlink:type="simple"><named-content content-type="geo-json" specific-use="{&#34;type&#34;:&#34;Point&#34;,&#34;coordinates&#34;:[-68.966667,-19.866667]}" id="NCID0EHNFK" xlink:type="simple">19°52'S, 68°58'W</named-content></named-content>, 11 Dec 2008, <italic>R. Baines et al. 363</italic> (E); La Cruz, <named-content xmlns:xlink="http://www.w3.org/1999/xlink" content-type="dwc:verbatimCoordinates" xlink:type="simple"><named-content content-type="geo-json" specific-use="{&#34;type&#34;:&#34;Point&#34;,&#34;coordinates&#34;:[-68.983333,-20.366667]}" id="NCID0ERNFK" xlink:type="simple">20°22'S, 68°59'W</named-content></named-content>, 3 Dec 1948, <italic>V. Castillo s.n.</italic> (CONC); South edge of salar Huasco, NW of intersection of rt. A-687 &amp; A-683, <named-content xmlns:xlink="http://www.w3.org/1999/xlink" content-type="dwc:verbatimCoordinates" xlink:type="simple"><named-content content-type="geo-json" specific-use="{&#34;type&#34;:&#34;Point&#34;,&#34;coordinates&#34;:[-68.850000,-20.333333]}" id="NCID0E2NFK" xlink:type="simple">20°20'S, 68°51'W</named-content></named-content>, 4 Mar 2014, <italic>V.A. Funk, M. Diazgranados &amp; J.M. Bonifacino 13082</italic> (US); Iquique, Huara, km 108 on A 483 to Colchane, <named-content xmlns:xlink="http://www.w3.org/1999/xlink" content-type="dwc:verbatimCoordinates" xlink:type="simple"><named-content content-type="geo-json" specific-use="{&#34;type&#34;:&#34;Point&#34;,&#34;coordinates&#34;:[-68.950000,-19.550000]}" id="NCID0EFOFK" xlink:type="simple">19°33'S, 68°57'W</named-content></named-content>, 18 Feb 2003, <italic>M.F. Gardner &amp; S.G. Knees 6525</italic> (E); comuna de Pica, salar de Huasco, bofedal de Huasco-Lípez, <named-content xmlns:xlink="http://www.w3.org/1999/xlink" content-type="dwc:verbatimCoordinates" xlink:type="simple"><named-content content-type="geo-json" specific-use="{&#34;type&#34;:&#34;Point&#34;,&#34;coordinates&#34;:[-68.833333,-20.316667]}" id="NCID0EPOFK" xlink:type="simple">20°19'S, 68°50'W</named-content></named-content>, 23 Mar 2003, <italic>S. Teillier &amp; G. Mieres 5447</italic> (CONC); Iquique, camino de Chusmiza a quebrada de Aroma, <named-content xmlns:xlink="http://www.w3.org/1999/xlink" content-type="dwc:verbatimCoordinates" xlink:type="simple"><named-content content-type="geo-json" specific-use="{&#34;type&#34;:&#34;Point&#34;,&#34;coordinates&#34;:[-69.083333,-19.616667]}" id="NCID0EZOFK" xlink:type="simple">19°37'S, 69°5'W</named-content></named-content>, 20 Mar 1982, <italic>C. Villagrán &amp; M. Arroyo 4093</italic> (CONC); Iquique, trayecto entre Cariquima y Guaitani, <named-content xmlns:xlink="http://www.w3.org/1999/xlink" content-type="dwc:verbatimCoordinates" xlink:type="simple"><named-content content-type="geo-json" specific-use="{&#34;type&#34;:&#34;Point&#34;,&#34;coordinates&#34;:[-68.616667,-19.500000]}" id="NCID0EDPFK" xlink:type="simple">19°30'S, 68°37'W</named-content></named-content>, 6 Sep 1997, <italic>C. Villagrán, F. Hinojosa &amp; C. Latorre 9167</italic> (CONC). <bold>Peru. Arequipa</bold>: [without locality, pr. Vincocaya according to coordinates], <named-content xmlns:xlink="http://www.w3.org/1999/xlink" content-type="dwc:verbatimCoordinates" xlink:type="simple"><named-content content-type="geo-json" specific-use="{&#34;type&#34;:&#34;Point&#34;,&#34;coordinates&#34;:[-71.150000,-15.850000]}" id="NCID0EPPFK" xlink:type="simple">15°51'S, 71°9'W</named-content></named-content>, 21 Dec 2006, <italic>F. Cáceres, E. López &amp; L. Castillo 6025</italic> (HUSA); río Sumbay, <named-content xmlns:xlink="http://www.w3.org/1999/xlink" content-type="dwc:verbatimCoordinates" xlink:type="simple"><named-content content-type="geo-json" specific-use="{&#34;type&#34;:&#34;Point&#34;,&#34;coordinates&#34;:[-71.150000,-15.850000]}" id="NCID0EZPFK" xlink:type="simple">15°51'S, 71°9'W</named-content></named-content>, 22 Dec 2006, <italic>F. Cáceres, E. López &amp; L. Castillo 6063</italic> (HUSA); río Sumbay, <named-content xmlns:xlink="http://www.w3.org/1999/xlink" content-type="dwc:verbatimCoordinates" xlink:type="simple"><named-content content-type="geo-json" specific-use="{&#34;type&#34;:&#34;Point&#34;,&#34;coordinates&#34;:[-71.150000,-15.850000]}" id="NCID0EDQFK" xlink:type="simple">15°51'S, 71°9'W</named-content></named-content>, 23 Dec 2006, <italic>F. Cáceres, E. López &amp; L. Castillo 6149</italic> (HUSA); río Sumbay, <named-content xmlns:xlink="http://www.w3.org/1999/xlink" content-type="dwc:verbatimCoordinates" xlink:type="simple"><named-content content-type="geo-json" specific-use="{&#34;type&#34;:&#34;Point&#34;,&#34;coordinates&#34;:[-71.150000,-15.850000]}" id="NCID0ENQFK" xlink:type="simple">15°51'S, 71°9'W</named-content></named-content>, 23 Dec 2006, <italic>F. Cáceres, E. López &amp; L. Castillo 6178</italic> (HUSA); Caylloma, Yanque, entre Imata y Chalhuanca, <named-content xmlns:xlink="http://www.w3.org/1999/xlink" content-type="dwc:verbatimCoordinates" xlink:type="simple"><named-content content-type="geo-json" specific-use="{&#34;type&#34;:&#34;Point&#34;,&#34;coordinates&#34;:[-71.283333,-15.766667]}" id="NCID0EXQFK" xlink:type="simple">15°46'S, 71°17'W</named-content></named-content>, 17 May 2017, <italic>V. Quipuscoa et al. 5570</italic> (HSP); <bold>Moquegua</bold>: Ubinas, Querala, Gasahuasi, <named-content xmlns:xlink="http://www.w3.org/1999/xlink" content-type="dwc:verbatimCoordinates" xlink:type="simple"><named-content content-type="geo-json" specific-use="{&#34;type&#34;:&#34;Point&#34;,&#34;coordinates&#34;:[-70.750000,-16.116667]}" id="NCID0EDRFK" xlink:type="simple">16°7'S, 70°45'W</named-content></named-content>, 6 Apr 2011, <italic>D. Montesinos 3090</italic> (HSP, USM); General Sánchez Cerro, Chojata, quebrada Huarata, <named-content xmlns:xlink="http://www.w3.org/1999/xlink" content-type="dwc:verbatimCoordinates" xlink:type="simple"><named-content content-type="geo-json" specific-use="{&#34;type&#34;:&#34;Point&#34;,&#34;coordinates&#34;:[-70.600000,-16.600000]}" id="NCID0ENRFK" xlink:type="simple">16°36'S, 70°36'W</named-content></named-content>, 4 Mar 2018, <italic>D. Montesinos &amp; J. Calvo 5984</italic> (HSP); <bold>Puno</bold>: San Román, hacienda Tincopalca, <named-content xmlns:xlink="http://www.w3.org/1999/xlink" content-type="dwc:verbatimCoordinates" xlink:type="simple"><named-content content-type="geo-json" specific-use="{&#34;type&#34;:&#34;Point&#34;,&#34;coordinates&#34;:[-70.750000,-15.850000]}" id="NCID0EZRFK" xlink:type="simple">15°51'S, 70°45'W</named-content></named-content>, 11 Mar 1953, <italic>E. Petersen &amp; J.P. Hjerting 1090</italic> (C, LIL, USM).</p></tp:treatment-sec><tp:treatment-sec><!--Section generated to contain objects referenced in tp:taxon-treatment.--><fig id="F17" position="float" orientation="portrait"><object-id xmlns:xlink="http://www.w3.org/1999/xlink" content-type="doi" xlink:type="simple">10.3897/phytokeys.158.50848.figure17</object-id><object-id xmlns:xlink="http://www.w3.org/1999/xlink" content-type="arpha" xlink:type="simple">D034C6EF-FBC3-5A72-A007-0D40D2555011</object-id><label>Figure 17.</label><caption><p>Distribution map of <italic><tp:taxon-name><tp:taxon-name-part taxon-name-part-type="genus" reg="Xenophyllum">Xenophyllum</tp:taxon-name-part> <tp:taxon-name-part taxon-name-part-type="species" reg="juniperinum">juniperinum</tp:taxon-name-part></tp:taxon-name></italic> (left hand), <italic><tp:taxon-name><tp:taxon-name-part taxon-name-part-type="genus" reg="Xenophyllum">X.</tp:taxon-name-part> <tp:taxon-name-part taxon-name-part-type="species" reg="weddellii">weddellii</tp:taxon-name-part></tp:taxon-name></italic> (right hand, closed triangle), and <italic><tp:taxon-name><tp:taxon-name-part taxon-name-part-type="genus" reg="Xenophyllum">X.</tp:taxon-name-part> <tp:taxon-name-part taxon-name-part-type="species" reg="incisum">incisum</tp:taxon-name-part></tp:taxon-name></italic> (right hand, open circle).</p></caption><graphic xmlns:xlink="http://www.w3.org/1999/xlink" xlink:href="phytokeys-158-001-g017.jpg" position="float" orientation="portrait" xlink:type="simple" id="oo_448897.jpg"><uri content-type="original_file" xlink:type="simple">https://binary.pensoft.net/fig/448897</uri></graphic></fig></tp:treatment-sec><ref-list><ref id="B15"><mixed-citation xmlns:xlink="http://www.w3.org/1999/xlink" xlink:type="simple"><person-group><name name-style="western"><surname>Funk</surname><given-names>VA</given-names></name></person-group> (<year>1997a</year>) <article-title><italic><tp:taxon-name><tp:taxon-name-part taxon-name-part-type="genus">Xenophyllum</tp:taxon-name-part></tp:taxon-name></italic>, a New Andean Genus Extracted from <italic><tp:taxon-name><tp:taxon-name-part taxon-name-part-type="genus">Werneria</tp:taxon-name-part></tp:taxon-name></italic> s.l. (<tp:taxon-name><tp:taxon-name-part taxon-name-part-type="family">Compositae</tp:taxon-name-part></tp:taxon-name>: <tp:taxon-name><tp:taxon-name-part taxon-name-part-type="tribe">Senecioneae</tp:taxon-name-part></tp:taxon-name>).</article-title><source>Novon</source><volume>7</volume>(<issue>3</issue>): <fpage>235</fpage>–<lpage>241</lpage>. <ext-link xlink:type="simple" ext-link-type="doi" xlink:href="10.2307/3391934">https://doi.org/10.2307/3391934</ext-link></mixed-citation></ref><ref id="B2"><mixed-citation xmlns:xlink="http://www.w3.org/1999/xlink" xlink:type="simple"><person-group><name name-style="western"><surname>Beltrán</surname><given-names>H</given-names></name></person-group> (<year>2016</year>) <article-title>Sinopsis del género <italic><tp:taxon-name><tp:taxon-name-part taxon-name-part-type="genus">Xenophyllum</tp:taxon-name-part></tp:taxon-name></italic> (<tp:taxon-name><tp:taxon-name-part taxon-name-part-type="family">Asteraceae</tp:taxon-name-part></tp:taxon-name>: <tp:taxon-name><tp:taxon-name-part taxon-name-part-type="tribe">Senecioneae</tp:taxon-name-part></tp:taxon-name>) del Perú.</article-title><source>Arnaldoa</source><volume>23</volume>(<issue>1</issue>): <fpage>351</fpage>–<lpage>362</lpage>.</mixed-citation></ref><ref id="B26"><mixed-citation xmlns:xlink="http://www.w3.org/1999/xlink" xlink:type="simple"><person-group><name name-style="western"><surname>Philippi</surname><given-names>RA</given-names></name></person-group> (<year>1891</year>) Catalogus praevius plantarum in itinere ad Tarapaca a Friderico Philippi lectarum. Anales del Museo Nacional. Santiago de Chile 8: [I]–96.</mixed-citation></ref><ref id="B21"><mixed-citation xmlns:xlink="http://www.w3.org/1999/xlink" xlink:type="simple"><person-group><name name-style="western"><surname>McNeill</surname><given-names>J</given-names></name></person-group> (<year>2014</year>) <article-title>Holotype specimens and type citations: General issues.</article-title><source>Taxon</source><volume>63</volume>(<issue>5</issue>): <fpage>1112</fpage>–<lpage>1113</lpage>. <ext-link xlink:type="simple" ext-link-type="doi" xlink:href="10.12705/635.7">https://doi.org/10.12705/635.7</ext-link></mixed-citation></ref><ref id="B22"><mixed-citation xmlns:xlink="http://www.w3.org/1999/xlink" xlink:type="simple"><person-group><name name-style="western"><surname>Moreira-Muñoz</surname><given-names>A</given-names></name><name name-style="western"><surname>Muñoz-Schick</surname><given-names>M</given-names></name><name name-style="western"><surname>Marticorena</surname><given-names>A</given-names></name><name name-style="western"><surname>Morales</surname><given-names>V</given-names></name></person-group> (<year>2016</year>) <article-title>Catálogo de <tp:taxon-name><tp:taxon-name-part taxon-name-part-type="family">Asteraceae</tp:taxon-name-part></tp:taxon-name> (<tp:taxon-name><tp:taxon-name-part taxon-name-part-type="family">Compositae</tp:taxon-name-part></tp:taxon-name>) de la Región de Arica y Parinacota, Chile. Gayana.</article-title><source>Botánica</source><volume>73</volume>(<issue>2</issue>): <fpage>226</fpage>–<lpage>267</lpage>. <ext-link xlink:type="simple" ext-link-type="doi" xlink:href="10.4067/S0717-66432016000200226">https://doi.org/10.4067/S0717-66432016000200226</ext-link></mixed-citation></ref></ref-list></tp:taxon-treatment>
