# Supplementary material for: Taxonomic revision of the Andean genus Xenophyllum (Compositae, Senecioneae)
Source: PhytoKeys. 2020 Sep 3;158:1–106. doi: 10.3897/phytokeys.158.50848 (PMC7483337; doi:10.3897/phytokeys.158.50848)
Supplement: XML Treatment for Xenophyllum incisum [file phytokeys.158.50848-treatment15.xml]

<!DOCTYPE tp:taxon-treatment
  PUBLIC "-//TaxonX//DTD Taxonomic Treatment Publishing DTD v0 20100105//EN" "tax-treatment-NSO.dtd">
<tp:taxon-treatment xmlns:tp="http://www.plazi.org/taxpub"><tp:treatment-meta><kwd-group><label>Taxon classification</label><kwd><named-content xmlns:xlink="http://www.w3.org/1999/xlink" content-type="kingdom">Plantae</named-content></kwd><kwd><named-content xmlns:xlink="http://www.w3.org/1999/xlink" content-type="order">Asterales</named-content></kwd><kwd><named-content xmlns:xlink="http://www.w3.org/1999/xlink" content-type="family">Asteraceae</named-content></kwd></kwd-group><mixed-citation publication-type="journal"><person-group><name><surname>Calvo</surname><given-names>Joel</given-names></name><name><surname>Moreira-Muñoz</surname><given-names>Andrés</given-names></name></person-group><article-title>Taxonomic revision of the Andean genus <italic><tp:taxon-name><tp:taxon-name-part taxon-name-part-type="genus" reg="Xenophyllum">Xenophyllum</tp:taxon-name-part></tp:taxon-name></italic> (<tp:taxon-name><tp:taxon-name-part taxon-name-part-type="family">Compositae</tp:taxon-name-part></tp:taxon-name>, <tp:taxon-name><tp:taxon-name-part taxon-name-part-type="tribe">Senecioneae</tp:taxon-name-part></tp:taxon-name>)</article-title><source>PhytoKeys</source><day>03</day><month>9</month><year>2020</year><volume>158</volume><fpage>1</fpage><lpage>106</lpage><pub-id pub-id-type="doi">10.3897/phytokeys.158.50848</pub-id></mixed-citation></tp:treatment-meta><tp:nomenclature><label>12.</label><tp:taxon-name><object-id xmlns:xlink="http://www.w3.org/1999/xlink" content-type="arpha" xlink:type="simple">96925374-0387-5357-A453-E8FAC13D939D</object-id>
            <tp:taxon-name-part taxon-name-part-type="genus" reg="Xenophyllum">Xenophyllum</tp:taxon-name-part>
            <tp:taxon-name-part taxon-name-part-type="species" reg="incisum">incisum</tp:taxon-name-part>
          </tp:taxon-name><tp:taxon-authority>(Phil.) V.A.Funk, Novon 7(3): 239. 1997.</tp:taxon-authority><tp:nomenclature-citation-list><tp:nomenclature-citation><tp:taxon-name>
                <tp:taxon-name-part taxon-name-part-type="genus" reg="Werneria">Werneria</tp:taxon-name-part> <tp:taxon-name-part taxon-name-part-type="species" reg="incisa">incisa</tp:taxon-name-part></tp:taxon-name><comment>Phil., Anales Mus. Nac., Santiago de Chile 8: 41. 1891. Type. Chile. Antofagasta: inter Copacoya et Inacaliri, 19 Feb 1885, <italic>F. Philippi s.n.</italic> (lectotype: Philippi’s collection at SGO as the first-step lectotype, designated as “holotype” by <xref ref-type="bibr" rid="B15">Funk (1997a</xref>: 239); SGO-060388! as the second-step lectotype, designated here; isolectotypes: LP-002607 (digital image!), SGO-000006431 (ruined!)).</comment></tp:nomenclature-citation></tp:nomenclature-citation-list></tp:nomenclature><tp:treatment-sec sec-type="description" id="SECID0EVTFK"><title>Description.</title><p>Suffruticose plant, forming clumps of rather decumbent stems. <bold><italic>Rhizomes</italic></bold> 4–8 × 0.4–0.6 cm, horizontal to oblique, glabrous. <bold><italic>Stems</italic></bold> 4–8 cm tall, simple or branched, glabrous, with leaves rather uniformly arranged along it. <bold><italic>Leaves</italic></bold> imbricate, extending into a glabrous sheath-like base; leaf laminas 3.2–7.3 × 1.4–1.9 mm, linear-oblong, 3-notched at the apex, sometimes with the central lobe wider than lateral ones (rarely subentire), entire, obtusely triangular to slightly curved forwards in cross section, glabrous, unconspicuously nerved above, 1-nerved beneath, fleshy, matte; leaf lobes 0.5–1 × 0.5–0.6 mm, obtuse to truncate. <bold><italic>Capitula</italic></bold> radiate, erect, sessile. <bold><italic>Involucres</italic></bold> 6.4–8.3 × 4.6–6.1 mm, cupuliform; involucral bracts 8 to 9, 3.1–4.3 × 1.1–2.6 mm, obtuse at the apex, greenish. <bold><italic>Ray florets</italic></bold> 8 to 13; corollas 6.2–8.9 × 0.6–1.2 mm, 2 to 4-veined, subentire to 3-toothed at the apex, conspicuously surpassing the involucre, white. <bold><italic>Disc florets</italic></bold> 26 to 37; corollas 4.4–5 mm long, pale yellow to creamy; style branches truncate with a crown of sweeping trichomes, purplish. <bold><italic>Achenes</italic></bold> 2.3–2.4 × 0.8–0.9 mm, cylindrical, ca. 8-ribbed, glabrous; pappus 4.8–8 mm long, barbellate, whitish. Chromosome number unknown. Fig. <xref ref-type="fig" rid="F19">19C</xref>.</p></tp:treatment-sec><tp:treatment-sec sec-type="Additional iconography" id="SECID0EOVFK"><title>Additional iconography.</title><p><xref ref-type="bibr" rid="B5">Cabrera (1978</xref>: 473, fig. 200G, H, sub <italic><tp:taxon-name><tp:taxon-name-part taxon-name-part-type="genus" reg="Werneria">Werneria</tp:taxon-name-part> <tp:taxon-name-part taxon-name-part-type="species" reg="incisa">incisa</tp:taxon-name-part></tp:taxon-name></italic>).</p></tp:treatment-sec><tp:treatment-sec sec-type="distribution" id="SECID0EDWFK"><title>Distribution and habitat.</title><p>Restricted to northern Chile, northwestern Argentina, and southwestern Bolivia. Argentina (Jujuy, Salta), Bolivia (Potosí), Chile (Antofagasta). This species grows along the banks of salt lagoons and desert plains with a certain humidity of the dry and desertic puna ecoregions, between elevations of (2600–)3500–4900 m (Fig. <xref ref-type="fig" rid="F17">17</xref>).</p></tp:treatment-sec><tp:treatment-sec sec-type="phenology" id="SECID0ENWFK"><title>Phenology.</title><p>Flowering from October to March.</p></tp:treatment-sec><tp:treatment-sec sec-type="etymology" id="SECID0ESWFK"><title>Etymology.</title><p>The epithet <italic>incisum</italic> means sharply and deeply cut into, which describes the leaf apex of this species. However, its leaf apex is rather notched (shallowly cut into).</p></tp:treatment-sec><tp:treatment-sec sec-type="notes" id="SECID0ECXFK"><title>Notes.</title><p>This species can be properly identified by the combination of the following characters: rather decumbent, 4–8 cm tall, glabrous stems, linear-oblong leaf lamina, 3-notched leaf apex with truncate lobes (rarely subentire), 8 to 9 involucral bracts, 8 to 13 ray florets with white corollas conspicuously surpassing the involucre, and glabrous achenes.</p><p><italic><tp:taxon-name><tp:taxon-name-part taxon-name-part-type="genus" reg="Xenophyllum">Xenophyllum</tp:taxon-name-part> <tp:taxon-name-part taxon-name-part-type="species" reg="incisum">incisum</tp:taxon-name-part></tp:taxon-name></italic> is somewhat variable in leaf apex shape. Typical forms have 3-notched leaf apex, usually with the central lobe wider than lateral ones, but in some specimens the apex is barely notched or even subentire (e.g., <italic>Moreira-Muñoz 298</italic>, CONC; <italic>Arroyo et al. 97315</italic>, CONC). In these specimens, however, the leaf apex is truncate and slightly curved forwards as typically in the species. Similarly, we studied one specimen having the leaf apex with each lobe 3-notched (<italic>Villagrán et al. 9321</italic>, CONC).</p><p>This species has morphological affinities with <italic><tp:taxon-name><tp:taxon-name-part taxon-name-part-type="genus" reg="Xenophyllum">X.</tp:taxon-name-part> <tp:taxon-name-part taxon-name-part-type="species" reg="lorochaqui">lorochaqui</tp:taxon-name-part></tp:taxon-name></italic> J.Calvo &amp; V.A.Funk, <italic><tp:taxon-name><tp:taxon-name-part taxon-name-part-type="genus" reg="Xenophyllum">X.</tp:taxon-name-part> <tp:taxon-name-part taxon-name-part-type="species" reg="weddellii">weddellii</tp:taxon-name-part></tp:taxon-name></italic> (see comments under these species), and <italic><tp:taxon-name><tp:taxon-name-part taxon-name-part-type="genus" reg="Xenophyllum">X.</tp:taxon-name-part> <tp:taxon-name-part taxon-name-part-type="species" reg="poposa">poposa</tp:taxon-name-part></tp:taxon-name></italic>. With regard to the latter species, the main and unequivocal character that allows a proper identification is the stem indumentum (glabrous in <italic><tp:taxon-name><tp:taxon-name-part taxon-name-part-type="genus" reg="Xenophyllum">X.</tp:taxon-name-part> <tp:taxon-name-part taxon-name-part-type="species" reg="incisum">incisum</tp:taxon-name-part></tp:taxon-name></italic> vs. arachnoid in <italic><tp:taxon-name><tp:taxon-name-part taxon-name-part-type="genus" reg="Xenophyllum">X.</tp:taxon-name-part> <tp:taxon-name-part taxon-name-part-type="species" reg="poposa">poposa</tp:taxon-name-part></tp:taxon-name></italic>). The characters concerning the leaf apex have traditionally been used for discriminating among these species, however, they are barely useful because <italic><tp:taxon-name><tp:taxon-name-part taxon-name-part-type="genus" reg="Xenophyllum">X.</tp:taxon-name-part> <tp:taxon-name-part taxon-name-part-type="species" reg="poposa">poposa</tp:taxon-name-part></tp:taxon-name></italic> also shows high variability in leaf apex (see further comments under it). A rather useful character is the leaf section, which is obtusely triangular to slightly curved forwards in <italic><tp:taxon-name><tp:taxon-name-part taxon-name-part-type="genus" reg="Xenophyllum">X.</tp:taxon-name-part> <tp:taxon-name-part taxon-name-part-type="species" reg="incisum">incisum</tp:taxon-name-part></tp:taxon-name></italic> vs. terete or almost so in <italic><tp:taxon-name><tp:taxon-name-part taxon-name-part-type="genus" reg="Xenophyllum">X.</tp:taxon-name-part> <tp:taxon-name-part taxon-name-part-type="species" reg="poposa">poposa</tp:taxon-name-part></tp:taxon-name></italic>. The sheath-like base is also more broadened in <italic><tp:taxon-name><tp:taxon-name-part taxon-name-part-type="genus" reg="Xenophyllum">X.</tp:taxon-name-part> <tp:taxon-name-part taxon-name-part-type="species" reg="incisum">incisum</tp:taxon-name-part></tp:taxon-name></italic>.</p><p>The holotype designation by <xref ref-type="bibr" rid="B15">Funk (1997a)</xref> is corrected to lectotype because the gathering indicated by Philippi in the protologue is not represented by a single specimen. Moreover, a second-step lectotypification is made because two specimens of this gathering were found at SGO.</p></tp:treatment-sec><tp:treatment-sec sec-type="material" id="SECID0EP2FK"><title>Additional specimens examined.</title><p><bold>Argentina. Jujuy</bold>: Susques, a 30 km de Jama, entre Jama y Susques, <named-content xmlns:xlink="http://www.w3.org/1999/xlink" content-type="dwc:verbatimCoordinates" xlink:type="simple"><named-content content-type="geo-json" specific-use="{&#34;type&#34;:&#34;Point&#34;,&#34;coordinates&#34;:[-66.933333,-23.466667]}" id="NCID0E12FK" xlink:type="simple">23°28'S, 66°56'W</named-content></named-content>, 22 Jan 2000, <italic>A. Bardón s.n.</italic> (LIL); Achibarca, <named-content xmlns:xlink="http://www.w3.org/1999/xlink" content-type="dwc:verbatimCoordinates" xlink:type="simple"><named-content content-type="geo-json" specific-use="{&#34;type&#34;:&#34;Point&#34;,&#34;coordinates&#34;:[-66.866667,-23.683333]}" id="NCID0EE3FK" xlink:type="simple">23°41'S, 66°52'W</named-content></named-content>, 11 Mar 1927, <italic>A. Castellanos s.n.</italic> (BA); bolsón del Vilama, <named-content xmlns:xlink="http://www.w3.org/1999/xlink" content-type="dwc:verbatimCoordinates" xlink:type="simple"><named-content content-type="geo-json" specific-use="{&#34;type&#34;:&#34;Point&#34;,&#34;coordinates&#34;:[-66.933333,-22.583333]}" id="NCID0EO3FK" xlink:type="simple">22°35'S, 66°56'W</named-content></named-content>, 28 Sep 1939, <italic>J.S. Collan 44</italic> (LIL); <bold>Salta</bold>: Tusle [Tuzgle], pr. mina Concordia, <named-content xmlns:xlink="http://www.w3.org/1999/xlink" content-type="dwc:verbatimCoordinates" xlink:type="simple"><named-content content-type="geo-json" specific-use="{&#34;type&#34;:&#34;Point&#34;,&#34;coordinates&#34;:[-66.400000,-24.166667]}" id="NCID0E13FK" xlink:type="simple">24°10'S, 66°24'W</named-content></named-content>, 29 Oct 1901, <italic>R.E. Fries 707</italic> (US); abra del Gallo, ca. 40 km al SW de S. Antonio de los Cobres, en el camino a Pastos Grandes, <named-content xmlns:xlink="http://www.w3.org/1999/xlink" content-type="dwc:verbatimCoordinates" xlink:type="simple"><named-content content-type="geo-json" specific-use="{&#34;type&#34;:&#34;Point&#34;,&#34;coordinates&#34;:[-66.500000,-24.350000]}" id="NCID0EE4FK" xlink:type="simple">24°21'S, 66°30'W</named-content></named-content>, 17 Dec 1946, <italic>A. Krapovickas 3209</italic> (K, LIL). <bold>Bolivia. Potosí</bold>: Sud Lípez, laguna Verde 36 km hacia laguna Colorada, <named-content xmlns:xlink="http://www.w3.org/1999/xlink" content-type="dwc:verbatimCoordinates" xlink:type="simple"><named-content content-type="geo-json" specific-use="{&#34;type&#34;:&#34;Point&#34;,&#34;coordinates&#34;:[-67.616667,-22.500000]}" id="NCID0EQ4FK" xlink:type="simple">22°30'S, 67°37'W</named-content></named-content>, 28 Apr 2000, <italic>S.G. Beck 27510</italic> (LPB); Nor Lípez, ruta laguna Hedionda-Alota, 23 km de laguna Hedionda, <named-content xmlns:xlink="http://www.w3.org/1999/xlink" content-type="dwc:verbatimCoordinates" xlink:type="simple"><named-content content-type="geo-json" specific-use="{&#34;type&#34;:&#34;Point&#34;,&#34;coordinates&#34;:[-67.866667,-21.533333]}" id="NCID0E14FK" xlink:type="simple">21°32'S, 67°52'W</named-content></named-content>, 23 Sep 2006, <italic>S.G. Beck 32410</italic> (LPB, USM); Sud Lípez, laguna Pastos Grandes, al E de la laguna, <named-content xmlns:xlink="http://www.w3.org/1999/xlink" content-type="dwc:verbatimCoordinates" xlink:type="simple"><named-content content-type="geo-json" specific-use="{&#34;type&#34;:&#34;Point&#34;,&#34;coordinates&#34;:[-67.733333,-21.600000]}" id="NCID0EE5FK" xlink:type="simple">21°36'S, 67°44'W</named-content></named-content>, 20 May 1989, <italic>E. García 1101</italic> (LPB, USM); Sud Lípez, cerro Tapaquillcha, <named-content xmlns:xlink="http://www.w3.org/1999/xlink" content-type="dwc:verbatimCoordinates" xlink:type="simple"><named-content content-type="geo-json" specific-use="{&#34;type&#34;:&#34;Point&#34;,&#34;coordinates&#34;:[-67.883333,-21.516667]}" id="NCID0EO5FK" xlink:type="simple">21°31'S, 67°53'W</named-content></named-content>, 13 Apr 1980, <italic>M. Liberman 206</italic> (LPB). <bold>Chile. Antofagasta</bold>: El Loa, salar de Quisquiro, <named-content xmlns:xlink="http://www.w3.org/1999/xlink" content-type="dwc:verbatimCoordinates" xlink:type="simple"><named-content content-type="geo-json" specific-use="{&#34;type&#34;:&#34;Point&#34;,&#34;coordinates&#34;:[-67.350000,-23.283333]}" id="NCID0E15FK" xlink:type="simple">23°17'S, 67°21'W</named-content></named-content>, Jan 1997, <italic>G. Arancio 10676</italic> (CONC); El Loa, sector N del salar de Aguas Calientes, <named-content xmlns:xlink="http://www.w3.org/1999/xlink" content-type="dwc:verbatimCoordinates" xlink:type="simple"><named-content content-type="geo-json" specific-use="{&#34;type&#34;:&#34;Point&#34;,&#34;coordinates&#34;:[-67.366667,-23.066667]}" id="NCID0EE6FK" xlink:type="simple">23°4'S, 67°22'W</named-content></named-content>, Jan 1997, <italic>G. Arancio 10697</italic> (CONC); El Loa, salar de Aguas Calientes, <named-content xmlns:xlink="http://www.w3.org/1999/xlink" content-type="dwc:verbatimCoordinates" xlink:type="simple"><named-content content-type="geo-json" specific-use="{&#34;type&#34;:&#34;Point&#34;,&#34;coordinates&#34;:[-67.616667,-23.450000]}" id="NCID0EO6FK" xlink:type="simple">23°27'S, 67°37'W</named-content></named-content>, 17 Mar 1992, <italic>G. Arancio 92-341</italic> (CONC); El Loa, camino de San Pedro de Atacama a paso Jama, quebrada Llano Vilama, <named-content xmlns:xlink="http://www.w3.org/1999/xlink" content-type="dwc:verbatimCoordinates" xlink:type="simple"><named-content content-type="geo-json" specific-use="{&#34;type&#34;:&#34;Point&#34;,&#34;coordinates&#34;:[-68.100000,-22.883333]}" id="NCID0EY6FK" xlink:type="simple">22°53'S, 68°6'W</named-content></named-content>, 6 Apr 1997, <italic>M. Arroyo, L. Cavieres &amp; A. Humaña 97217</italic> (CONC); El Loa, ojos del río Salado, pequeño salar en el extremo N, <named-content xmlns:xlink="http://www.w3.org/1999/xlink" content-type="dwc:verbatimCoordinates" xlink:type="simple"><named-content content-type="geo-json" specific-use="{&#34;type&#34;:&#34;Point&#34;,&#34;coordinates&#34;:[-67.366667,-23.350000]}" id="NCID0ECAGK" xlink:type="simple">23°21'S, 67°22'W</named-content></named-content>, 8 Apr 1997, <italic>M. Arroyo, L. Cavieres &amp; A. Humaña 97276</italic> (CONC, MA); El Loa, salar Quisquiro, lado E, <named-content xmlns:xlink="http://www.w3.org/1999/xlink" content-type="dwc:verbatimCoordinates" xlink:type="simple"><named-content content-type="geo-json" specific-use="{&#34;type&#34;:&#34;Point&#34;,&#34;coordinates&#34;:[-67.300000,-23.300000]}" id="NCID0EMAGK" xlink:type="simple">23°18'S, 67°18'W</named-content></named-content>, 8 Apr 1997, <italic>M. Arroyo, L. Cavieres &amp; A. Humaña 97315</italic> (CONC); El Loa, cerro Nevados de Poquis, ladera SO, <named-content xmlns:xlink="http://www.w3.org/1999/xlink" content-type="dwc:verbatimCoordinates" xlink:type="simple"><named-content content-type="geo-json" specific-use="{&#34;type&#34;:&#34;Point&#34;,&#34;coordinates&#34;:[-67.066667,-23.066667]}" id="NCID0EWAGK" xlink:type="simple">23°4'S, 67°4'W</named-content></named-content>, 9 Apr 1997, <italic>M. Arroyo, L. Cavieres &amp; A. Humaña 97373</italic> (CONC); El Loa, salar de Aguas Calientes, <named-content xmlns:xlink="http://www.w3.org/1999/xlink" content-type="dwc:verbatimCoordinates" xlink:type="simple"><named-content content-type="geo-json" specific-use="{&#34;type&#34;:&#34;Point&#34;,&#34;coordinates&#34;:[-67.433333,-23.116667]}" id="NCID0EABGK" xlink:type="simple">23°7'S, 67°26'W</named-content></named-content>, 11 Apr 1997, <italic>M. Arroyo, L. Cavieres &amp; A. Humaña 97463</italic> (CONC); El Loa, laguna El Chivato Muerto, <named-content xmlns:xlink="http://www.w3.org/1999/xlink" content-type="dwc:verbatimCoordinates" xlink:type="simple"><named-content content-type="geo-json" specific-use="{&#34;type&#34;:&#34;Point&#34;,&#34;coordinates&#34;:[-67.433333,-23.433333]}" id="NCID0EKBGK" xlink:type="simple">23°26'S, 67°26'W</named-content></named-content>, 14 Feb 1994, <italic>G. Baumann 352</italic> (CONC); salar de Ascotán, <named-content xmlns:xlink="http://www.w3.org/1999/xlink" content-type="dwc:verbatimCoordinates" xlink:type="simple"><named-content content-type="geo-json" specific-use="{&#34;type&#34;:&#34;Point&#34;,&#34;coordinates&#34;:[-68.333333,-21.516667]}" id="NCID0EUBGK" xlink:type="simple">21°31'S, 68°20'W</named-content></named-content>, 19 Jan 1957, <italic>F. Behn 19596</italic> (CONC); Antofagasta, Loa, Toconao, N del salar de Quisquiro, quebrada de Taina, <named-content xmlns:xlink="http://www.w3.org/1999/xlink" content-type="dwc:verbatimCoordinates" xlink:type="simple"><named-content content-type="geo-json" specific-use="{&#34;type&#34;:&#34;Point&#34;,&#34;coordinates&#34;:[-67.316667,-23.183333]}" id="NCID0E5BGK" xlink:type="simple">23°11'S, 67°19'W</named-content></named-content>, 4 Mar 2019, <italic>J. Calvo 7914</italic> (CONC, SGO); Antofagasta, Loa, San Pedro de Atacama, Machuca-El Tatio, ca. 6.2 km al S de El Tatio, <named-content xmlns:xlink="http://www.w3.org/1999/xlink" content-type="dwc:verbatimCoordinates" xlink:type="simple"><named-content content-type="geo-json" specific-use="{&#34;type&#34;:&#34;Point&#34;,&#34;coordinates&#34;:[-68.016667,-22.383333]}" id="NCID0EICGK" xlink:type="simple">22°23'S, 68°1'W</named-content></named-content>, 5 Mar 2019, <italic>J. Calvo 7924</italic> (SGO); salar de Ascotán, along the margins of the salar, <named-content xmlns:xlink="http://www.w3.org/1999/xlink" content-type="dwc:verbatimCoordinates" xlink:type="simple"><named-content content-type="geo-json" specific-use="{&#34;type&#34;:&#34;Point&#34;,&#34;coordinates&#34;:[-68.466667,-21.033333]}" id="NCID0ESCGK" xlink:type="simple">21°2'S, 68°28'W</named-content></named-content>, 4 Mar 2014, <italic>V.A. Funk, M. Diazgranados &amp; J.M. Bonifacio 13077</italic> (US); salar de Ascotán, along the margins of the salar, <named-content xmlns:xlink="http://www.w3.org/1999/xlink" content-type="dwc:verbatimCoordinates" xlink:type="simple"><named-content content-type="geo-json" specific-use="{&#34;type&#34;:&#34;Point&#34;,&#34;coordinates&#34;:[-68.466667,-21.033333]}" id="NCID0E3CGK" xlink:type="simple">21°2'S, 68°28'W</named-content></named-content>, 4 Mar 2014, <italic>V.A. Funk, M. Diazgranados &amp; J.M. Bonifacio 13078</italic> (US); salar de Tara, <named-content xmlns:xlink="http://www.w3.org/1999/xlink" content-type="dwc:verbatimCoordinates" xlink:type="simple"><named-content content-type="geo-json" specific-use="{&#34;type&#34;:&#34;Point&#34;,&#34;coordinates&#34;:[-67.333333,-23.033333]}" id="NCID0EGDGK" xlink:type="simple">23°2'S, 67°20'W</named-content></named-content>, 7 Dec 1988, <italic>A. Hoffmann s.n.</italic> (CONC); Cebollar, entre el salar de Ascotán y el salar de San Martín, <named-content xmlns:xlink="http://www.w3.org/1999/xlink" content-type="dwc:verbatimCoordinates" xlink:type="simple"><named-content content-type="geo-json" specific-use="{&#34;type&#34;:&#34;Point&#34;,&#34;coordinates&#34;:[-68.383333,-21.433333]}" id="NCID0EQDGK" xlink:type="simple">21°26'S, 68°23'W</named-content></named-content>, 20 Feb 1964, <italic>C. Marticorena, O. Matthei &amp; M. Quezada 405</italic> (CONC); vegas del río Zapaleri, <named-content xmlns:xlink="http://www.w3.org/1999/xlink" content-type="dwc:verbatimCoordinates" xlink:type="simple"><named-content content-type="geo-json" specific-use="{&#34;type&#34;:&#34;Point&#34;,&#34;coordinates&#34;:[-67.216667,-22.950000]}" id="NCID0E1DGK" xlink:type="simple">22°57'S, 67°13'W</named-content></named-content>, 18 Dec 1996, <italic>A. Moreira-Muñoz 257</italic> (CONC); borde W salar de Tara, <named-content xmlns:xlink="http://www.w3.org/1999/xlink" content-type="dwc:verbatimCoordinates" xlink:type="simple"><named-content content-type="geo-json" specific-use="{&#34;type&#34;:&#34;Point&#34;,&#34;coordinates&#34;:[-67.266667,-23.000000]}" id="NCID0EEEGK" xlink:type="simple">23°0'S, 67°16'W</named-content></named-content>, 18 Dec 1996, <italic>A. Moreira-Muñoz 289</italic> (CONC); borde sur salar de Tara, <named-content xmlns:xlink="http://www.w3.org/1999/xlink" content-type="dwc:verbatimCoordinates" xlink:type="simple"><named-content content-type="geo-json" specific-use="{&#34;type&#34;:&#34;Point&#34;,&#34;coordinates&#34;:[-67.300000,-22.983333]}" id="NCID0EOEGK" xlink:type="simple">22°59'S, 67°18'W</named-content></named-content>, 18 Dec 1996, <italic>A. Moreira-Muñoz 298</italic> (CONC); Mucar [laguna], <named-content xmlns:xlink="http://www.w3.org/1999/xlink" content-type="dwc:verbatimCoordinates" xlink:type="simple"><named-content content-type="geo-json" specific-use="{&#34;type&#34;:&#34;Point&#34;,&#34;coordinates&#34;:[-67.100000,-23.350000]}" id="NCID0EYEGK" xlink:type="simple">23°21'S, 67°6'W</named-content></named-content>, 14 Dec 1965, <italic>L. Peña 5</italic> (CONC); Machuca, <named-content xmlns:xlink="http://www.w3.org/1999/xlink" content-type="dwc:verbatimCoordinates" xlink:type="simple"><named-content content-type="geo-json" specific-use="{&#34;type&#34;:&#34;Point&#34;,&#34;coordinates&#34;:[-68.050000,-22.583333]}" id="NCID0ECFGK" xlink:type="simple">22°35'S, 68°3'W</named-content></named-content>, 18 Feb 1885, <italic>F. Philippi s.n.</italic> (GB); Tarapacá [without locality and date, probably a duplicate of Philippi 18 Feb 1885], <italic>F. Philippi s.n.</italic> (US); El Loa, San Pedro de Atacama, Socaire, laguna Sico, <named-content xmlns:xlink="http://www.w3.org/1999/xlink" content-type="dwc:verbatimCoordinates" xlink:type="simple"><named-content content-type="geo-json" specific-use="{&#34;type&#34;:&#34;Point&#34;,&#34;coordinates&#34;:[-67.316667,-23.866667]}" id="NCID0EOFGK" xlink:type="simple">23°52'S, 67°19'W</named-content></named-content>, 5 Apr 1997, <italic>S. Teillier 4058</italic> (CONC); El Loa, salar de Ascotán, <named-content xmlns:xlink="http://www.w3.org/1999/xlink" content-type="dwc:verbatimCoordinates" xlink:type="simple"><named-content content-type="geo-json" specific-use="{&#34;type&#34;:&#34;Point&#34;,&#34;coordinates&#34;:[-68.333333,-21.516667]}" id="NCID0EYFGK" xlink:type="simple">21°31'S, 68°20'W</named-content></named-content>, Feb 1997, <italic>S. Teillier 4226</italic> (CONC); El Loa, trayecto entre Talabre y laguna Lejía, <named-content xmlns:xlink="http://www.w3.org/1999/xlink" content-type="dwc:verbatimCoordinates" xlink:type="simple"><named-content content-type="geo-json" specific-use="{&#34;type&#34;:&#34;Point&#34;,&#34;coordinates&#34;:[-67.800000,-23.350000]}" id="NCID0ECGGK" xlink:type="simple">23°21'S, 67°48'W</named-content></named-content>, 2 Apr 1998, <italic>C. Villagrán, F. Hinojosa &amp; C. Latorre 9321</italic> (CONC).</p></tp:treatment-sec><tp:treatment-sec><!--Section generated to contain objects referenced in tp:taxon-treatment.--><fig id="F19" position="float" orientation="portrait"><object-id xmlns:xlink="http://www.w3.org/1999/xlink" content-type="doi" xlink:type="simple">10.3897/phytokeys.158.50848.figure19</object-id><object-id xmlns:xlink="http://www.w3.org/1999/xlink" content-type="arpha" xlink:type="simple">647A8986-E753-55DB-8146-BF6FCCAE6A03</object-id><label>Figure 19.</label><caption><p>Detail of leaves and capitulum <bold>A</bold><italic><tp:taxon-name><tp:taxon-name-part taxon-name-part-type="genus" reg="Xenophyllum">Xenophyllum</tp:taxon-name-part> <tp:taxon-name-part taxon-name-part-type="species" reg="lorochaqui">lorochaqui</tp:taxon-name-part></tp:taxon-name></italic>, drawn from <italic>Castellanos s.n.</italic> (BA) <bold>B</bold><italic><tp:taxon-name><tp:taxon-name-part taxon-name-part-type="genus" reg="Xenophyllum">X.</tp:taxon-name-part> <tp:taxon-name-part taxon-name-part-type="species" reg="poposa">poposa</tp:taxon-name-part></tp:taxon-name></italic>, drawn from <italic>Cárdenas 362</italic> (US) <bold>C</bold><italic><tp:taxon-name><tp:taxon-name-part taxon-name-part-type="genus" reg="Xenophyllum">X.</tp:taxon-name-part> <tp:taxon-name-part taxon-name-part-type="species" reg="incisum">incisum</tp:taxon-name-part></tp:taxon-name></italic>, drawn from <italic>Funk et al. 13078</italic> (US). Illustration by Alice Tangerini.</p></caption><graphic xmlns:xlink="http://www.w3.org/1999/xlink" xlink:href="phytokeys-158-001-g019.jpg" position="float" orientation="portrait" xlink:type="simple" id="oo_448899.jpg"><uri content-type="original_file" xlink:type="simple">https://binary.pensoft.net/fig/448899</uri></graphic></fig><fig id="F17" position="float" orientation="portrait"><object-id xmlns:xlink="http://www.w3.org/1999/xlink" content-type="doi" xlink:type="simple">10.3897/phytokeys.158.50848.figure17</object-id><object-id xmlns:xlink="http://www.w3.org/1999/xlink" content-type="arpha" xlink:type="simple">D034C6EF-FBC3-5A72-A007-0D40D2555011</object-id><label>Figure 17.</label><caption><p>Distribution map of <italic><tp:taxon-name><tp:taxon-name-part taxon-name-part-type="genus" reg="Xenophyllum">Xenophyllum</tp:taxon-name-part> <tp:taxon-name-part taxon-name-part-type="species" reg="juniperinum">juniperinum</tp:taxon-name-part></tp:taxon-name></italic> (left hand), <italic><tp:taxon-name><tp:taxon-name-part taxon-name-part-type="genus" reg="Xenophyllum">X.</tp:taxon-name-part> <tp:taxon-name-part taxon-name-part-type="species" reg="weddellii">weddellii</tp:taxon-name-part></tp:taxon-name></italic> (right hand, closed triangle), and <italic><tp:taxon-name><tp:taxon-name-part taxon-name-part-type="genus" reg="Xenophyllum">X.</tp:taxon-name-part> <tp:taxon-name-part taxon-name-part-type="species" reg="incisum">incisum</tp:taxon-name-part></tp:taxon-name></italic> (right hand, open circle).</p></caption><graphic xmlns:xlink="http://www.w3.org/1999/xlink" xlink:href="phytokeys-158-001-g017.jpg" position="float" orientation="portrait" xlink:type="simple" id="oo_448897.jpg"><uri content-type="original_file" xlink:type="simple">https://binary.pensoft.net/fig/448897</uri></graphic></fig></tp:treatment-sec><ref-list><ref id="B15"><mixed-citation xmlns:xlink="http://www.w3.org/1999/xlink" xlink:type="simple"><person-group><name name-style="western"><surname>Funk</surname><given-names>VA</given-names></name></person-group> (<year>1997a</year>) <article-title><italic><tp:taxon-name><tp:taxon-name-part taxon-name-part-type="genus">Xenophyllum</tp:taxon-name-part></tp:taxon-name></italic>, a New Andean Genus Extracted from <italic><tp:taxon-name><tp:taxon-name-part taxon-name-part-type="genus">Werneria</tp:taxon-name-part></tp:taxon-name></italic> s.l. (<tp:taxon-name><tp:taxon-name-part taxon-name-part-type="family">Compositae</tp:taxon-name-part></tp:taxon-name>: <tp:taxon-name><tp:taxon-name-part taxon-name-part-type="tribe">Senecioneae</tp:taxon-name-part></tp:taxon-name>).</article-title><source>Novon</source><volume>7</volume>(<issue>3</issue>): <fpage>235</fpage>–<lpage>241</lpage>. <ext-link xlink:type="simple" ext-link-type="doi" xlink:href="10.2307/3391934">https://doi.org/10.2307/3391934</ext-link></mixed-citation></ref><ref id="B5"><mixed-citation xmlns:xlink="http://www.w3.org/1999/xlink" xlink:type="simple"><person-group><name name-style="western"><surname>Cabrera</surname><given-names>AL</given-names></name></person-group> (<year>1978</year>) Flora de la provincia de Jujuy, vol. 13, parte X. Instituto Nacional de Tecnología Agropecuaria, Buenos Aires, [1]–726.</mixed-citation></ref></ref-list></tp:taxon-treatment>
