# Supplementary material for: Taxonomic revision of the Andean genus Xenophyllum (Compositae, Senecioneae)
Source: PhytoKeys. 2020 Sep 3;158:1–106. doi: 10.3897/phytokeys.158.50848 (PMC7483337; doi:10.3897/phytokeys.158.50848)
Supplement: XML Treatment for Xenophyllum lorochaqui [file phytokeys.158.50848-treatment17.xml]

<!DOCTYPE tp:taxon-treatment
  PUBLIC "-//TaxonX//DTD Taxonomic Treatment Publishing DTD v0 20100105//EN" "tax-treatment-NSO.dtd">
<tp:taxon-treatment xmlns:tp="http://www.plazi.org/taxpub"><tp:treatment-meta><kwd-group><label>Taxon classification</label><kwd><named-content xmlns:xlink="http://www.w3.org/1999/xlink" content-type="kingdom">Plantae</named-content></kwd><kwd><named-content xmlns:xlink="http://www.w3.org/1999/xlink" content-type="order">Asterales</named-content></kwd><kwd><named-content xmlns:xlink="http://www.w3.org/1999/xlink" content-type="family">Asteraceae</named-content></kwd></kwd-group><mixed-citation publication-type="journal"><person-group><name><surname>Calvo</surname><given-names>Joel</given-names></name><name><surname>Moreira-Muñoz</surname><given-names>Andrés</given-names></name></person-group><article-title>Taxonomic revision of the Andean genus <italic><tp:taxon-name><tp:taxon-name-part taxon-name-part-type="genus" reg="Xenophyllum">Xenophyllum</tp:taxon-name-part></tp:taxon-name></italic> (<tp:taxon-name><tp:taxon-name-part taxon-name-part-type="family">Compositae</tp:taxon-name-part></tp:taxon-name>, <tp:taxon-name><tp:taxon-name-part taxon-name-part-type="tribe">Senecioneae</tp:taxon-name-part></tp:taxon-name>)</article-title><source>PhytoKeys</source><day>03</day><month>9</month><year>2020</year><volume>158</volume><fpage>1</fpage><lpage>106</lpage><pub-id pub-id-type="doi">10.3897/phytokeys.158.50848</pub-id></mixed-citation></tp:treatment-meta><tp:nomenclature><label>14.</label><tp:taxon-name><object-id xmlns:xlink="http://www.w3.org/1999/xlink" content-type="arpha" xlink:type="simple">1464463C-88DC-5CC3-8324-95B48B570E53</object-id>
            <tp:taxon-name-part taxon-name-part-type="genus" reg="Xenophyllum">Xenophyllum</tp:taxon-name-part>
            <tp:taxon-name-part taxon-name-part-type="species" reg="lorochaqui">lorochaqui</tp:taxon-name-part>
          </tp:taxon-name><tp:taxon-authority>J.Calvo &amp; V.A.Funk, PhytoKeys: 139: 34. 2020.</tp:taxon-authority></tp:nomenclature><tp:treatment-sec sec-type="material" id="SECID0E1AAM"><title>Type.</title><p>Argentina. Catamarca: El Cajón, Negroara, 15 Jan 1914, <italic>L. Castillón 3365</italic> (holotype: LIL-26677!; isotypes: BM s.n.!, <abbrev xmlns:xlink="http://www.w3.org/1999/xlink" xlink:title="Brazil" id="ABBRID0ECBAM" xlink:type="simple">BR</abbrev> s.n.!, US-00622893!, W-334!).</p></tp:treatment-sec><tp:treatment-sec sec-type="description" id="SECID0EGBAM"><title>Description.</title><p>Suffruticose plant, forming clumps of erect stems. <bold><italic>Rhizomes</italic></bold> 5–10 × 0.6–0.8 cm, horizontal to oblique, glabrous. <bold><italic>Stems</italic></bold> 10–20 cm tall, branched, glabrous, usually with leaves restricted to the upper part. <bold><italic>Leaves</italic></bold> imbricate, extending into a sheath-like base glabrescent or with evanescent arachnoid trichomes; leaf laminas 7.9–11.5 × 2.3–2.7 mm, linear, broadened at the apex, 3-notched at the apex, with the central lobe longer than lateral ones, entire, curved forwards in cross section, glabrous, unconspicuously nerved on both faces, fleshy, matte; central leaf lobe 1–1.6 mm long (lateral ones 0.5–0.8 mm long), 1.3–1.6 mm wide at the maximum width point, entire or barely notched, obtuse. <bold><italic>Capitula</italic></bold> radiate, erect, sessile. <bold><italic>Involucres</italic></bold> 10.3–10.9 × 6.6–8.7 mm, cupuliform; involucral bracts ca. 13, 5.9–7 × 1.4–2.5 mm, obtuse at the apex, greenish. <bold><italic>Ray florets</italic></bold> 26 to 39; corollas 8.3–9.2 × 1.1–1.4 mm, 4-veined, subentire to 3-toothed at the apex, conspicuously surpassing the involucre, white. <bold><italic>Disc florets</italic></bold> 40 to 57; corollas 4.2–5.5 mm long, yellowish; style branches truncate with a crown of sweeping trichomes, yellowish. <bold><italic>Achenes</italic></bold> 2.5–3.1 × 0.7–0.9 mm, cylindrical, 8 to 9-ribbed, glabrous; pappus 4.3–6.1 mm long, barbellate, whitish. Chromosome number unknown. Figs <xref ref-type="fig" rid="F19">19A</xref>, <xref ref-type="fig" rid="F21">21</xref>.</p><fig id="F21" position="float" orientation="portrait"><object-id xmlns:xlink="http://www.w3.org/1999/xlink" content-type="doi" xlink:type="simple">10.3897/phytokeys.158.50848.figure21</object-id><object-id xmlns:xlink="http://www.w3.org/1999/xlink" content-type="arpha" xlink:type="simple">E7450F1B-9462-545A-9786-3DB58D698D34</object-id><label>Figure 21.</label><caption><p><italic><tp:taxon-name><tp:taxon-name-part taxon-name-part-type="genus" reg="Xenophyllum">Xenophyllum</tp:taxon-name-part> <tp:taxon-name-part taxon-name-part-type="species" reg="lorochaqui">lorochaqui</tp:taxon-name-part></tp:taxon-name></italic><bold>A</bold> habit <bold>B</bold> stem apical part and capitulum <bold>C</bold> adaxial leaf surface (left hand) and vertical leaf profile (right hand) <bold>D</bold> capitulum <bold>E</bold> ray floret (pappus removed) <bold>F</bold> disc corolla <bold>G</bold> stamen <bold>H</bold> style. All details drawn from <italic>Castellanos s.n.</italic> (BA) except for <bold>A, B</bold> (drawn from <italic>Díaz s.n.</italic>, GH). Illustration by Alice Tangerini.</p></caption><graphic xmlns:xlink="http://www.w3.org/1999/xlink" xlink:href="phytokeys-158-001-g021.jpg" position="float" orientation="portrait" xlink:type="simple" id="oo_448901.jpg"><uri content-type="original_file" xlink:type="simple">https://binary.pensoft.net/fig/448901</uri></graphic></fig></tp:treatment-sec><tp:treatment-sec sec-type="distribution" id="SECID0EREAM"><title>Distribution and habitat.</title><p>Endemic to Argentina (Catamarca, Jujuy, Salta, Tucumán). This species grows in exposed rocky slopes and on bare soils of the dry puna ecoregion, between elevations of 3500–5000 m (Fig. <xref ref-type="fig" rid="F20">20</xref>).</p></tp:treatment-sec><tp:treatment-sec sec-type="phenology" id="SECID0E2EAM"><title>Phenology.</title><p>Flowering from January to March.</p></tp:treatment-sec><tp:treatment-sec sec-type="etymology" id="SECID0EAFAM"><title>Etymology.</title><p>The epithet <italic>lorochaqui</italic> is the vernacular name of this plant and it means parrot’s foot (“loro” from Spanish: parrot; “chaqui” from Quichua: foot). It probably responds to the resemblance of the leaves with a parrot’s foot.</p></tp:treatment-sec><tp:treatment-sec sec-type="notes" id="SECID0EQFAM"><title>Notes.</title><p><italic><tp:taxon-name><tp:taxon-name-part taxon-name-part-type="genus" reg="Xenophyllum">Xenophyllum</tp:taxon-name-part> <tp:taxon-name-part taxon-name-part-type="species" reg="lorochaqui">lorochaqui</tp:taxon-name-part></tp:taxon-name></italic> can be identified by the glabrous erect stems 10–20 cm tall (usually only bearing leaves in the upper part), leaf lamina 7.9–11.5 mm long, leaf apex 3-notched with the central lobe entire or barely notched and longer than the lateral ones, involucre with ca. 13 involucral bracts, and by displaying 26 to 39 ray florets with white corollas.</p><p>This species shows morphological affinities with <italic><tp:taxon-name><tp:taxon-name-part taxon-name-part-type="genus" reg="Xenophyllum">X.</tp:taxon-name-part> <tp:taxon-name-part taxon-name-part-type="species" reg="incisum">incisum</tp:taxon-name-part></tp:taxon-name></italic>, <italic><tp:taxon-name><tp:taxon-name-part taxon-name-part-type="genus" reg="Xenophyllum">X.</tp:taxon-name-part> <tp:taxon-name-part taxon-name-part-type="species" reg="dactylophyllum">dactylophyllum</tp:taxon-name-part></tp:taxon-name></italic>, and <italic><tp:taxon-name><tp:taxon-name-part taxon-name-part-type="genus" reg="Xenophyllum">X.</tp:taxon-name-part> <tp:taxon-name-part taxon-name-part-type="species" reg="poposa">poposa</tp:taxon-name-part></tp:taxon-name></italic>. The differences against <italic><tp:taxon-name><tp:taxon-name-part taxon-name-part-type="genus" reg="Xenophyllum">X.</tp:taxon-name-part> <tp:taxon-name-part taxon-name-part-type="species" reg="incisum">incisum</tp:taxon-name-part></tp:taxon-name></italic> are the leaf lamina length (3.2–7.3 mm vs. 7.9–11.5 mm in <italic><tp:taxon-name><tp:taxon-name-part taxon-name-part-type="genus" reg="Xenophyllum">X.</tp:taxon-name-part> <tp:taxon-name-part taxon-name-part-type="species" reg="lorochaqui">lorochaqui</tp:taxon-name-part></tp:taxon-name></italic>), the length of the leaf apex lobes (similar among them vs. central lobe longer than lateral ones in <italic><tp:taxon-name><tp:taxon-name-part taxon-name-part-type="genus" reg="Xenophyllum">X.</tp:taxon-name-part> <tp:taxon-name-part taxon-name-part-type="species" reg="lorochaqui">lorochaqui</tp:taxon-name-part></tp:taxon-name></italic>), the involucre length (6.4–8.3 mm vs 10.3–10.9 mm in <italic><tp:taxon-name><tp:taxon-name-part taxon-name-part-type="genus" reg="Xenophyllum">X.</tp:taxon-name-part> <tp:taxon-name-part taxon-name-part-type="species" reg="lorochaqui">lorochaqui</tp:taxon-name-part></tp:taxon-name></italic>), the involucral bract number (8 to 9 vs. ca. 13 in <italic><tp:taxon-name><tp:taxon-name-part taxon-name-part-type="genus" reg="Xenophyllum">X.</tp:taxon-name-part> <tp:taxon-name-part taxon-name-part-type="species" reg="lorochaqui">lorochaqui</tp:taxon-name-part></tp:taxon-name></italic>), and the ray floret number (8 to 13 vs. 26 to 39 in <italic><tp:taxon-name><tp:taxon-name-part taxon-name-part-type="genus" reg="Xenophyllum">X.</tp:taxon-name-part> <tp:taxon-name-part taxon-name-part-type="species" reg="lorochaqui">lorochaqui</tp:taxon-name-part></tp:taxon-name></italic>). With regard to <italic><tp:taxon-name><tp:taxon-name-part taxon-name-part-type="genus" reg="Xenophyllum">X.</tp:taxon-name-part> <tp:taxon-name-part taxon-name-part-type="species" reg="dactylophyllum">dactylophyllum</tp:taxon-name-part></tp:taxon-name></italic>, the leaf apex is at least 9-divided (finger-like) with the primary division extending deeper than the subsequent ones, whereas in <italic><tp:taxon-name><tp:taxon-name-part taxon-name-part-type="genus" reg="Xenophyllum">X.</tp:taxon-name-part> <tp:taxon-name-part taxon-name-part-type="species" reg="lorochaqui">lorochaqui</tp:taxon-name-part></tp:taxon-name></italic> the leaf apex is 3-notched with the central lobe longer than lateral ones. From <italic><tp:taxon-name><tp:taxon-name-part taxon-name-part-type="genus" reg="Xenophyllum">X.</tp:taxon-name-part> <tp:taxon-name-part taxon-name-part-type="species" reg="poposa">poposa</tp:taxon-name-part></tp:taxon-name></italic>, the distinguishable characters are the stem indumentum (arachnoid in <italic><tp:taxon-name><tp:taxon-name-part taxon-name-part-type="genus" reg="Xenophyllum">X.</tp:taxon-name-part> <tp:taxon-name-part taxon-name-part-type="species" reg="poposa">poposa</tp:taxon-name-part></tp:taxon-name></italic> vs. glabrous in <italic><tp:taxon-name><tp:taxon-name-part taxon-name-part-type="genus" reg="Xenophyllum">X.</tp:taxon-name-part> <tp:taxon-name-part taxon-name-part-type="species" reg="lorochaqui">lorochaqui</tp:taxon-name-part></tp:taxon-name></italic>), the leaf lamina length (2.5–7.1 mm in <italic><tp:taxon-name><tp:taxon-name-part taxon-name-part-type="genus" reg="Xenophyllum">X.</tp:taxon-name-part> <tp:taxon-name-part taxon-name-part-type="species" reg="poposa">poposa</tp:taxon-name-part></tp:taxon-name></italic> vs. 7.9–11.5 mm in <italic><tp:taxon-name><tp:taxon-name-part taxon-name-part-type="genus" reg="Xenophyllum">X.</tp:taxon-name-part> <tp:taxon-name-part taxon-name-part-type="species" reg="lorochaqui">lorochaqui</tp:taxon-name-part></tp:taxon-name></italic>), the involucral bract number (8 to 9 in <italic><tp:taxon-name><tp:taxon-name-part taxon-name-part-type="genus" reg="Xenophyllum">X.</tp:taxon-name-part> <tp:taxon-name-part taxon-name-part-type="species" reg="poposa">poposa</tp:taxon-name-part></tp:taxon-name></italic> vs. ca. 13 in <italic><tp:taxon-name><tp:taxon-name-part taxon-name-part-type="genus" reg="Xenophyllum">X.</tp:taxon-name-part> <tp:taxon-name-part taxon-name-part-type="species" reg="lorochaqui">lorochaqui</tp:taxon-name-part></tp:taxon-name></italic>), and the ray floret number (8 to 11 in <italic><tp:taxon-name><tp:taxon-name-part taxon-name-part-type="genus" reg="Xenophyllum">X.</tp:taxon-name-part> <tp:taxon-name-part taxon-name-part-type="species" reg="poposa">poposa</tp:taxon-name-part></tp:taxon-name></italic> vs. 26 to 39 in <italic><tp:taxon-name><tp:taxon-name-part taxon-name-part-type="genus" reg="Xenophyllum">X.</tp:taxon-name-part> <tp:taxon-name-part taxon-name-part-type="species" reg="lorochaqui">lorochaqui</tp:taxon-name-part></tp:taxon-name></italic>). Among these species, the distribution area of <italic><tp:taxon-name><tp:taxon-name-part taxon-name-part-type="genus" reg="Xenophyllum">X.</tp:taxon-name-part> <tp:taxon-name-part taxon-name-part-type="species" reg="lorochaqui">lorochaqui</tp:taxon-name-part></tp:taxon-name></italic> partially overlaps with that of <italic><tp:taxon-name><tp:taxon-name-part taxon-name-part-type="genus" reg="Xenophyllum">X.</tp:taxon-name-part> <tp:taxon-name-part taxon-name-part-type="species" reg="incisum">incisum</tp:taxon-name-part></tp:taxon-name></italic> and <italic><tp:taxon-name><tp:taxon-name-part taxon-name-part-type="genus" reg="Xenophyllum">X.</tp:taxon-name-part> <tp:taxon-name-part taxon-name-part-type="species" reg="poposa">poposa</tp:taxon-name-part></tp:taxon-name></italic>.</p></tp:treatment-sec><tp:treatment-sec sec-type="material" id="SECID0EJOAM"><title>Additional specimens examined.</title><p><bold>Argentina. Jujuy</bold>: Tumbaya, cerro Moreno, <named-content xmlns:xlink="http://www.w3.org/1999/xlink" content-type="dwc:verbatimCoordinates" xlink:type="simple"><named-content content-type="geo-json" specific-use="{&#34;type&#34;:&#34;Point&#34;,&#34;coordinates&#34;:[-65.733333,-23.766667]}" id="NCID0EUOAM" xlink:type="simple">23°46'S, 65°44'W</named-content></named-content>, 7 Feb 1929, <italic>S. Venturi 9289</italic> (US); <bold>Salta</bold>: Cafayate, sierra de los Quilmes, <named-content xmlns:xlink="http://www.w3.org/1999/xlink" content-type="dwc:verbatimCoordinates" xlink:type="simple"><named-content content-type="geo-json" specific-use="{&#34;type&#34;:&#34;Point&#34;,&#34;coordinates&#34;:[-66.066667,-26.183333]}" id="NCID0EAPAM" xlink:type="simple">26°11'S, 66°4'W</named-content></named-content>, 28 Jan 1943, <italic>A. Castellanos s.n.</italic> (BA); abra del Gallo, ca. 40 km al SW de S. Antonio de los Cobres, en el camino a Pastos Grandes, <named-content xmlns:xlink="http://www.w3.org/1999/xlink" content-type="dwc:verbatimCoordinates" xlink:type="simple"><named-content content-type="geo-json" specific-use="{&#34;type&#34;:&#34;Point&#34;,&#34;coordinates&#34;:[-66.500000,-24.333333]}" id="NCID0EKPAM" xlink:type="simple">24°20'S, 66°30'W</named-content></named-content>, 17 Dec 1946, <italic>A. Krapovickas 3215</italic> (LIL, SI); nevado del Cajón, <named-content xmlns:xlink="http://www.w3.org/1999/xlink" content-type="dwc:verbatimCoordinates" xlink:type="simple"><named-content content-type="geo-json" specific-use="{&#34;type&#34;:&#34;Point&#34;,&#34;coordinates&#34;:[-66.216667,-26.133333]}" id="NCID0EUPAM" xlink:type="simple">26°8'S, 66°13'W</named-content></named-content>, 1 Mar 1914, <italic>D. Rodríguez 1382</italic> (BA, <abbrev xmlns:xlink="http://www.w3.org/1999/xlink" xlink:title="Brazil" id="ABBRID0E2PAM" xlink:type="simple">BR</abbrev>); <bold>Tucumán</bold>: cerro Muñoz, <named-content xmlns:xlink="http://www.w3.org/1999/xlink" content-type="dwc:verbatimCoordinates" xlink:type="simple"><named-content content-type="geo-json" specific-use="{&#34;type&#34;:&#34;Point&#34;,&#34;coordinates&#34;:[-65.833333,-26.866667]}" id="NCID0EEQAM" xlink:type="simple">26°52'S, 65°50'W</named-content></named-content>, Jan 1916, <italic>L. Castillón s.n.</italic> (<abbrev xmlns:xlink="http://www.w3.org/1999/xlink" xlink:title="Brazil" id="ABBRID0ELQAM" xlink:type="simple">BR</abbrev> [mixed with <italic><tp:taxon-name><tp:taxon-name-part taxon-name-part-type="genus" reg="Xenophyllum">X.</tp:taxon-name-part> <tp:taxon-name-part taxon-name-part-type="species" reg="poposa">poposa</tp:taxon-name-part></tp:taxon-name></italic>]); Tafí, cumbres de San José (La Mina), <named-content xmlns:xlink="http://www.w3.org/1999/xlink" content-type="dwc:verbatimCoordinates" xlink:type="simple"><named-content content-type="geo-json" specific-use="{&#34;type&#34;:&#34;Point&#34;,&#34;coordinates&#34;:[-65.666667,-26.683333]}" id="NCID0E4QAM" xlink:type="simple">26°41'S, 65°40'W</named-content></named-content>, Mar 1933, <italic>Díaz s.n.</italic> (GH, LIL); Tafí, cumbre de Chasquivil, <named-content xmlns:xlink="http://www.w3.org/1999/xlink" content-type="dwc:verbatimCoordinates" xlink:type="simple"><named-content content-type="geo-json" specific-use="{&#34;type&#34;:&#34;Point&#34;,&#34;coordinates&#34;:[-65.666667,-26.683333]}" id="NCID0EHRAM" xlink:type="simple">26°41'S, 65°40'W</named-content></named-content>, 12 Jan 1945, <italic>D. Olea 252</italic> (LIL); Chicligasta, estancia Las Rosas, 15 Jan 1927, <italic>S. Venturi 6342</italic> (US); Tafí, sierra del Cajón, Los Chuscos, 7 Feb 1926, <italic>S. Venturi 6647</italic> (US).</p></tp:treatment-sec><tp:treatment-sec><!--Section generated to contain objects referenced in tp:taxon-treatment.--><fig id="F19" position="float" orientation="portrait"><object-id xmlns:xlink="http://www.w3.org/1999/xlink" content-type="doi" xlink:type="simple">10.3897/phytokeys.158.50848.figure19</object-id><object-id xmlns:xlink="http://www.w3.org/1999/xlink" content-type="arpha" xlink:type="simple">647A8986-E753-55DB-8146-BF6FCCAE6A03</object-id><label>Figure 19.</label><caption><p>Detail of leaves and capitulum <bold>A</bold><italic><tp:taxon-name><tp:taxon-name-part taxon-name-part-type="genus" reg="Xenophyllum">Xenophyllum</tp:taxon-name-part> <tp:taxon-name-part taxon-name-part-type="species" reg="lorochaqui">lorochaqui</tp:taxon-name-part></tp:taxon-name></italic>, drawn from <italic>Castellanos s.n.</italic> (BA) <bold>B</bold><italic><tp:taxon-name><tp:taxon-name-part taxon-name-part-type="genus" reg="Xenophyllum">X.</tp:taxon-name-part> <tp:taxon-name-part taxon-name-part-type="species" reg="poposa">poposa</tp:taxon-name-part></tp:taxon-name></italic>, drawn from <italic>Cárdenas 362</italic> (US) <bold>C</bold><italic><tp:taxon-name><tp:taxon-name-part taxon-name-part-type="genus" reg="Xenophyllum">X.</tp:taxon-name-part> <tp:taxon-name-part taxon-name-part-type="species" reg="incisum">incisum</tp:taxon-name-part></tp:taxon-name></italic>, drawn from <italic>Funk et al. 13078</italic> (US). Illustration by Alice Tangerini.</p></caption><graphic xmlns:xlink="http://www.w3.org/1999/xlink" xlink:href="phytokeys-158-001-g019.jpg" position="float" orientation="portrait" xlink:type="simple" id="oo_448899.jpg"><uri content-type="original_file" xlink:type="simple">https://binary.pensoft.net/fig/448899</uri></graphic></fig><fig id="F20" position="float" orientation="portrait"><object-id xmlns:xlink="http://www.w3.org/1999/xlink" content-type="doi" xlink:type="simple">10.3897/phytokeys.158.50848.figure20</object-id><object-id xmlns:xlink="http://www.w3.org/1999/xlink" content-type="arpha" xlink:type="simple">CAA690ED-9829-5CD1-A03E-D4E6EFAF7E1C</object-id><label>Figure 20.</label><caption><p>Distribution map of <italic><tp:taxon-name><tp:taxon-name-part taxon-name-part-type="genus" reg="Xenophyllum">Xenophyllum</tp:taxon-name-part> <tp:taxon-name-part taxon-name-part-type="species" reg="poposa">poposa</tp:taxon-name-part></tp:taxon-name></italic> (left hand), <italic><tp:taxon-name><tp:taxon-name-part taxon-name-part-type="genus" reg="Xenophyllum">X.</tp:taxon-name-part> <tp:taxon-name-part taxon-name-part-type="species" reg="lorochaqui">lorochaqui</tp:taxon-name-part></tp:taxon-name></italic> (right hand, closed triangle), and <italic><tp:taxon-name><tp:taxon-name-part taxon-name-part-type="genus" reg="Xenophyllum">X.</tp:taxon-name-part> <tp:taxon-name-part taxon-name-part-type="species" reg="rosenii">rosenii</tp:taxon-name-part></tp:taxon-name></italic> (right hand, open circle).</p></caption><graphic xmlns:xlink="http://www.w3.org/1999/xlink" xlink:href="phytokeys-158-001-g020.jpg" position="float" orientation="portrait" xlink:type="simple" id="oo_448900.jpg"><uri content-type="original_file" xlink:type="simple">https://binary.pensoft.net/fig/448900</uri></graphic></fig></tp:treatment-sec></tp:taxon-treatment>
