# Supplementary material for: Taxonomic revision of the Andean genus Xenophyllum (Compositae, Senecioneae)
Source: PhytoKeys. 2020 Sep 3;158:1–106. doi: 10.3897/phytokeys.158.50848 (PMC7483337; doi:10.3897/phytokeys.158.50848)
Supplement: XML Treatment for Xenophyllum rosenii [file phytokeys.158.50848-treatment18.xml]

<!DOCTYPE tp:taxon-treatment
  PUBLIC "-//TaxonX//DTD Taxonomic Treatment Publishing DTD v0 20100105//EN" "tax-treatment-NSO.dtd">
<tp:taxon-treatment xmlns:tp="http://www.plazi.org/taxpub"><tp:treatment-meta><kwd-group><label>Taxon classification</label><kwd><named-content xmlns:xlink="http://www.w3.org/1999/xlink" content-type="kingdom">Plantae</named-content></kwd><kwd><named-content xmlns:xlink="http://www.w3.org/1999/xlink" content-type="order">Asterales</named-content></kwd><kwd><named-content xmlns:xlink="http://www.w3.org/1999/xlink" content-type="family">Asteraceae</named-content></kwd></kwd-group><mixed-citation publication-type="journal"><person-group><name><surname>Calvo</surname><given-names>Joel</given-names></name><name><surname>Moreira-Muñoz</surname><given-names>Andrés</given-names></name></person-group><article-title>Taxonomic revision of the Andean genus <italic><tp:taxon-name><tp:taxon-name-part taxon-name-part-type="genus" reg="Xenophyllum">Xenophyllum</tp:taxon-name-part></tp:taxon-name></italic> (<tp:taxon-name><tp:taxon-name-part taxon-name-part-type="family">Compositae</tp:taxon-name-part></tp:taxon-name>, <tp:taxon-name><tp:taxon-name-part taxon-name-part-type="tribe">Senecioneae</tp:taxon-name-part></tp:taxon-name>)</article-title><source>PhytoKeys</source><day>03</day><month>9</month><year>2020</year><volume>158</volume><fpage>1</fpage><lpage>106</lpage><pub-id pub-id-type="doi">10.3897/phytokeys.158.50848</pub-id></mixed-citation></tp:treatment-meta><tp:nomenclature><label>15.</label><tp:taxon-name><object-id xmlns:xlink="http://www.w3.org/1999/xlink" content-type="arpha" xlink:type="simple">F612FD8D-FD09-51AA-804F-4B7D397D746D</object-id>
            <tp:taxon-name-part taxon-name-part-type="genus" reg="Xenophyllum">Xenophyllum</tp:taxon-name-part>
            <tp:taxon-name-part taxon-name-part-type="species" reg="rosenii">rosenii</tp:taxon-name-part>
          </tp:taxon-name><tp:taxon-authority>(R.E.Fr.) V.A.Funk, Novon 7(3): 240. 1997.</tp:taxon-authority><tp:nomenclature-citation-list><tp:nomenclature-citation><tp:taxon-name>
                <tp:taxon-name-part taxon-name-part-type="genus" reg="Werneria">Werneria</tp:taxon-name-part> <tp:taxon-name-part taxon-name-part-type="species" reg="rosenii">rosenii</tp:taxon-name-part></tp:taxon-name><comment>R.E.Fr., Nova Acta Regiae Soc. Sci. Upsal., ser. 4, 1(1): 90. 1905 [“Rosenii”]. Type. Argentina. Jujuy: nevado de Chañi, 5200 m, 29 Nov 1901, <italic>R.E. Fries 862</italic> (lectotype: Fries’ collection at UPS as the first-step lectotype, designated as “holotype” by <xref ref-type="bibr" rid="B15">Funk (1997a</xref>: 240); UPS-V-833144 (digital image!) as the second-step lectotype, designated here; isolectotypes: CORD-00005639 (digital image!), P-02088549 (digital image!), S-R-6527 (digital image!), UPS-V-833133 (digital image!), US-00037307!).</comment></tp:nomenclature-citation></tp:nomenclature-citation-list></tp:nomenclature><tp:treatment-sec sec-type="description" id="SECID0EHTAM"><title>Description.</title><p>Suffruticose plant, forming clumps of erect stems. <bold><italic>Rhizomes</italic></bold> 6–10 × 0.4–0.5 cm, horizontal to oblique, glabrous. <bold><italic>Stems</italic></bold> 4–8 cm tall, simple or branched, glabrous, usually with leaves restricted to the upper part. <bold><italic>Leaves</italic></bold> imbricate, extending into a glabrous sheath-like base; leaf laminas 7–11 × 3–4.5 mm, linear-spatulate (broadened upwards), 2-forked at the apex (incision depth ca. 1/3 of the total length), entire, flat to elliptic or almost terete upwards in cross section, glabrous, 1-nerved above (barely visible), 1-nerved beneath, fleshy, matte; leaf lobes 2.3–4.5 × 1–1.5 mm, acute to obtuse. <bold><italic>Capitula</italic></bold> radiate, erect, sessile. <bold><italic>Involucres</italic></bold> 11–13.2 × 8–10 mm, cupuliform; involucral bracts 11 to 12, 5.6–7.2 × 1.9–3.2 mm, rather acute at the apex, greenish, purple-edged. <bold><italic>Ray florets</italic></bold> ca. 18; corollas ca. 9.2 × 1.7 mm, 3 to 4-veined, subentire to 3-toothed at the apex, conspicuously surpassing the involucre, white. <bold><italic>Disc florets</italic></bold> ca. 50; corollas 5–5.1 mm long, yellowish; style branches penicillate, purplish. <bold><italic>Achenes</italic></bold> ca. 3.5 × 0.9 mm, cylindrical, 6 to 8-ribbed, glabrous; pappus 8–10 mm long, barbellate, whitish. Chromosome number unknown.</p></tp:treatment-sec><tp:treatment-sec sec-type="Iconography" id="SECID0E3UAM"><title>Iconography.</title><p><xref ref-type="bibr" rid="B4">Cabrera (1948</xref>: 52, fig. 2, sub <italic><tp:taxon-name><tp:taxon-name-part taxon-name-part-type="genus" reg="Werneria">Werneria</tp:taxon-name-part> <tp:taxon-name-part taxon-name-part-type="species" reg="rosenii">rosenii</tp:taxon-name-part></tp:taxon-name></italic>).</p></tp:treatment-sec><tp:treatment-sec sec-type="distribution" id="SECID0ERVAM"><title>Distribution and habitat.</title><p>Restricted to northwestern Argentina and southwestern Bolivia. Argentina (Jujuy, Salta [expected]), Bolivia (Potosí). It grows in wet meadows and rocky places of the dry puna ecoregion, between elevations of 4600–5200 m (Fig. <xref ref-type="fig" rid="F20">20</xref>).</p><p><italic><tp:taxon-name><tp:taxon-name-part taxon-name-part-type="genus" reg="Xenophyllum">Xenophyllum</tp:taxon-name-part> <tp:taxon-name-part taxon-name-part-type="species" reg="rosenii">rosenii</tp:taxon-name-part></tp:taxon-name></italic> is hitherto known from very few gatherings, i.e., the type locality in Jujuy (Argentina) plus two collections from southern Sur Lípez (Bolivia). <xref ref-type="bibr" rid="B19">Jørgensen (2014)</xref> also indicated this species from Oruro (Bolivia) on the basis of a misidentified collection that actually corresponds to <italic><tp:taxon-name><tp:taxon-name-part taxon-name-part-type="genus" reg="Xenophyllum">X.</tp:taxon-name-part> <tp:taxon-name-part taxon-name-part-type="species" reg="digitatum">digitatum</tp:taxon-name-part></tp:taxon-name></italic> (<italic>Liberman 352</italic>, LPB).</p></tp:treatment-sec><tp:treatment-sec sec-type="phenology" id="SECID0EZWAM"><title>Phenology.</title><p>Collected in flower in March and November.</p></tp:treatment-sec><tp:treatment-sec sec-type="etymology" id="SECID0E5WAM"><title>Etymology.</title><p>It is named after Eric von Rosen (1879–1948), a Swedish aristocrat, explorer, and ethnographer.</p></tp:treatment-sec><tp:treatment-sec sec-type="notes" id="SECID0EDXAM"><title>Notes.</title><p><italic><tp:taxon-name><tp:taxon-name-part taxon-name-part-type="genus" reg="Xenophyllum">Xenophyllum</tp:taxon-name-part> <tp:taxon-name-part taxon-name-part-type="species" reg="rosenii">rosenii</tp:taxon-name-part></tp:taxon-name></italic> is unique in the genus by its 2-forked leaves. The species has been confused with <italic><tp:taxon-name><tp:taxon-name-part taxon-name-part-type="genus" reg="Xenophyllum">X.</tp:taxon-name-part> <tp:taxon-name-part taxon-name-part-type="species" reg="digitatum">digitatum</tp:taxon-name-part></tp:taxon-name></italic> (e.g., <italic>Meneses 5446</italic>, LPB; <italic>Treviño 761</italic>, HSP; <italic>Tupayachi 736</italic>, US). A detailed study of the leaves highlights that these species can be straightforwardly discriminated from one another by the leaf apex (2-forked in <italic><tp:taxon-name><tp:taxon-name-part taxon-name-part-type="genus" reg="Xenophyllum">X.</tp:taxon-name-part> <tp:taxon-name-part taxon-name-part-type="species" reg="rosenii">rosenii</tp:taxon-name-part></tp:taxon-name></italic> vs. 3-forked in <italic><tp:taxon-name><tp:taxon-name-part taxon-name-part-type="genus" reg="Xenophyllum">X.</tp:taxon-name-part> <tp:taxon-name-part taxon-name-part-type="species" reg="digitatum">digitatum</tp:taxon-name-part></tp:taxon-name></italic>). The other characters appear to be useless because of a significant overlapping among them.</p><p>Since two specimens of the gathering <italic>Fries 862</italic> were found at UPS, the lectotypification has been further narrowed to a single specimen by way of a second-step lectotype (UPS-V-833144).</p></tp:treatment-sec><tp:treatment-sec sec-type="material" id="SECID0E6YAM"><title>Additional specimens examined.</title><p><bold>Bolivia. Potosí</bold>: Sur Lípez, San Antonio de Lípez, <named-content xmlns:xlink="http://www.w3.org/1999/xlink" content-type="dwc:verbatimCoordinates" xlink:type="simple"><named-content content-type="geo-json" specific-use="{&#34;type&#34;:&#34;Point&#34;,&#34;coordinates&#34;:[-66.933333,-21.866667]}" id="NCID0EKZAM" xlink:type="simple">21°52'S, 66°56'W</named-content></named-content>, 1966, <italic>A.F.G. Cope s.n.</italic> (K, US); Sud Lípez, 5.5 mi SW of San Antonio de Lípez (Viejo) on road towards Quetena Grande, <named-content xmlns:xlink="http://www.w3.org/1999/xlink" content-type="dwc:verbatimCoordinates" xlink:type="simple"><named-content content-type="geo-json" specific-use="{&#34;type&#34;:&#34;Point&#34;,&#34;coordinates&#34;:[-66.933333,-21.866667]}" id="NCID0EUZAM" xlink:type="simple">21°52'S, 66°56'W</named-content></named-content>, 20 Mar 1993, <italic>P.M. Peterson, R.J. Soreng &amp; S. Laegaard 13040</italic> (US).</p></tp:treatment-sec><tp:treatment-sec><!--Section generated to contain objects referenced in tp:taxon-treatment.--><fig id="F20" position="float" orientation="portrait"><object-id xmlns:xlink="http://www.w3.org/1999/xlink" content-type="doi" xlink:type="simple">10.3897/phytokeys.158.50848.figure20</object-id><object-id xmlns:xlink="http://www.w3.org/1999/xlink" content-type="arpha" xlink:type="simple">CAA690ED-9829-5CD1-A03E-D4E6EFAF7E1C</object-id><label>Figure 20.</label><caption><p>Distribution map of <italic><tp:taxon-name><tp:taxon-name-part taxon-name-part-type="genus" reg="Xenophyllum">Xenophyllum</tp:taxon-name-part> <tp:taxon-name-part taxon-name-part-type="species" reg="poposa">poposa</tp:taxon-name-part></tp:taxon-name></italic> (left hand), <italic><tp:taxon-name><tp:taxon-name-part taxon-name-part-type="genus" reg="Xenophyllum">X.</tp:taxon-name-part> <tp:taxon-name-part taxon-name-part-type="species" reg="lorochaqui">lorochaqui</tp:taxon-name-part></tp:taxon-name></italic> (right hand, closed triangle), and <italic><tp:taxon-name><tp:taxon-name-part taxon-name-part-type="genus" reg="Xenophyllum">X.</tp:taxon-name-part> <tp:taxon-name-part taxon-name-part-type="species" reg="rosenii">rosenii</tp:taxon-name-part></tp:taxon-name></italic> (right hand, open circle).</p></caption><graphic xmlns:xlink="http://www.w3.org/1999/xlink" xlink:href="phytokeys-158-001-g020.jpg" position="float" orientation="portrait" xlink:type="simple" id="oo_448900.jpg"><uri content-type="original_file" xlink:type="simple">https://binary.pensoft.net/fig/448900</uri></graphic></fig></tp:treatment-sec><ref-list><ref id="B15"><mixed-citation xmlns:xlink="http://www.w3.org/1999/xlink" xlink:type="simple"><person-group><name name-style="western"><surname>Funk</surname><given-names>VA</given-names></name></person-group> (<year>1997a</year>) <article-title><italic><tp:taxon-name><tp:taxon-name-part taxon-name-part-type="genus">Xenophyllum</tp:taxon-name-part></tp:taxon-name></italic>, a New Andean Genus Extracted from <italic><tp:taxon-name><tp:taxon-name-part taxon-name-part-type="genus">Werneria</tp:taxon-name-part></tp:taxon-name></italic> s.l. (<tp:taxon-name><tp:taxon-name-part taxon-name-part-type="family">Compositae</tp:taxon-name-part></tp:taxon-name>: <tp:taxon-name><tp:taxon-name-part taxon-name-part-type="tribe">Senecioneae</tp:taxon-name-part></tp:taxon-name>).</article-title><source>Novon</source><volume>7</volume>(<issue>3</issue>): <fpage>235</fpage>–<lpage>241</lpage>. <ext-link xlink:type="simple" ext-link-type="doi" xlink:href="10.2307/3391934">https://doi.org/10.2307/3391934</ext-link></mixed-citation></ref><ref id="B4"><mixed-citation xmlns:xlink="http://www.w3.org/1999/xlink" xlink:type="simple"><person-group><name name-style="western"><surname>Cabrera</surname><given-names>AL</given-names></name></person-group> (<year>1948</year>) <article-title>Las especies argentinas del género <italic><tp:taxon-name><tp:taxon-name-part taxon-name-part-type="genus">Werneria</tp:taxon-name-part></tp:taxon-name></italic> (<tp:taxon-name><tp:taxon-name-part taxon-name-part-type="family">Compositae</tp:taxon-name-part></tp:taxon-name>). Notas del Museo de la Plata.</article-title><source>Botánica</source><volume>13</volume>: <fpage>49</fpage>–<lpage>61</lpage>.</mixed-citation></ref><ref id="B19"><mixed-citation xmlns:xlink="http://www.w3.org/1999/xlink" xlink:type="simple"><person-group><name name-style="western"><surname>Jørgensen</surname><given-names>PM</given-names></name></person-group> (<year>2014</year>) <article-title><italic><tp:taxon-name><tp:taxon-name-part taxon-name-part-type="genus">Xenophyllum</tp:taxon-name-part></tp:taxon-name></italic> V.A. Funk.</article-title> In: <person-group><name name-style="western"><surname>Jørgensen</surname><given-names>PM</given-names></name><name name-style="western"><surname>Nee</surname><given-names>MH</given-names></name><name name-style="western"><surname>Beck</surname><given-names>SG</given-names></name></person-group> (<role>Eds</role>) <issue-title>Catálogo de las Plantas Vasculares de Bolivia.</issue-title><source>Monographs in Systematic Botany from the Missouri Botanical Garden 127, Missouri Botanical Garden Press, St. Louis</source>, <fpage>300</fpage>–<lpage>301</lpage>.</mixed-citation></ref></ref-list></tp:taxon-treatment>
