# Supplementary material for: Taxonomic revision of the Andean genus Xenophyllum (Compositae, Senecioneae)
Source: PhytoKeys. 2020 Sep 3;158:1–106. doi: 10.3897/phytokeys.158.50848 (PMC7483337; doi:10.3897/phytokeys.158.50848)
Supplement: XML Treatment for Xenophyllum digitatum [file phytokeys.158.50848-treatment19.xml]

<!DOCTYPE tp:taxon-treatment
  PUBLIC "-//TaxonX//DTD Taxonomic Treatment Publishing DTD v0 20100105//EN" "tax-treatment-NSO.dtd">
<tp:taxon-treatment xmlns:tp="http://www.plazi.org/taxpub"><tp:treatment-meta><kwd-group><label>Taxon classification</label><kwd><named-content xmlns:xlink="http://www.w3.org/1999/xlink" content-type="kingdom">Plantae</named-content></kwd><kwd><named-content xmlns:xlink="http://www.w3.org/1999/xlink" content-type="order">Asterales</named-content></kwd><kwd><named-content xmlns:xlink="http://www.w3.org/1999/xlink" content-type="family">Asteraceae</named-content></kwd></kwd-group><mixed-citation publication-type="journal"><person-group><name><surname>Calvo</surname><given-names>Joel</given-names></name><name><surname>Moreira-Muñoz</surname><given-names>Andrés</given-names></name></person-group><article-title>Taxonomic revision of the Andean genus <italic><tp:taxon-name><tp:taxon-name-part taxon-name-part-type="genus" reg="Xenophyllum">Xenophyllum</tp:taxon-name-part></tp:taxon-name></italic> (<tp:taxon-name><tp:taxon-name-part taxon-name-part-type="family">Compositae</tp:taxon-name-part></tp:taxon-name>, <tp:taxon-name><tp:taxon-name-part taxon-name-part-type="tribe">Senecioneae</tp:taxon-name-part></tp:taxon-name>)</article-title><source>PhytoKeys</source><day>03</day><month>9</month><year>2020</year><volume>158</volume><fpage>1</fpage><lpage>106</lpage><pub-id pub-id-type="doi">10.3897/phytokeys.158.50848</pub-id></mixed-citation></tp:treatment-meta><tp:nomenclature><label>16.</label><tp:taxon-name><object-id xmlns:xlink="http://www.w3.org/1999/xlink" content-type="arpha" xlink:type="simple">90427A97-FAFF-5FD3-A28D-BCCE39C082C9</object-id>
            <tp:taxon-name-part taxon-name-part-type="genus" reg="Xenophyllum">Xenophyllum</tp:taxon-name-part>
            <tp:taxon-name-part taxon-name-part-type="species" reg="digitatum">digitatum</tp:taxon-name-part>
          </tp:taxon-name><tp:taxon-authority>(Wedd.) V.A.Funk, Novon 7(3): 239. 1997.</tp:taxon-authority><tp:nomenclature-citation-list><tp:nomenclature-citation><tp:taxon-name>
                <tp:taxon-name-part taxon-name-part-type="genus" reg="Werneria">Werneria</tp:taxon-name-part> <tp:taxon-name-part taxon-name-part-type="species" reg="digitata">digitata</tp:taxon-name-part></tp:taxon-name><comment>Wedd., Chlor. Andina 1: 86. 1856. Type. Bolivia. Potosí: del nivel de las nieves de la quebrada de las lagunas de Potosí, Mar [without year], <italic>A. d’Orbigny 1407</italic> (lectotype: P-02088550 (digital image!), designated by <xref ref-type="bibr" rid="B15">Funk (1997a</xref>: 239); isolectotypes: <abbrev xmlns:xlink="http://www.w3.org/1999/xlink" xlink:title="Brazil" id="ABBRID0EQ2AM" xlink:type="simple">BR</abbrev> s.n.!, F-102321 (fragment!), P-02088551 (digital image!)).</comment></tp:nomenclature-citation><tp:nomenclature-citation><tp:taxon-name>
                <tp:taxon-name-part taxon-name-part-type="genus" reg="Werneria">Werneria</tp:taxon-name-part> <tp:taxon-name-part taxon-name-part-type="species" reg="digitata">digitata</tp:taxon-name-part> <tp:taxon-name-part taxon-name-part-type="infraspecific-rank">var.</tp:taxon-name-part> <tp:taxon-name-part taxon-name-part-type="variety" reg="lanata">lanata</tp:taxon-name-part></tp:taxon-name><comment>Rockh., Bot. Jahrb. Syst. 70: 287. 1939. Type. Peru. Junín: An der Lima-Oroya-Bahn, hacienda San Florenzi bei Yauli, 4700 m, [“Jan 1902” according to the protologue], <italic>A. Weberbauer 356</italic> (lectotype: G-00237251 (digital image!), designated here), syn. nov.</comment></tp:nomenclature-citation></tp:nomenclature-citation-list></tp:nomenclature><tp:treatment-sec sec-type="description" id="SECID0EK3AM"><title>Description.</title><p>Suffruticose plant, forming clumps of erect stems. <bold><italic>Rhizomes</italic></bold> 5–12 × 0.5–0.9 cm, horizontal to oblique, glabrous. <bold><italic>Stems</italic></bold> 10–13 cm tall, simple or branched, glabrous, usually with leaves restricted to the upper part. <bold><italic>Leaves</italic></bold> imbricate, extending into a glabrous sheath-like base; leaf laminas 7.7–11.5 × 2.8–6.7 mm, linear-spatulate (broadened upwards), 3-forked at the apex (incision depth 1/3–1/2 of the total length), entire, usually with some minute cilia in the lower half, flat to elliptic or almost terete upwards in cross section, glabrous or arachnoid above (evanescent), 1-nerved above (barely visible), 1-nerved beneath, fleshy, matte; leaf lobes 3.6–5.9 × 0.8–1.2 mm, entire or 2(–3)-divided, acute to obtuse, sometimes mucronate. <bold><italic>Capitula</italic></bold> radiate, erect, sessile to subsessile. <bold><italic>Involucres</italic></bold> 12.1–16.7 × 9.8–15.7 mm, cupuliform; involucral bracts 12 to 13, 6.3–9.3 × 2.4–3.9 mm, obtuse at the apex, greenish, purple-edged. <bold><italic>Ray florets</italic></bold> 21 to 36; corollas 9.2–14.1 × 1.4–1.9 mm, 4 to 5-veined, subentire to 3-toothed at the apex, conspicuously surpassing the involucre, white. <bold><italic>Disc florets</italic></bold> 49 to 63; corollas 5.5–7.2 mm long, yellowish; style branches penicillate, purplish. <bold>Achenes</bold> 3.5–3.9 × 1–1.1 mm, cylindrical, 7 to 8-ribbed, glabrous; pappus 6.7–8.9 mm long, barbellate, whitish to partially rose-colored. Chromosome number 2<italic>n</italic> = 104(±4) (<xref ref-type="bibr" rid="B13">Diers 1961</xref>). Fig. <xref ref-type="fig" rid="F2">2D</xref>.</p></tp:treatment-sec><tp:treatment-sec sec-type="Additional iconography" id="SECID0EI5AM"><title>Additional iconography.</title><p><xref ref-type="bibr" rid="B34">Weddell (1856</xref>: pl. 17D, sub <italic><tp:taxon-name><tp:taxon-name-part taxon-name-part-type="genus" reg="Werneria">Werneria</tp:taxon-name-part> <tp:taxon-name-part taxon-name-part-type="species" reg="digitata">digitata</tp:taxon-name-part></tp:taxon-name></italic>); <xref ref-type="bibr" rid="B27">Ricardi and Marticorena (1966</xref>: 26, fig. 6, sub <italic><tp:taxon-name><tp:taxon-name-part taxon-name-part-type="genus" reg="Werneria">W.</tp:taxon-name-part> <tp:taxon-name-part taxon-name-part-type="species" reg="pseudodigitata">pseudodigitata</tp:taxon-name-part></tp:taxon-name></italic>); <xref ref-type="bibr" rid="B2">Beltrán (2016</xref>: 359, fig. 3B, as photo); <xref ref-type="bibr" rid="B17">Gonzáles et al. (2016</xref>: 169, fig. 1H, I, sub <italic><tp:taxon-name><tp:taxon-name-part taxon-name-part-type="genus" reg="Xenophyllum">X.</tp:taxon-name-part> <tp:taxon-name-part taxon-name-part-type="species" reg="pseudodigitatum">pseudodigitatum</tp:taxon-name-part></tp:taxon-name></italic>, as photo).</p></tp:treatment-sec><tp:treatment-sec sec-type="distribution" id="SECID0E66AM"><title>Distribution and habitat.</title><p>Central Peru to northern Chile. Bolivia (Oruro, Potosí), Chile (Antofagasta, Arica-Parinacota, Tarapacá), Peru (Apurímac [expected], Arequipa, Ayacucho, Cusco, Huancavelica, Junín, Lima, Moquegua, Puno). It grows in wet rocky outcrops, marsh and stream edges, and on cryoturbated soils of the puna ecoregion, between elevations of 3700–5300 m (Fig. <xref ref-type="fig" rid="F23">23</xref>).</p></tp:treatment-sec><tp:treatment-sec sec-type="phenology" id="SECID0EJABM"><title>Phenology.</title><p>Flowering nearly all year round.</p></tp:treatment-sec><tp:treatment-sec sec-type="etymology" id="SECID0EOABM"><title>Etymology.</title><p>The adjective <italic>digitatus -a -um</italic> refers to the shape of the leaves, which have divisions arranged like those of a bird’s foot (3-forked).</p></tp:treatment-sec><tp:treatment-sec sec-type="notes" id="SECID0EWABM"><title>Notes.</title><p><italic><tp:taxon-name><tp:taxon-name-part taxon-name-part-type="genus" reg="Xenophyllum">Xenophyllum</tp:taxon-name-part> <tp:taxon-name-part taxon-name-part-type="species" reg="digitatum">digitatum</tp:taxon-name-part></tp:taxon-name></italic> is characterized by its 3-forked leaves, where each lobe can be, in turn, 2 to 3-divided. The depth of the primary division reaches 1/3–1/2 of the total leaf length and the leaf margin usually have some cilia in the lower half. It has quite large involucre (12.1–16.7 × 9.8–15.7 mm) with 12 to 13 involucral bracts, 21 to 36 ray florets (with white corollas conspicuously surpassing the involucre), 49 to 63 disc florets, and glabrous achenes.</p><p>It is a variable species mainly concerning leaf lobe shape and leaf indumentum. Typical forms have entire leaf lobes but some specimens display 2-divided lobes (<italic>Meneses 5446</italic>, LPB; <italic>Yager 4697</italic>, LPB), or even 3-divided (<italic>Humbert 30793</italic>, USM; <italic>Hutchinson 1212</italic>, CONC, F, GH, LE, NY, UC, US, USM). The leaf lobe apex is acute to obtuse, although populations with clearly mucronate apex also exist such as those from Ausangate in Cusco (e.g., <italic>Humbert s.n.</italic> [Vargas 12143], US, CUZ). The leaf lamina is usually glabrous but specimens with evanescent arachnoid indumentum on the adaxial surface are also found. Based on this latter character, <xref ref-type="bibr" rid="B28">Rockhausen (1939)</xref> described the plants with indumentum as <tp:taxon-name><tp:taxon-name-part taxon-name-part-type="genus" reg="Werneria">Werneria</tp:taxon-name-part> <tp:taxon-name-part taxon-name-part-type="species" reg="digitata">digitata</tp:taxon-name-part> <tp:taxon-name-part taxon-name-part-type="infraspecific-rank">var.</tp:taxon-name-part> <tp:taxon-name-part taxon-name-part-type="variety" reg="lanata">lanata</tp:taxon-name-part></tp:taxon-name> Rockh. We consider it as part of the variability encompassed by <italic><tp:taxon-name><tp:taxon-name-part taxon-name-part-type="genus" reg="Xenophyllum">X.</tp:taxon-name-part> <tp:taxon-name-part taxon-name-part-type="species" reg="digitatum">digitatum</tp:taxon-name-part></tp:taxon-name></italic>, and accordingly, Rockhausen’s name is treated as a heterotypic synonym.</p><p>This species has been confused with <italic><tp:taxon-name><tp:taxon-name-part taxon-name-part-type="genus" reg="Xenophyllum">X.</tp:taxon-name-part> <tp:taxon-name-part taxon-name-part-type="species" reg="pseudodigitatum">pseudodigitatum</tp:taxon-name-part></tp:taxon-name></italic> (Rockh.) V.A.Funk and <italic><tp:taxon-name><tp:taxon-name-part taxon-name-part-type="genus" reg="Xenophyllum">X.</tp:taxon-name-part> <tp:taxon-name-part taxon-name-part-type="species" reg="rosenii">rosenii</tp:taxon-name-part></tp:taxon-name></italic>. For details on their morphological differences see the comments under the respective species.</p></tp:treatment-sec><tp:treatment-sec sec-type="material" id="SECID0E4DBM"><title>Additional specimens examined.</title><p><bold>Bolivia. Oruro</bold>: Sajama, ladera E del río Sururia, <named-content xmlns:xlink="http://www.w3.org/1999/xlink" content-type="dwc:verbatimCoordinates" xlink:type="simple"><named-content content-type="geo-json" specific-use="{&#34;type&#34;:&#34;Point&#34;,&#34;coordinates&#34;:[-68.900000,-18.216667]}" id="NCID0EIEBM" xlink:type="simple">18°13'S, 68°54'W</named-content></named-content>, 7 May 1981, <italic>M. Liberman 352</italic> (LPB); Sajama, al sur del volcán Sajama, <named-content xmlns:xlink="http://www.w3.org/1999/xlink" content-type="dwc:verbatimCoordinates" xlink:type="simple"><named-content content-type="geo-json" specific-use="{&#34;type&#34;:&#34;Point&#34;,&#34;coordinates&#34;:[-68.866667,-18.116667]}" id="NCID0ESEBM" xlink:type="simple">18°7'S, 68°52'W</named-content></named-content>, 1 May 1993, <italic>M. Sauvain 827</italic> (LPB); Avaroa, Cruce Ventilla, Tirani, en línea recta a 13.1 km al W, Ayllu Puraca, <named-content xmlns:xlink="http://www.w3.org/1999/xlink" content-type="dwc:verbatimCoordinates" xlink:type="simple"><named-content content-type="geo-json" specific-use="{&#34;type&#34;:&#34;Point&#34;,&#34;coordinates&#34;:[-66.316667,-19.066667]}" id="NCID0E3EBM" xlink:type="simple">19°4'S, 66°19'W</named-content></named-content>, 26 Feb 2016, <italic>F. Zenteno 16686</italic> (USM); <bold>Potosí</bold>: cordillera Kari Kari, aprox. 3.3 km arriba de la laguna San Sebastián, <named-content xmlns:xlink="http://www.w3.org/1999/xlink" content-type="dwc:verbatimCoordinates" xlink:type="simple"><named-content content-type="geo-json" specific-use="{&#34;type&#34;:&#34;Point&#34;,&#34;coordinates&#34;:[-65.683333,-19.600000]}" id="NCID0EIFBM" xlink:type="simple">19°36'S, 65°41'W</named-content></named-content>, 13 Feb 2019, <italic>J. Calvo &amp; M. Zárate 7871</italic> (BOLV); Sud Lípez, cerro Tapaquillcha, ladera S, <named-content xmlns:xlink="http://www.w3.org/1999/xlink" content-type="dwc:verbatimCoordinates" xlink:type="simple"><named-content content-type="geo-json" specific-use="{&#34;type&#34;:&#34;Point&#34;,&#34;coordinates&#34;:[-67.883333,-21.516667]}" id="NCID0ESFBM" xlink:type="simple">21°31'S, 67°53'W</named-content></named-content>, 13 Apr 1980, <italic>M. Liberman 191</italic> (LPB); Tomás Frías, aprox. 4 km saliendo por carretera Potosí-Tarija, cordillera de la ciudad de Potosí, <named-content xmlns:xlink="http://www.w3.org/1999/xlink" content-type="dwc:verbatimCoordinates" xlink:type="simple"><named-content content-type="geo-json" specific-use="{&#34;type&#34;:&#34;Point&#34;,&#34;coordinates&#34;:[-65.683333,-19.600000]}" id="NCID0E3FBM" xlink:type="simple">19°36'S, 65°41'W</named-content></named-content>, 28 Feb 2006, <italic>M. Zárate 2216</italic> (BOLV, LPB). <bold>Chile. Antofagasta</bold>: El Loa, el Tatio, <named-content xmlns:xlink="http://www.w3.org/1999/xlink" content-type="dwc:verbatimCoordinates" xlink:type="simple"><named-content content-type="geo-json" specific-use="{&#34;type&#34;:&#34;Point&#34;,&#34;coordinates&#34;:[-68.016667,-22.333333]}" id="NCID0EIGBM" xlink:type="simple">22°20'S, 68°1'W</named-content></named-content>, 20 Oct 1976, <italic>M. Castillo s.n.</italic> (CONC); El Tatio, quebrada cerca del campamento de la CORFO, <named-content xmlns:xlink="http://www.w3.org/1999/xlink" content-type="dwc:verbatimCoordinates" xlink:type="simple"><named-content content-type="geo-json" specific-use="{&#34;type&#34;:&#34;Point&#34;,&#34;coordinates&#34;:[-68.000000,-22.366667]}" id="NCID0ESGBM" xlink:type="simple">22°22'S, 68°0'W</named-content></named-content>, 26 Apr 1969, <italic>M. Mahu 4108</italic> (SGO); El Loa, Ujina, <named-content xmlns:xlink="http://www.w3.org/1999/xlink" content-type="dwc:verbatimCoordinates" xlink:type="simple"><named-content content-type="geo-json" specific-use="{&#34;type&#34;:&#34;Point&#34;,&#34;coordinates&#34;:[-68.616667,-20.966667]}" id="NCID0E3GBM" xlink:type="simple">20°58'S, 68°37'W</named-content></named-content>, 17 Jan 1943, <italic>E. Pisano &amp; J. Venturelli 1724</italic> (CONC, SGO); <bold>Arica-Parinacota</bold>: Parinacota, cerro Guane Guane, <named-content xmlns:xlink="http://www.w3.org/1999/xlink" content-type="dwc:verbatimCoordinates" xlink:type="simple"><named-content content-type="geo-json" specific-use="{&#34;type&#34;:&#34;Point&#34;,&#34;coordinates&#34;:[-69.250000,-18.166667]}" id="NCID0EIHBM" xlink:type="simple">18°10'S, 69°15'W</named-content></named-content>, 20 Apr 1980, <italic>M. Arroyo, C. Villagrán &amp; J. Moreno 2660</italic> (CONC); Parinacota, quebrada Cataguanchuta, <named-content xmlns:xlink="http://www.w3.org/1999/xlink" content-type="dwc:verbatimCoordinates" xlink:type="simple"><named-content content-type="geo-json" specific-use="{&#34;type&#34;:&#34;Point&#34;,&#34;coordinates&#34;:[-69.516667,-18.233333]}" id="NCID0ESHBM" xlink:type="simple">18°14'S, 69°31'W</named-content></named-content>, 17 Dec 1988, <italic>E. Belmonte 88668</italic> (CONC); Portezuelo de Chapiquiña, faldeos al lado norte del campamento, <named-content xmlns:xlink="http://www.w3.org/1999/xlink" content-type="dwc:verbatimCoordinates" xlink:type="simple"><named-content content-type="geo-json" specific-use="{&#34;type&#34;:&#34;Point&#34;,&#34;coordinates&#34;:[-69.500000,-18.316667]}" id="NCID0E3HBM" xlink:type="simple">18°19'S, 69°30'W</named-content></named-content>, 10 Feb 1964, <italic>C. Marticorena, O. Matthei &amp; M. Quezada 110</italic> (CONC); quebrada Ancochallane, <named-content xmlns:xlink="http://www.w3.org/1999/xlink" content-type="dwc:verbatimCoordinates" xlink:type="simple"><named-content content-type="geo-json" specific-use="{&#34;type&#34;:&#34;Point&#34;,&#34;coordinates&#34;:[-69.400000,-18.250000]}" id="NCID0EGIBM" xlink:type="simple">18°15'S, 69°24'W</named-content></named-content>, 18 Jun 2015, <italic>A. Moreira-Muñoz 2495</italic> (SGO); Portezuelo de Chapiquiña, <named-content xmlns:xlink="http://www.w3.org/1999/xlink" content-type="dwc:verbatimCoordinates" xlink:type="simple"><named-content content-type="geo-json" specific-use="{&#34;type&#34;:&#34;Point&#34;,&#34;coordinates&#34;:[-69.500000,-18.316667]}" id="NCID0EQIBM" xlink:type="simple">18°19'S, 69°30'W</named-content></named-content>, 26 Mar 1961, <italic>M. Ricardi, C. Marticorena &amp; O. Matthei 201</italic> (B, CONC); <bold>Tarapacá</bold>: Iquique, Collaguasi, quebrada La Represa, <named-content xmlns:xlink="http://www.w3.org/1999/xlink" content-type="dwc:verbatimCoordinates" xlink:type="simple"><named-content content-type="geo-json" specific-use="{&#34;type&#34;:&#34;Point&#34;,&#34;coordinates&#34;:[-68.633333,-20.983333]}" id="NCID0E3IBM" xlink:type="simple">20°59'S, 68°38'W</named-content></named-content>, 22 Jan 1993, <italic>S. Teillier 3011</italic> (CONC). <bold>Peru. Arequipa</bold>: Castilla, Orcopampa, minas de Poracota, cerca a quebrada Faculla, <named-content xmlns:xlink="http://www.w3.org/1999/xlink" content-type="dwc:verbatimCoordinates" xlink:type="simple"><named-content content-type="geo-json" specific-use="{&#34;type&#34;:&#34;Point&#34;,&#34;coordinates&#34;:[-72.550000,-15.233333]}" id="NCID0EIJBM" xlink:type="simple">15°14'S, 72°33'W</named-content></named-content>, 20 Apr 2011, <italic>H. Beltrán 7111</italic> (USM [mixed with <italic><tp:taxon-name><tp:taxon-name-part taxon-name-part-type="genus" reg="Xenophyllum">X.</tp:taxon-name-part> <tp:taxon-name-part taxon-name-part-type="species" reg="ciliolatum">ciliolatum</tp:taxon-name-part></tp:taxon-name></italic>]); Castilla, Orcopampa, minas de Poracota, cerca a quebrada Faculla, <named-content xmlns:xlink="http://www.w3.org/1999/xlink" content-type="dwc:verbatimCoordinates" xlink:type="simple"><named-content content-type="geo-json" specific-use="{&#34;type&#34;:&#34;Point&#34;,&#34;coordinates&#34;:[-72.533333,-15.233333]}" id="NCID0E4JBM" xlink:type="simple">15°14'S, 72°32'W</named-content></named-content>, 20 Apr 2011, <italic>H. Beltrán 7114</italic> (USM); Condesuyos, Salamanca, bofedal de Tintarcocha, <named-content xmlns:xlink="http://www.w3.org/1999/xlink" content-type="dwc:verbatimCoordinates" xlink:type="simple"><named-content content-type="geo-json" specific-use="{&#34;type&#34;:&#34;Point&#34;,&#34;coordinates&#34;:[-72.500000,-15.216667]}" id="NCID0EHKBM" xlink:type="simple">15°13'S, 72°30'W</named-content></named-content>, 26 Mar 2012, <italic>I. Treviño 761</italic> (HSP); <bold>Ayacucho</bold>: Huamanga, Ocollo, hacia abra Apacheta, <named-content xmlns:xlink="http://www.w3.org/1999/xlink" content-type="dwc:verbatimCoordinates" xlink:type="simple"><named-content content-type="geo-json" specific-use="{&#34;type&#34;:&#34;Point&#34;,&#34;coordinates&#34;:[-74.466667,-13.483333]}" id="NCID0ETKBM" xlink:type="simple">13°29'S, 74°28'W</named-content></named-content>, 26 Jun 2010, <italic>A. Cano et al. 19873</italic> (USM); <bold>Cusco</bold>: Anta, Mollepata, <named-content xmlns:xlink="http://www.w3.org/1999/xlink" content-type="dwc:verbatimCoordinates" xlink:type="simple"><named-content content-type="geo-json" specific-use="{&#34;type&#34;:&#34;Point&#34;,&#34;coordinates&#34;:[-72.716667,-13.400000]}" id="NCID0E6KBM" xlink:type="simple">13°24'S, 72°43'W</named-content></named-content>, 12 May 2013, <italic>H. Beltrán 7672</italic> (USM); cordillera de Vilcanota, camino al cerro Orqo Q’ocha, <named-content xmlns:xlink="http://www.w3.org/1999/xlink" content-type="dwc:verbatimCoordinates" xlink:type="simple"><named-content content-type="geo-json" specific-use="{&#34;type&#34;:&#34;Point&#34;,&#34;coordinates&#34;:[-71.066667,-13.750000]}" id="NCID0EJLBM" xlink:type="simple">13°45'S, 71°4'W</named-content></named-content>, Mar 2008, <italic>C. García 86</italic> (LPB); cordillera de Vilcanota, camino al cerro Orqo Q’ocha, <named-content xmlns:xlink="http://www.w3.org/1999/xlink" content-type="dwc:verbatimCoordinates" xlink:type="simple"><named-content content-type="geo-json" specific-use="{&#34;type&#34;:&#34;Point&#34;,&#34;coordinates&#34;:[-71.066667,-13.750000]}" id="NCID0ETLBM" xlink:type="simple">13°45'S, 71°4'W</named-content></named-content>, Mar 2008, <italic>C. García 87</italic> (LPB); Paucartambo, hacienda Churu, Jan 1926, <italic>F.L. Herrera 1033</italic> (CONC, F, GH, MO, NY); Quispicanchi, Paucartambo, hacienda Ccapana, <named-content xmlns:xlink="http://www.w3.org/1999/xlink" content-type="dwc:verbatimCoordinates" xlink:type="simple"><named-content content-type="geo-json" specific-use="{&#34;type&#34;:&#34;Point&#34;,&#34;coordinates&#34;:[-71.416667,-13.566667]}" id="NCID0E6LBM" xlink:type="simple">13°34'S, 71°25'W</named-content></named-content>, Apr 1926, <italic>F.L. Herrera 1056</italic> (F); Quispicanchi, Paucartambo, hacienda Ccapana, <named-content xmlns:xlink="http://www.w3.org/1999/xlink" content-type="dwc:verbatimCoordinates" xlink:type="simple"><named-content content-type="geo-json" specific-use="{&#34;type&#34;:&#34;Point&#34;,&#34;coordinates&#34;:[-71.416667,-13.566667]}" id="NCID0EJMBM" xlink:type="simple">13°34'S, 71°25'W</named-content></named-content>, Apr 1926, <italic>F.L. Herrera 1081</italic> (BM, CONC, F, GH, MA, NY); cordillera del Auzangate, paso de Hualla-Hualla, <named-content xmlns:xlink="http://www.w3.org/1999/xlink" content-type="dwc:verbatimCoordinates" xlink:type="simple"><named-content content-type="geo-json" specific-use="{&#34;type&#34;:&#34;Point&#34;,&#34;coordinates&#34;:[-71.100000,-13.633333]}" id="NCID0ETMBM" xlink:type="simple">13°38'S, 71°6'W</named-content></named-content>, 28 May 1958, <italic>H. Humbert et al. 30793</italic> (USM); Quispicanchi, laguna Ampatuni [Ampatune], <named-content xmlns:xlink="http://www.w3.org/1999/xlink" content-type="dwc:verbatimCoordinates" xlink:type="simple"><named-content content-type="geo-json" specific-use="{&#34;type&#34;:&#34;Point&#34;,&#34;coordinates&#34;:[-71.166667,-13.583333]}" id="NCID0E4MBM" xlink:type="simple">13°35'S, 71°10'W</named-content></named-content>, 29/30 May 1958, <italic>H. Humbert s.n.</italic> [C. Vargas 12143] (CUZ, US); cordillera de Vilcanota, cuenca de la laguna Sibinacocha, cerro Rititica, <named-content xmlns:xlink="http://www.w3.org/1999/xlink" content-type="dwc:verbatimCoordinates" xlink:type="simple"><named-content content-type="geo-json" specific-use="{&#34;type&#34;:&#34;Point&#34;,&#34;coordinates&#34;:[-71.066667,-13.750000]}" id="NCID0EHNBM" xlink:type="simple">13°45'S, 71°4'W</named-content></named-content>, 5 Apr 2012, <italic>R.I. Meneses et al. 5446</italic> (LPB); cordillera de Vilcanota, cuenca de la laguna Sibinacocha, cerro Orqo Q’ocha, <named-content xmlns:xlink="http://www.w3.org/1999/xlink" content-type="dwc:verbatimCoordinates" xlink:type="simple"><named-content content-type="geo-json" specific-use="{&#34;type&#34;:&#34;Point&#34;,&#34;coordinates&#34;:[-71.066667,-13.750000]}" id="NCID0ERNBM" xlink:type="simple">13°45'S, 71°4'W</named-content></named-content>, 7 Apr 2012, <italic>R.I. Meneses et al. 5467</italic> (LPB); Urubamba, laguna de Kellococha, proximidades de los nevados Balcunniyuc e Yllahuamán, <named-content xmlns:xlink="http://www.w3.org/1999/xlink" content-type="dwc:verbatimCoordinates" xlink:type="simple"><named-content content-type="geo-json" specific-use="{&#34;type&#34;:&#34;Point&#34;,&#34;coordinates&#34;:[-72.250000,-13.200000]}" id="NCID0E2NBM" xlink:type="simple">13°12'S, 72°15'W</named-content></named-content>, 20 Aug 1988, <italic>A. Tupayachi 736</italic> (US); cordillera de Vilcanota, Sibinacocha, <named-content xmlns:xlink="http://www.w3.org/1999/xlink" content-type="dwc:verbatimCoordinates" xlink:type="simple"><named-content content-type="geo-json" specific-use="{&#34;type&#34;:&#34;Point&#34;,&#34;coordinates&#34;:[-71.066667,-13.750000]}" id="NCID0EFOBM" xlink:type="simple">13°45'S, 71°4'W</named-content></named-content>, 12 Mar 2008, <italic>K. Yager 4697</italic> (LPB); <bold>Huancavelica</bold>: Huaytará, Pilpichaca (abra Apacheta), <named-content xmlns:xlink="http://www.w3.org/1999/xlink" content-type="dwc:verbatimCoordinates" xlink:type="simple"><named-content content-type="geo-json" specific-use="{&#34;type&#34;:&#34;Point&#34;,&#34;coordinates&#34;:[-74.733333,-13.333333]}" id="NCID0EROBM" xlink:type="simple">13°20'S, 74°44'W</named-content></named-content>, 4 Jul 2010, <italic>A. Cano, W. Mendoza &amp; A. Delgado 19686</italic> (USM); Huaytará, Pilpichaca (abra Apacheta), <named-content xmlns:xlink="http://www.w3.org/1999/xlink" content-type="dwc:verbatimCoordinates" xlink:type="simple"><named-content content-type="geo-json" specific-use="{&#34;type&#34;:&#34;Point&#34;,&#34;coordinates&#34;:[-74.716667,-13.333333]}" id="NCID0E2OBM" xlink:type="simple">13°20'S, 74°43'W</named-content></named-content>, 4 Jul 2010, <italic>A. Cano, W. Mendoza &amp; A. Delgado 19734</italic> (USM); Angaraes, Ccochaccasa, <named-content xmlns:xlink="http://www.w3.org/1999/xlink" content-type="dwc:verbatimCoordinates" xlink:type="simple"><named-content content-type="geo-json" specific-use="{&#34;type&#34;:&#34;Point&#34;,&#34;coordinates&#34;:[-74.783333,-12.933333]}" id="NCID0EFPBM" xlink:type="simple">12°56'S, 74°47'W</named-content></named-content>, 4 Apr 2014, <italic>A. Cano, B. Britto &amp; N. Valencia 21926</italic> (USM); Huaytará, alrededores de abra Apacheta, <named-content xmlns:xlink="http://www.w3.org/1999/xlink" content-type="dwc:verbatimCoordinates" xlink:type="simple"><named-content content-type="geo-json" specific-use="{&#34;type&#34;:&#34;Point&#34;,&#34;coordinates&#34;:[-74.683333,-13.300000]}" id="NCID0EPPBM" xlink:type="simple">13°18'S, 74°41'W</named-content></named-content>, 3 Sep 2013, <italic>P. Gonzáles et al. 2781</italic> (USM); Huachocolpa, alrededores de la unidad minera Caudalosa, <named-content xmlns:xlink="http://www.w3.org/1999/xlink" content-type="dwc:verbatimCoordinates" xlink:type="simple"><named-content content-type="geo-json" specific-use="{&#34;type&#34;:&#34;Point&#34;,&#34;coordinates&#34;:[-75.000000,-13.066667]}" id="NCID0EZPBM" xlink:type="simple">13°4'S, 75°0'W</named-content></named-content>, 23 Mar 2015, <italic>P. Gonzáles 3559</italic> (USM); Huachocolpa, alrededores de la unidad minera Caudalosa, <named-content xmlns:xlink="http://www.w3.org/1999/xlink" content-type="dwc:verbatimCoordinates" xlink:type="simple"><named-content content-type="geo-json" specific-use="{&#34;type&#34;:&#34;Point&#34;,&#34;coordinates&#34;:[-75.000000,-13.066667]}" id="NCID0EDQBM" xlink:type="simple">13°4'S, 75°0'W</named-content></named-content>, 23 Mar 2015, <italic>P. Gonzáles 3562</italic> (USM); nevado Ajchi, Aug 1961, <italic>O. Tovar 3423</italic> (USM); <bold>Junín</bold>: Anticona pass, ca. 140 km E of Lima, <named-content xmlns:xlink="http://www.w3.org/1999/xlink" content-type="dwc:verbatimCoordinates" xlink:type="simple"><named-content content-type="geo-json" specific-use="{&#34;type&#34;:&#34;Point&#34;,&#34;coordinates&#34;:[-76.183333,-11.583333]}" id="NCID0ERQBM" xlink:type="simple">11°35'S, 76°11'W</named-content></named-content>, 21 Dec 1978, <italic>M. Dillon &amp; B.L. Turner 1478</italic> (USM); Lima-La Oroya highway, cumbre at top of divide, above Morococha, <named-content xmlns:xlink="http://www.w3.org/1999/xlink" content-type="dwc:verbatimCoordinates" xlink:type="simple"><named-content content-type="geo-json" specific-use="{&#34;type&#34;:&#34;Point&#34;,&#34;coordinates&#34;:[-76.133333,-11.600000]}" id="NCID0E2QBM" xlink:type="simple">11°36'S, 76°8'W</named-content></named-content>, 29 Jun 1982, <italic>A. Gentry &amp; R. Tredwell 37301</italic> (USM); Yauli, paso de Ticlio, carretera Lima-Oroya, <named-content xmlns:xlink="http://www.w3.org/1999/xlink" content-type="dwc:verbatimCoordinates" xlink:type="simple"><named-content content-type="geo-json" specific-use="{&#34;type&#34;:&#34;Point&#34;,&#34;coordinates&#34;:[-76.183333,-11.583333]}" id="NCID0EFRBM" xlink:type="simple">11°35'S, 76°11'W</named-content></named-content>, 6 Dec 1960, <italic>E. Pallardelly 1</italic> (USM); abra de Ticlio, <named-content xmlns:xlink="http://www.w3.org/1999/xlink" content-type="dwc:verbatimCoordinates" xlink:type="simple"><named-content content-type="geo-json" specific-use="{&#34;type&#34;:&#34;Point&#34;,&#34;coordinates&#34;:[-76.183333,-11.583333]}" id="NCID0EPRBM" xlink:type="simple">11°35'S, 76°11'W</named-content></named-content>, Dec 1986, <italic>S. Rivas et al. s.n.</italic> (USM); Anticona, abajo entre Casapalca y Oroya, <named-content xmlns:xlink="http://www.w3.org/1999/xlink" content-type="dwc:verbatimCoordinates" xlink:type="simple"><named-content content-type="geo-json" specific-use="{&#34;type&#34;:&#34;Point&#34;,&#34;coordinates&#34;:[-76.183333,-11.583333]}" id="NCID0EZRBM" xlink:type="simple">11°35'S, 76°11'W</named-content></named-content>, 26 Jun 1954, <italic>O. Tovar &amp; L. Constance 9194</italic> (USM-29378 [mixed with <italic><tp:taxon-name><tp:taxon-name-part taxon-name-part-type="genus" reg="Xenophyllum">X.</tp:taxon-name-part> <tp:taxon-name-part taxon-name-part-type="species" reg="ciliolatum">ciliolatum</tp:taxon-name-part></tp:taxon-name></italic> and <italic><tp:taxon-name><tp:taxon-name-part taxon-name-part-type="genus" reg="Xenophyllum">X.</tp:taxon-name-part> <tp:taxon-name-part taxon-name-part-type="species" reg="decorum">decorum</tp:taxon-name-part></tp:taxon-name></italic>], USM-29379, USM-34159); Yauli, Ticlio, <named-content xmlns:xlink="http://www.w3.org/1999/xlink" content-type="dwc:verbatimCoordinates" xlink:type="simple"><named-content content-type="geo-json" specific-use="{&#34;type&#34;:&#34;Point&#34;,&#34;coordinates&#34;:[-76.183333,-11.583333]}" id="NCID0EZSBM" xlink:type="simple">11°35'S, 76°11'W</named-content></named-content>, 28 Jun 1999, <italic>G. Yarupaitán 1690</italic> (US); <bold>Lima</bold>: Yauyos, Laraos (zona de Pacocha e Ipillo), <named-content xmlns:xlink="http://www.w3.org/1999/xlink" content-type="dwc:verbatimCoordinates" xlink:type="simple"><named-content content-type="geo-json" specific-use="{&#34;type&#34;:&#34;Point&#34;,&#34;coordinates&#34;:[-75.716667,-12.333333]}" id="NCID0EFTBM" xlink:type="simple">12°20'S, 75°43'W</named-content></named-content>, 20 Nov 1996, <italic>H. Beltrán 2579</italic> (USM); Huarochirí, paso de Anticona, <named-content xmlns:xlink="http://www.w3.org/1999/xlink" content-type="dwc:verbatimCoordinates" xlink:type="simple"><named-content content-type="geo-json" specific-use="{&#34;type&#34;:&#34;Point&#34;,&#34;coordinates&#34;:[-76.183333,-11.583333]}" id="NCID0EPTBM" xlink:type="simple">11°35'S, 76°11'W</named-content></named-content>, 1 May 1999, <italic>H. Beltrán &amp; E. Li 3305</italic> (USM); Yauyos, Laraos, Viscollo, <named-content xmlns:xlink="http://www.w3.org/1999/xlink" content-type="dwc:verbatimCoordinates" xlink:type="simple"><named-content content-type="geo-json" specific-use="{&#34;type&#34;:&#34;Point&#34;,&#34;coordinates&#34;:[-75.600000,-12.416667]}" id="NCID0EZTBM" xlink:type="simple">12°25'S, 75°36'W</named-content></named-content>, 12 May 2001, <italic>H. Beltrán 4193</italic> (USM); Anticona, límite entre Lima y Junín, <named-content xmlns:xlink="http://www.w3.org/1999/xlink" content-type="dwc:verbatimCoordinates" xlink:type="simple"><named-content content-type="geo-json" specific-use="{&#34;type&#34;:&#34;Point&#34;,&#34;coordinates&#34;:[-76.216667,-11.450000]}" id="NCID0EDUBM" xlink:type="simple">11°27'S, 76°13'W</named-content></named-content>, 24 Jan 2004, <italic>H. Beltrán 5863</italic> (USM); Huarochirí, Chicla, abra Anticona (Ticlio), <named-content xmlns:xlink="http://www.w3.org/1999/xlink" content-type="dwc:verbatimCoordinates" xlink:type="simple"><named-content content-type="geo-json" specific-use="{&#34;type&#34;:&#34;Point&#34;,&#34;coordinates&#34;:[-76.183333,-11.600000]}" id="NCID0ENUBM" xlink:type="simple">11°36'S, 76°11'W</named-content></named-content>, 29 Apr 2017, <italic>H. Beltrán, S. Castillo &amp; M. Arakaki 7964</italic> (USM); Huarochirí, Chicla, abra Anticona (Ticlio), <named-content xmlns:xlink="http://www.w3.org/1999/xlink" content-type="dwc:verbatimCoordinates" xlink:type="simple"><named-content content-type="geo-json" specific-use="{&#34;type&#34;:&#34;Point&#34;,&#34;coordinates&#34;:[-76.183333,-11.583333]}" id="NCID0EXUBM" xlink:type="simple">11°35'S, 76°11'W</named-content></named-content>, 29 Apr 2017, <italic>H. Beltrán, S. Castillo &amp; M. Arakaki 7989</italic> (USM); límite con dpto. Junín, entre Casapalca y Ticlio, <named-content xmlns:xlink="http://www.w3.org/1999/xlink" content-type="dwc:verbatimCoordinates" xlink:type="simple"><named-content content-type="geo-json" specific-use="{&#34;type&#34;:&#34;Point&#34;,&#34;coordinates&#34;:[-76.183333,-11.583333]}" id="NCID0EBVBM" xlink:type="simple">11°35'S, 76°11'W</named-content></named-content>, 1 Dec 1977, <italic>S. Castroviejo, M. Costa &amp; E. Valdés-Bermejo 1120</italic> (MA); puerto de Ticlio, entre Casapalca y Morococha, <named-content xmlns:xlink="http://www.w3.org/1999/xlink" content-type="dwc:verbatimCoordinates" xlink:type="simple"><named-content content-type="geo-json" specific-use="{&#34;type&#34;:&#34;Point&#34;,&#34;coordinates&#34;:[-76.183333,-11.583333]}" id="NCID0ELVBM" xlink:type="simple">11°35'S, 76°11'W</named-content></named-content>, 6 Mar 1979, <italic>A. Ceballos et al. 8</italic> (MA); Huarochirí, Ticlio, <named-content xmlns:xlink="http://www.w3.org/1999/xlink" content-type="dwc:verbatimCoordinates" xlink:type="simple"><named-content content-type="geo-json" specific-use="{&#34;type&#34;:&#34;Point&#34;,&#34;coordinates&#34;:[-76.183333,-11.583333]}" id="NCID0EVVBM" xlink:type="simple">11°35'S, 76°11'W</named-content></named-content>, 5 Mar 1966, <italic>E. Cerrate, C. Acleto &amp; J. Gómez 4289</italic> (USM); La Oroya, Anticona, <named-content xmlns:xlink="http://www.w3.org/1999/xlink" content-type="dwc:verbatimCoordinates" xlink:type="simple"><named-content content-type="geo-json" specific-use="{&#34;type&#34;:&#34;Point&#34;,&#34;coordinates&#34;:[-76.166667,-11.583333]}" id="NCID0E6VBM" xlink:type="simple">11°35'S, 76°10'W</named-content></named-content>, 25 Apr 1971, <italic>E. Cerrate et al. 4907</italic> (USM); Ticlio, top of divide between Lima and La Oroya, <named-content xmlns:xlink="http://www.w3.org/1999/xlink" content-type="dwc:verbatimCoordinates" xlink:type="simple"><named-content content-type="geo-json" specific-use="{&#34;type&#34;:&#34;Point&#34;,&#34;coordinates&#34;:[-76.183333,-11.583333]}" id="NCID0EJWBM" xlink:type="simple">11°35'S, 76°11'W</named-content></named-content>, 29 Jan 1983, <italic>A. Gentry et al. 39749</italic> (USM); Huarochirí, San Damián, Chanape, <named-content xmlns:xlink="http://www.w3.org/1999/xlink" content-type="dwc:verbatimCoordinates" xlink:type="simple"><named-content content-type="geo-json" specific-use="{&#34;type&#34;:&#34;Point&#34;,&#34;coordinates&#34;:[-76.250000,-11.883333]}" id="NCID0ETWBM" xlink:type="simple">11°53'S, 76°15'W</named-content></named-content>, 5 Jul 2013, <italic>P. Gonzáles &amp; B. Brito 2629</italic> (USM); Huarochirí, Ticlio, canyon of the río Rimac, on the carretera central, <named-content xmlns:xlink="http://www.w3.org/1999/xlink" content-type="dwc:verbatimCoordinates" xlink:type="simple"><named-content content-type="geo-json" specific-use="{&#34;type&#34;:&#34;Point&#34;,&#34;coordinates&#34;:[-76.183333,-11.583333]}" id="NCID0E4WBM" xlink:type="simple">11°35'S, 76°11'W</named-content></named-content>, 19 Aug 1957, <italic>P.C. Hutchison 1212</italic> (CONC, F, GH, LE, NY, UC, US [all specimens mixed with <italic><tp:taxon-name><tp:taxon-name-part taxon-name-part-type="genus" reg="Xenophyllum">X.</tp:taxon-name-part> <tp:taxon-name-part taxon-name-part-type="species" reg="decorum">decorum</tp:taxon-name-part></tp:taxon-name></italic>], USM); Anticona, <named-content xmlns:xlink="http://www.w3.org/1999/xlink" content-type="dwc:verbatimCoordinates" xlink:type="simple"><named-content content-type="geo-json" specific-use="{&#34;type&#34;:&#34;Point&#34;,&#34;coordinates&#34;:[-76.233333,-11.583333]}" id="NCID0ESXBM" xlink:type="simple">11°35'S, 76°14'W</named-content></named-content>, 5 Aug 2012, <italic>E. Linares &amp; A. Galán 3099</italic> (USM); Anticona, <named-content xmlns:xlink="http://www.w3.org/1999/xlink" content-type="dwc:verbatimCoordinates" xlink:type="simple"><named-content content-type="geo-json" specific-use="{&#34;type&#34;:&#34;Point&#34;,&#34;coordinates&#34;:[-76.183333,-11.583333]}" id="NCID0E3XBM" xlink:type="simple">11°35'S, 76°11'W</named-content></named-content>, 4 Aug 2012, <italic>E. Linares &amp; A. Galán 3100</italic> (USM); Ticlio, <named-content xmlns:xlink="http://www.w3.org/1999/xlink" content-type="dwc:verbatimCoordinates" xlink:type="simple"><named-content content-type="geo-json" specific-use="{&#34;type&#34;:&#34;Point&#34;,&#34;coordinates&#34;:[-76.183333,-11.583333]}" id="NCID0EGYBM" xlink:type="simple">11°35'S, 76°11'W</named-content></named-content>, Feb 1974, <italic>O. Tovar 7191</italic> (USM); Huarochirí, Ticlio, <named-content xmlns:xlink="http://www.w3.org/1999/xlink" content-type="dwc:verbatimCoordinates" xlink:type="simple"><named-content content-type="geo-json" specific-use="{&#34;type&#34;:&#34;Point&#34;,&#34;coordinates&#34;:[-76.183333,-11.583333]}" id="NCID0EQYBM" xlink:type="simple">11°35'S, 76°11'W</named-content></named-content>, Nov 1975, <italic>F. Weberling 5891</italic> (USM); Huarochirí, San Juan de Iris, bajando por la cumbre de Tres Cruces, <named-content xmlns:xlink="http://www.w3.org/1999/xlink" content-type="dwc:verbatimCoordinates" xlink:type="simple"><named-content content-type="geo-json" specific-use="{&#34;type&#34;:&#34;Point&#34;,&#34;coordinates&#34;:[-76.516667,-11.683333]}" id="NCID0E1YBM" xlink:type="simple">11°41'S, 76°31'W</named-content></named-content>, 18 Aug 1993, <italic>G. Yarupaitán &amp; J. Albán 1063</italic> (USM); Huarochirí, San Juan de Iris, bajando de la cumbre de Tres Cruces, <named-content xmlns:xlink="http://www.w3.org/1999/xlink" content-type="dwc:verbatimCoordinates" xlink:type="simple"><named-content content-type="geo-json" specific-use="{&#34;type&#34;:&#34;Point&#34;,&#34;coordinates&#34;:[-76.516667,-11.683333]}" id="NCID0EEZBM" xlink:type="simple">11°41'S, 76°31'W</named-content></named-content>, 18 Aug 1993, <italic>G. Yarupaitán &amp; J. Albán 1067</italic> (USM); Huarochirí, paso de Anticona, Ticlio, <named-content xmlns:xlink="http://www.w3.org/1999/xlink" content-type="dwc:verbatimCoordinates" xlink:type="simple"><named-content content-type="geo-json" specific-use="{&#34;type&#34;:&#34;Point&#34;,&#34;coordinates&#34;:[-76.183333,-11.583333]}" id="NCID0EOZBM" xlink:type="simple">11°35'S, 76°11'W</named-content></named-content>, 29 Oct 1994, <italic>G. Yarupaitán 1501</italic> (USM); <bold>Moquegua</bold>: above unpaved mining road that is high above the valley [pr. Paripiña, according to coordinates], <named-content xmlns:xlink="http://www.w3.org/1999/xlink" content-type="dwc:verbatimCoordinates" xlink:type="simple"><named-content content-type="geo-json" specific-use="{&#34;type&#34;:&#34;Point&#34;,&#34;coordinates&#34;:[-70.016667,-16.633333]}" id="NCID0E1ZBM" xlink:type="simple">16°38'S, 70°1'W</named-content></named-content>, 15 Mar 2014, <italic>V.A. Funk, M. Diazgranados &amp; E. Cochachin 13169</italic> (US, USM); near former bofedal that is now mostly dead as a result of the mining operation [pr. Paripiña, according to coordinates], <named-content xmlns:xlink="http://www.w3.org/1999/xlink" content-type="dwc:verbatimCoordinates" xlink:type="simple"><named-content content-type="geo-json" specific-use="{&#34;type&#34;:&#34;Point&#34;,&#34;coordinates&#34;:[-70.016667,-16.650000]}" id="NCID0EE1BM" xlink:type="simple">16°39'S, 70°1'W</named-content></named-content>, 15 Mar 2014, <italic>V.A. Funk, M. Diazgranados &amp; E. Cochachin 13171</italic> (US, USM); Mariscal Nieto, Calacoa, pr. Achacalane, <named-content xmlns:xlink="http://www.w3.org/1999/xlink" content-type="dwc:verbatimCoordinates" xlink:type="simple"><named-content content-type="geo-json" specific-use="{&#34;type&#34;:&#34;Point&#34;,&#34;coordinates&#34;:[-70.550000,-16.683333]}" id="NCID0EO1BM" xlink:type="simple">16°41'S, 70°33'W</named-content></named-content>, 4 Mar 2018, <italic>D. Montesinos &amp; J. Calvo 5999</italic> (HSP); <bold>Puno</bold>: Carabaya, Quelcaya, <named-content xmlns:xlink="http://www.w3.org/1999/xlink" content-type="dwc:verbatimCoordinates" xlink:type="simple"><named-content content-type="geo-json" specific-use="{&#34;type&#34;:&#34;Point&#34;,&#34;coordinates&#34;:[-70.833333,-13.966667]}" id="NCID0E11BM" xlink:type="simple">13°58'S, 70°50'W</named-content></named-content>, 15 Feb 2009, <italic>E. Mondragón &amp; J. Postigo 90</italic> (USM); San Antonio de Esquilache, <named-content xmlns:xlink="http://www.w3.org/1999/xlink" content-type="dwc:verbatimCoordinates" xlink:type="simple"><named-content content-type="geo-json" specific-use="{&#34;type&#34;:&#34;Point&#34;,&#34;coordinates&#34;:[-70.283333,-16.100000]}" id="NCID0EE2BM" xlink:type="simple">16°6'S, 70°17'W</named-content></named-content>, 18 May 1937, <italic>D. Stafford 748</italic> (BM, F, K).</p></tp:treatment-sec><tp:treatment-sec><!--Section generated to contain objects referenced in tp:taxon-treatment.--><fig id="F2" position="float" orientation="portrait"><object-id xmlns:xlink="http://www.w3.org/1999/xlink" content-type="doi" xlink:type="simple">10.3897/phytokeys.158.50848.figure2</object-id><object-id xmlns:xlink="http://www.w3.org/1999/xlink" content-type="arpha" xlink:type="simple">AF45EEB3-867B-5D5A-8BE5-B0E9E7E0EA9B</object-id><label>Figure 2.</label><caption><p>Main habit types in <italic><tp:taxon-name><tp:taxon-name-part taxon-name-part-type="genus" reg="Xenophyllum">Xenophyllum</tp:taxon-name-part></tp:taxon-name></italic><bold>A, B</bold> species forming dense mats or hummocks <bold>C, D</bold> species forming clumps of somewhat distantly spaced stems <bold>A</bold><italic><tp:taxon-name><tp:taxon-name-part taxon-name-part-type="genus" reg="Xenophyllum">X.</tp:taxon-name-part> <tp:taxon-name-part taxon-name-part-type="species" reg="humile">humile</tp:taxon-name-part></tp:taxon-name></italic> (Ecuador, Pichincha, pr. Papallacta) <bold>B</bold><italic><tp:taxon-name><tp:taxon-name-part taxon-name-part-type="genus" reg="Xenophyllum">X.</tp:taxon-name-part> <tp:taxon-name-part taxon-name-part-type="species" reg="sotarense">sotarense</tp:taxon-name-part></tp:taxon-name></italic> (Colombia, Cauca, Sotará Volcano) <bold>C</bold><italic><tp:taxon-name><tp:taxon-name-part taxon-name-part-type="genus" reg="Xenophyllum">X.</tp:taxon-name-part> <tp:taxon-name-part taxon-name-part-type="species" reg="juniperinum">juniperinum</tp:taxon-name-part></tp:taxon-name></italic> (Chile, Antofagasta, Aucanquilcha Volcano) <bold>D</bold><italic><tp:taxon-name><tp:taxon-name-part taxon-name-part-type="genus" reg="Xenophyllum">X.</tp:taxon-name-part> <tp:taxon-name-part taxon-name-part-type="species" reg="digitatum">digitatum</tp:taxon-name-part></tp:taxon-name></italic> (Bolivia, Potosí, cordillera Kari Kari). Pictures by Joel Calvo.</p></caption><graphic xmlns:xlink="http://www.w3.org/1999/xlink" xlink:href="phytokeys-158-001-g002.jpg" position="float" orientation="portrait" xlink:type="simple" id="oo_448882.jpg"><uri content-type="original_file" xlink:type="simple">https://binary.pensoft.net/fig/448882</uri></graphic></fig><fig id="F23" position="float" orientation="portrait"><object-id xmlns:xlink="http://www.w3.org/1999/xlink" content-type="doi" xlink:type="simple">10.3897/phytokeys.158.50848.figure23</object-id><object-id xmlns:xlink="http://www.w3.org/1999/xlink" content-type="arpha" xlink:type="simple">D4B938A2-9956-5B69-B1C7-5C642A1EB430</object-id><label>Figure 23.</label><caption><p>Distribution map of <italic><tp:taxon-name><tp:taxon-name-part taxon-name-part-type="genus" reg="Xenophyllum">Xenophyllum</tp:taxon-name-part> <tp:taxon-name-part taxon-name-part-type="species" reg="digitatum">digitatum</tp:taxon-name-part></tp:taxon-name></italic> (left hand) and <italic><tp:taxon-name><tp:taxon-name-part taxon-name-part-type="genus" reg="Xenophyllum">X.</tp:taxon-name-part> <tp:taxon-name-part taxon-name-part-type="species" reg="pseudodigitatum">pseudodigitatum</tp:taxon-name-part></tp:taxon-name></italic> (right hand).</p></caption><graphic xmlns:xlink="http://www.w3.org/1999/xlink" xlink:href="phytokeys-158-001-g023.jpg" position="float" orientation="portrait" xlink:type="simple" id="oo_448903.jpg"><uri content-type="original_file" xlink:type="simple">https://binary.pensoft.net/fig/448903</uri></graphic></fig></tp:treatment-sec><ref-list><ref id="B15"><mixed-citation xmlns:xlink="http://www.w3.org/1999/xlink" xlink:type="simple"><person-group><name name-style="western"><surname>Funk</surname><given-names>VA</given-names></name></person-group> (<year>1997a</year>) <article-title><italic><tp:taxon-name><tp:taxon-name-part taxon-name-part-type="genus">Xenophyllum</tp:taxon-name-part></tp:taxon-name></italic>, a New Andean Genus Extracted from <italic><tp:taxon-name><tp:taxon-name-part taxon-name-part-type="genus">Werneria</tp:taxon-name-part></tp:taxon-name></italic> s.l. (<tp:taxon-name><tp:taxon-name-part taxon-name-part-type="family">Compositae</tp:taxon-name-part></tp:taxon-name>: <tp:taxon-name><tp:taxon-name-part taxon-name-part-type="tribe">Senecioneae</tp:taxon-name-part></tp:taxon-name>).</article-title><source>Novon</source><volume>7</volume>(<issue>3</issue>): <fpage>235</fpage>–<lpage>241</lpage>. <ext-link xlink:type="simple" ext-link-type="doi" xlink:href="10.2307/3391934">https://doi.org/10.2307/3391934</ext-link></mixed-citation></ref><ref id="B13"><mixed-citation xmlns:xlink="http://www.w3.org/1999/xlink" xlink:type="simple"><person-group><name name-style="western"><surname>Diers</surname><given-names>L</given-names></name></person-group> (<year>1961</year>) <article-title>Der Anteil an Polyploiden in den Vegetationsgürteln der Westkordillere Perus.</article-title><source>Zeitschrift für Botanik</source><volume>49</volume>: <fpage>437</fpage>–<lpage>488</lpage>.</mixed-citation></ref><ref id="B34"><mixed-citation xmlns:xlink="http://www.w3.org/1999/xlink" xlink:type="simple"><person-group><name name-style="western"><surname>Weddell</surname><given-names>HA</given-names></name></person-group> (<year>1856</year>) Chloris andina, vol. 1, part 3. Chez P. Bertrand, Paris, 57–136.</mixed-citation></ref><ref id="B27"><mixed-citation xmlns:xlink="http://www.w3.org/1999/xlink" xlink:type="simple"><person-group><name name-style="western"><surname>Ricardi</surname><given-names>M</given-names></name><name name-style="western"><surname>Marticorena</surname><given-names>C</given-names></name></person-group> (<year>1966</year>) <article-title>Plantas interesantes o nuevas para Chile. Gayana.</article-title><source>Botánica</source><volume>14</volume>: <fpage>3</fpage>–<lpage>29</lpage>.</mixed-citation></ref><ref id="B2"><mixed-citation xmlns:xlink="http://www.w3.org/1999/xlink" xlink:type="simple"><person-group><name name-style="western"><surname>Beltrán</surname><given-names>H</given-names></name></person-group> (<year>2016</year>) <article-title>Sinopsis del género <italic><tp:taxon-name><tp:taxon-name-part taxon-name-part-type="genus">Xenophyllum</tp:taxon-name-part></tp:taxon-name></italic> (<tp:taxon-name><tp:taxon-name-part taxon-name-part-type="family">Asteraceae</tp:taxon-name-part></tp:taxon-name>: <tp:taxon-name><tp:taxon-name-part taxon-name-part-type="tribe">Senecioneae</tp:taxon-name-part></tp:taxon-name>) del Perú.</article-title><source>Arnaldoa</source><volume>23</volume>(<issue>1</issue>): <fpage>351</fpage>–<lpage>362</lpage>.</mixed-citation></ref><ref id="B17"><mixed-citation xmlns:xlink="http://www.w3.org/1999/xlink" xlink:type="simple"><person-group><name name-style="western"><surname>Gonzáles</surname><given-names>P</given-names></name><name name-style="western"><surname>Navarro</surname><given-names>E</given-names></name><name name-style="western"><surname>Trinidad</surname><given-names>H</given-names></name><name name-style="western"><surname>Cueva</surname><given-names>M</given-names></name><name name-style="western"><surname>Cano</surname><given-names>A</given-names></name><name name-style="western"><surname>Al-Shehbaz</surname><given-names>I</given-names></name><name name-style="western"><surname>Ramírez</surname><given-names>DW</given-names></name></person-group> (<year>2016</year>) <article-title>Doce nuevos registros de plantas vasculares para los Andes de Perú.</article-title><source>Arnaldoa</source><volume>23</volume>(<issue>1</issue>): <fpage>159</fpage>–<lpage>170</lpage>.</mixed-citation></ref><ref id="B28"><mixed-citation xmlns:xlink="http://www.w3.org/1999/xlink" xlink:type="simple"><person-group><name name-style="western"><surname>Rockhausen</surname><given-names>M</given-names></name></person-group> (<year>1939</year>) Verwandtschaft und Gliederung der Compositen-Gattung <italic><tp:taxon-name><tp:taxon-name-part taxon-name-part-type="genus">Werneria</tp:taxon-name-part></tp:taxon-name></italic>. Botanische Jahrbücher für Systematik, Pflanzengeschichte und Pflanzengeographie 70: 273–342.</mixed-citation></ref></ref-list></tp:taxon-treatment>
