# Supplementary material for: Taxonomic revision of the Andean genus Xenophyllum (Compositae, Senecioneae)
Source: PhytoKeys. 2020 Sep 3;158:1–106. doi: 10.3897/phytokeys.158.50848 (PMC7483337; doi:10.3897/phytokeys.158.50848)
Supplement: XML Treatment for Xenophyllum pseudodigitatum [file phytokeys.158.50848-treatment20.xml]

<!DOCTYPE tp:taxon-treatment
  PUBLIC "-//TaxonX//DTD Taxonomic Treatment Publishing DTD v0 20100105//EN" "tax-treatment-NSO.dtd">
<tp:taxon-treatment xmlns:tp="http://www.plazi.org/taxpub"><tp:treatment-meta><kwd-group><label>Taxon classification</label><kwd><named-content xmlns:xlink="http://www.w3.org/1999/xlink" content-type="kingdom">Plantae</named-content></kwd><kwd><named-content xmlns:xlink="http://www.w3.org/1999/xlink" content-type="order">Asterales</named-content></kwd><kwd><named-content xmlns:xlink="http://www.w3.org/1999/xlink" content-type="family">Asteraceae</named-content></kwd></kwd-group><mixed-citation publication-type="journal"><person-group><name><surname>Calvo</surname><given-names>Joel</given-names></name><name><surname>Moreira-Muñoz</surname><given-names>Andrés</given-names></name></person-group><article-title>Taxonomic revision of the Andean genus <italic><tp:taxon-name><tp:taxon-name-part taxon-name-part-type="genus" reg="Xenophyllum">Xenophyllum</tp:taxon-name-part></tp:taxon-name></italic> (<tp:taxon-name><tp:taxon-name-part taxon-name-part-type="family">Compositae</tp:taxon-name-part></tp:taxon-name>, <tp:taxon-name><tp:taxon-name-part taxon-name-part-type="tribe">Senecioneae</tp:taxon-name-part></tp:taxon-name>)</article-title><source>PhytoKeys</source><day>03</day><month>9</month><year>2020</year><volume>158</volume><fpage>1</fpage><lpage>106</lpage><pub-id pub-id-type="doi">10.3897/phytokeys.158.50848</pub-id></mixed-citation></tp:treatment-meta><tp:nomenclature><label>17.</label><tp:taxon-name><object-id xmlns:xlink="http://www.w3.org/1999/xlink" content-type="arpha" xlink:type="simple">4610516D-344A-5869-BFAB-108791C74E27</object-id>
            <tp:taxon-name-part taxon-name-part-type="genus" reg="Xenophyllum">Xenophyllum</tp:taxon-name-part>
            <tp:taxon-name-part taxon-name-part-type="species" reg="pseudodigitatum">pseudodigitatum</tp:taxon-name-part>
          </tp:taxon-name><tp:taxon-authority>(Rockh.) V.A.Funk, Novon 7(3): 240. 1997.</tp:taxon-authority><tp:nomenclature-citation-list><tp:nomenclature-citation><tp:taxon-name>
                <tp:taxon-name-part taxon-name-part-type="genus" reg="Werneria">Werneria</tp:taxon-name-part> <tp:taxon-name-part taxon-name-part-type="species" reg="pseudodigitata">pseudodigitata</tp:taxon-name-part></tp:taxon-name><comment>Rockh., Bot. Jahrb. Syst. 70: 288. 1939. Type. Argentina. Salta: Umgebung des Nevado del Castillo, 3050−4570 m, 19/23 Mar 1873, <italic>P.G. Lorentz &amp; G. Hieronymus 96</italic> (lectotype: GOET s.n.!, designated by <xref ref-type="bibr" rid="B15">Funk (1997a</xref>: 240); isolectotypes: CORD-00005638 (digital image!), K s.n.!).</comment></tp:nomenclature-citation><tp:nomenclature-citation><tp:taxon-name>
                <tp:taxon-name-part taxon-name-part-type="genus" reg="Werneria">Werneria</tp:taxon-name-part> <tp:taxon-name-part taxon-name-part-type="species" reg="castillensis">castillensis</tp:taxon-name-part></tp:taxon-name><comment>Hieron., <italic>nom. nud. in sched.</italic> (<xref ref-type="bibr" rid="B33">Turland et al. 2018</xref>, ICN Art. 38.1).</comment></tp:nomenclature-citation></tp:nomenclature-citation-list></tp:nomenclature><tp:treatment-sec sec-type="description" id="SECID0ET4BM"><title>Description.</title><p>Suffruticose plant, forming clumps of erect stems. <bold><italic>Rhizomes</italic></bold> 5–8 × 0.4–0.6 cm, horizontal to oblique, glabrous. <bold><italic>Stems</italic></bold> 5–12 cm tall, simple or branched, glabrous, usually with leaves restricted to the upper part. <bold><italic>Leaves</italic></bold> imbricate, extending into a glabrous sheath-like base; leaf laminas 6–9.6 × 2–3.8 mm, linear-spatulate (broadened upwards), 3-forked at the apex (incision depth 1/8–1/7 of the total length), entire, sometimes with some minute cilia in the lower half, flat to elliptic or almost terete upwards in cross section, glabrous, 1-nerved above (barely visible), 1-nerved beneath, fleshy, matte; leaf lobes 1.3–2.6 × 1–1.6 mm, acute to mucronate (rarely notched). <bold><italic>Capitula</italic></bold> radiate, erect, sessile. <bold><italic>Involucres</italic></bold> 7–8.4 × 5.2–8 mm, cupuliform; involucral bracts 10 to 11, 3.4–3.9 × 2–2.8 mm, obtuse at the apex, greenish. <bold><italic>Ray florets</italic></bold> 20 to 25; corollas 7.1–8.2 × 1–1.2 mm, 3 to 4-veined, subentire to 3-toothed at the apex, conspicuously surpassing the involucre, white. <bold><italic>Disc florets</italic></bold> 29 to 33; corollas 4.2–5.1 mm long, yellowish; style branches penicillate, purplish. <bold><italic>Achenes</italic></bold> 2.3–2.5 × 0.5–0.7 mm, cylindrical, 7 to 9-ribbed, glabrous; pappus 5.2–7.1 mm long, barbellate, whitish. Chromosome number unknown. Fig. <xref ref-type="fig" rid="F22">22</xref>.</p><fig id="F22" position="float" orientation="portrait"><object-id xmlns:xlink="http://www.w3.org/1999/xlink" content-type="doi" xlink:type="simple">10.3897/phytokeys.158.50848.figure22</object-id><object-id xmlns:xlink="http://www.w3.org/1999/xlink" content-type="arpha" xlink:type="simple">6626C7A4-DB34-5833-BF70-4319869F1F82</object-id><label>Figure 22.</label><caption><p><italic><tp:taxon-name><tp:taxon-name-part taxon-name-part-type="genus" reg="Xenophyllum">Xenophyllum</tp:taxon-name-part> <tp:taxon-name-part taxon-name-part-type="species" reg="pseudodigitatum">pseudodigitatum</tp:taxon-name-part></tp:taxon-name></italic><bold>A</bold> habit <bold>B, C</bold> capitula at different stages of development <bold>D</bold> leaf <bold>E</bold> leaf apex variability <bold>F</bold> ray floret (frontward bristles removed) <bold>G</bold> ray floret (pappus removed) <bold>H</bold> disc floret (frontward bristles removed) <bold>I</bold> stamen <bold>J</bold> style. All details drawn from <italic>Ellenberg 4295</italic> (US) except for <bold>B, C, F</bold> (drawn from <italic>Petersen &amp; Hjerting 159</italic>, C). Illustration by Alice Tangerini.</p></caption><graphic xmlns:xlink="http://www.w3.org/1999/xlink" xlink:href="phytokeys-158-001-g022.jpg" position="float" orientation="portrait" xlink:type="simple" id="oo_448902.jpg"><uri content-type="original_file" xlink:type="simple">https://binary.pensoft.net/fig/448902</uri></graphic></fig></tp:treatment-sec><tp:treatment-sec sec-type="Additional iconography" id="SECID0E3ACM"><title>Additional iconography.</title><p><xref ref-type="bibr" rid="B5">Cabrera (1978</xref>: 473, fig. 200A–F, sub <italic><tp:taxon-name><tp:taxon-name-part taxon-name-part-type="genus" reg="Werneria">Werneria</tp:taxon-name-part> <tp:taxon-name-part taxon-name-part-type="species" reg="pseudodigitata">pseudodigitata</tp:taxon-name-part></tp:taxon-name></italic>); <xref ref-type="bibr" rid="B15">Funk (1997a</xref>: 237, fig. 1C); <xref ref-type="bibr" rid="B14">Freire and Ariza-Espinar (2014</xref>: 228, <italic><tp:taxon-name><tp:taxon-name-part taxon-name-part-type="genus" reg="Xenophyllum">X.</tp:taxon-name-part> <tp:taxon-name-part taxon-name-part-type="species" reg="pseudodigitatum">pseudodigitatum</tp:taxon-name-part></tp:taxon-name></italic> A–E).</p></tp:treatment-sec><tp:treatment-sec sec-type="distribution" id="SECID0EECCM"><title>Distribution and habitat.</title><p>Endemic to Argentina (Jujuy, Salta). It grows in rocky slopes on rather wet soils of the dry puna ecoregion, between elevations of 3700–5125 m (Fig. <xref ref-type="fig" rid="F23">23</xref>).</p><fig id="F23" position="float" orientation="portrait"><object-id xmlns:xlink="http://www.w3.org/1999/xlink" content-type="doi" xlink:type="simple">10.3897/phytokeys.158.50848.figure23</object-id><object-id xmlns:xlink="http://www.w3.org/1999/xlink" content-type="arpha" xlink:type="simple">D4B938A2-9956-5B69-B1C7-5C642A1EB430</object-id><label>Figure 23.</label><caption><p>Distribution map of <italic><tp:taxon-name><tp:taxon-name-part taxon-name-part-type="genus" reg="Xenophyllum">Xenophyllum</tp:taxon-name-part> <tp:taxon-name-part taxon-name-part-type="species" reg="digitatum">digitatum</tp:taxon-name-part></tp:taxon-name></italic> (left hand) and <italic><tp:taxon-name><tp:taxon-name-part taxon-name-part-type="genus" reg="Xenophyllum">X.</tp:taxon-name-part> <tp:taxon-name-part taxon-name-part-type="species" reg="pseudodigitatum">pseudodigitatum</tp:taxon-name-part></tp:taxon-name></italic> (right hand).</p></caption><graphic xmlns:xlink="http://www.w3.org/1999/xlink" xlink:href="phytokeys-158-001-g023.jpg" position="float" orientation="portrait" xlink:type="simple" id="oo_448903.jpg"><uri content-type="original_file" xlink:type="simple">https://binary.pensoft.net/fig/448903</uri></graphic></fig></tp:treatment-sec><tp:treatment-sec sec-type="phenology" id="SECID0ERDCM"><title>Phenology.</title><p>Flowering from January to May.</p></tp:treatment-sec><tp:treatment-sec sec-type="etymology" id="SECID0EWDCM"><title>Etymology.</title><p>The epithet <italic><tp:taxon-name><tp:taxon-name-part taxon-name-part-type="genus" reg="Xenophyllum"/><tp:taxon-name-part taxon-name-part-type="species" reg="pseudodigitatum">pseudodigitatum</tp:taxon-name-part></tp:taxon-name></italic> refers to the resemblance between this species and <italic><tp:taxon-name><tp:taxon-name-part taxon-name-part-type="genus" reg="Xenophyllum">X.</tp:taxon-name-part> <tp:taxon-name-part taxon-name-part-type="species" reg="digitatum">digitatum</tp:taxon-name-part></tp:taxon-name></italic>. It probably responds to the fact that both species have 3-forked leaves.</p></tp:treatment-sec><tp:treatment-sec sec-type="notes" id="SECID0ERECM"><title>Notes.</title><p><italic><tp:taxon-name><tp:taxon-name-part taxon-name-part-type="genus" reg="Xenophyllum">Xenophyllum</tp:taxon-name-part> <tp:taxon-name-part taxon-name-part-type="species" reg="pseudodigitatum">pseudodigitatum</tp:taxon-name-part></tp:taxon-name></italic> is characterized by its 3-forked leaves. The leaf lobes are 1.3–2.6 mm long, which represents 1/8–1/7 of the total leaf length, and they are acute to mucronate at the apex (rarely notched); on living plants, they are noticeably spread out. The involucre length ranges from 7 to 8.4 mm and has 10 to 11 involucral bracts. The radiate capitula are composed of 20 to 25 ray florets and 29 to 33 disc florets.</p><p>This is a narrow endemic species to northwestern Argentina that has erroneously been reported from northern Chile (<xref ref-type="bibr" rid="B27">Ricardi and Marticorena 1966</xref>; <xref ref-type="bibr" rid="B14">Freire and Ariza-Espinar 2014</xref>; <xref ref-type="bibr" rid="B22">Moreira-Muñoz et al. 2016</xref>) and southern Peru (<xref ref-type="bibr" rid="B17">Gonzáles et al. 2016</xref>). All these records are confusions with <italic><tp:taxon-name><tp:taxon-name-part taxon-name-part-type="genus" reg="Xenophyllum">X.</tp:taxon-name-part> <tp:taxon-name-part taxon-name-part-type="species" reg="digitatum">digitatum</tp:taxon-name-part></tp:taxon-name></italic>. In order to avoid further misidentifications, the following characters should be studied: leaf lobe length (1.3–2.6 mm in <italic><tp:taxon-name><tp:taxon-name-part taxon-name-part-type="genus" reg="Xenophyllum">X.</tp:taxon-name-part> <tp:taxon-name-part taxon-name-part-type="species" reg="pseudodigitatum">pseudodigitatum</tp:taxon-name-part></tp:taxon-name></italic> vs. 3.6–5.9 mm in <italic><tp:taxon-name><tp:taxon-name-part taxon-name-part-type="genus" reg="Xenophyllum">X.</tp:taxon-name-part> <tp:taxon-name-part taxon-name-part-type="species" reg="digitatum">digitatum</tp:taxon-name-part></tp:taxon-name></italic>), involucre length (7–8.4 mm in <italic><tp:taxon-name><tp:taxon-name-part taxon-name-part-type="genus" reg="Xenophyllum">X.</tp:taxon-name-part> <tp:taxon-name-part taxon-name-part-type="species" reg="pseudodigitatum">pseudodigitatum</tp:taxon-name-part></tp:taxon-name></italic> vs. 12.1–16.7 mm in <italic><tp:taxon-name><tp:taxon-name-part taxon-name-part-type="genus" reg="Xenophyllum">X.</tp:taxon-name-part> <tp:taxon-name-part taxon-name-part-type="species" reg="digitatum">digitatum</tp:taxon-name-part></tp:taxon-name></italic>), number of involucral bracts (10 to 11 in <italic><tp:taxon-name><tp:taxon-name-part taxon-name-part-type="genus" reg="Xenophyllum">X.</tp:taxon-name-part> <tp:taxon-name-part taxon-name-part-type="species" reg="pseudodigitatum">pseudodigitatum</tp:taxon-name-part></tp:taxon-name></italic> vs. 12 to 13 in <italic><tp:taxon-name><tp:taxon-name-part taxon-name-part-type="genus" reg="Xenophyllum">X.</tp:taxon-name-part> <tp:taxon-name-part taxon-name-part-type="species" reg="digitatum">digitatum</tp:taxon-name-part></tp:taxon-name></italic>), ray corolla length (7.1–8.2 mm in <italic><tp:taxon-name><tp:taxon-name-part taxon-name-part-type="genus" reg="Xenophyllum">X.</tp:taxon-name-part> <tp:taxon-name-part taxon-name-part-type="species" reg="pseudodigitatum">pseudodigitatum</tp:taxon-name-part></tp:taxon-name></italic> vs. 9.2–14.1 mm in <italic><tp:taxon-name><tp:taxon-name-part taxon-name-part-type="genus" reg="Xenophyllum">X.</tp:taxon-name-part> <tp:taxon-name-part taxon-name-part-type="species" reg="digitatum">digitatum</tp:taxon-name-part></tp:taxon-name></italic>), and number of disc florets (29 to 33 in <italic><tp:taxon-name><tp:taxon-name-part taxon-name-part-type="genus" reg="Xenophyllum">X.</tp:taxon-name-part> <tp:taxon-name-part taxon-name-part-type="species" reg="pseudodigitatum">pseudodigitatum</tp:taxon-name-part></tp:taxon-name></italic> vs. 49 to 63 in <italic><tp:taxon-name><tp:taxon-name-part taxon-name-part-type="genus" reg="Xenophyllum">X.</tp:taxon-name-part> <tp:taxon-name-part taxon-name-part-type="species" reg="digitatum">digitatum</tp:taxon-name-part></tp:taxon-name></italic>). Their distribution areas do not overlap.</p></tp:treatment-sec><tp:treatment-sec sec-type="material" id="SECID0EIKCM"><title>Additional specimens examined.</title><p><bold>Argentina. Jujuy</bold>: Humahuaca, mina Aguilar, <named-content xmlns:xlink="http://www.w3.org/1999/xlink" content-type="dwc:verbatimCoordinates" xlink:type="simple"><named-content content-type="geo-json" specific-use="{&#34;type&#34;:&#34;Point&#34;,&#34;coordinates&#34;:[-65.716667,-23.200000]}" id="NCID0ETKCM" xlink:type="simple">23°12'S, 65°43'W</named-content></named-content>, 11 Jan 1968, <italic>A.L. Cabrera et al. 19009</italic> (SI); mina Aguilar, abra Aguilar, <named-content xmlns:xlink="http://www.w3.org/1999/xlink" content-type="dwc:verbatimCoordinates" xlink:type="simple"><named-content content-type="geo-json" specific-use="{&#34;type&#34;:&#34;Point&#34;,&#34;coordinates&#34;:[-65.700000,-23.150000]}" id="NCID0E4KCM" xlink:type="simple">23°9'S, 65°42'W</named-content></named-content>, 19 Feb 1969, <italic>A.L. Cabrera, J. Crisci &amp; R. Kiesling 19843</italic> (C); Volcán, abra del Córdoba, <named-content xmlns:xlink="http://www.w3.org/1999/xlink" content-type="dwc:verbatimCoordinates" xlink:type="simple"><named-content content-type="geo-json" specific-use="{&#34;type&#34;:&#34;Point&#34;,&#34;coordinates&#34;:[-65.566667,-23.883333]}" id="NCID0EHLCM" xlink:type="simple">23°53'S, 65°34'W</named-content></named-content>, Feb 1922, <italic>L. Castillón 1761</italic> (LIL); Estación Volcán, <named-content xmlns:xlink="http://www.w3.org/1999/xlink" content-type="dwc:verbatimCoordinates" xlink:type="simple"><named-content content-type="geo-json" specific-use="{&#34;type&#34;:&#34;Point&#34;,&#34;coordinates&#34;:[-65.566667,-23.883333]}" id="NCID0ERLCM" xlink:type="simple">23°53'S, 65°34'W</named-content></named-content>, Feb 1920, <italic>L. Castillón 7140</italic> (A, F); El Aguilar, oberhalb, 5° E. Hochandine Polsterflur, <named-content xmlns:xlink="http://www.w3.org/1999/xlink" content-type="dwc:verbatimCoordinates" xlink:type="simple"><named-content content-type="geo-json" specific-use="{&#34;type&#34;:&#34;Point&#34;,&#34;coordinates&#34;:[-65.700000,-23.183333]}" id="NCID0E2LCM" xlink:type="simple">23°11'S, 65°42'W</named-content></named-content>, 1 Feb 1971, <italic>H. Ellenberg 4295</italic> (US); Tilcara, subida a la abra de Remate, <named-content xmlns:xlink="http://www.w3.org/1999/xlink" content-type="dwc:verbatimCoordinates" xlink:type="simple"><named-content content-type="geo-json" specific-use="{&#34;type&#34;:&#34;Point&#34;,&#34;coordinates&#34;:[-65.266667,-23.533333]}" id="NCID0EFMCM" xlink:type="simple">23°32'S, 65°16'W</named-content></named-content>, 15 Feb 1953, <italic>A. Fiebrig s.n.</italic> (LIL); near mina La Esperanza, just before entrance to town of El Aguilar, side rd. to mina La Esperanza, <named-content xmlns:xlink="http://www.w3.org/1999/xlink" content-type="dwc:verbatimCoordinates" xlink:type="simple"><named-content content-type="geo-json" specific-use="{&#34;type&#34;:&#34;Point&#34;,&#34;coordinates&#34;:[-65.716667,-23.166667]}" id="NCID0EPMCM" xlink:type="simple">23°10'S, 65°43'W</named-content></named-content>, 9 Mar 1993, <italic>V.A. Funk &amp; L. Katinas 11157</italic> (US); rd. to mina La Esperanza, <named-content xmlns:xlink="http://www.w3.org/1999/xlink" content-type="dwc:verbatimCoordinates" xlink:type="simple"><named-content content-type="geo-json" specific-use="{&#34;type&#34;:&#34;Point&#34;,&#34;coordinates&#34;:[-65.716667,-23.166667]}" id="NCID0EZMCM" xlink:type="simple">23°10'S, 65°43'W</named-content></named-content>, 9 Mar 1993, <italic>V.A. Funk &amp; L. Katinas 11169</italic> (US); Humahuaca, mina Aguilares, arriba de la mina, <named-content xmlns:xlink="http://www.w3.org/1999/xlink" content-type="dwc:verbatimCoordinates" xlink:type="simple"><named-content content-type="geo-json" specific-use="{&#34;type&#34;:&#34;Point&#34;,&#34;coordinates&#34;:[-65.716667,-23.183333]}" id="NCID0EDNCM" xlink:type="simple">23°11'S, 65°43'W</named-content></named-content>, 29 Mar 1952, <italic>E. Petersen &amp; J.P. Hjerting 159</italic> (C, LIL); Humahuaca, subida al cerro Aguilar, <named-content xmlns:xlink="http://www.w3.org/1999/xlink" content-type="dwc:verbatimCoordinates" xlink:type="simple"><named-content content-type="geo-json" specific-use="{&#34;type&#34;:&#34;Point&#34;,&#34;coordinates&#34;:[-65.716667,-23.183333]}" id="NCID0ENNCM" xlink:type="simple">23°11'S, 65°43'W</named-content></named-content>, 17 Jan 1953, <italic>H. Sleumer 3448</italic> (LIL); Humahuaca, cerro Aguilar, cumbre, <named-content xmlns:xlink="http://www.w3.org/1999/xlink" content-type="dwc:verbatimCoordinates" xlink:type="simple"><named-content content-type="geo-json" specific-use="{&#34;type&#34;:&#34;Point&#34;,&#34;coordinates&#34;:[-65.716667,-23.183333]}" id="NCID0EXNCM" xlink:type="simple">23°11'S, 65°43'W</named-content></named-content>, 17 Jan 1953, <italic>H. Sleumer 3452</italic> (LIL); Tilcara, cumbre del cerro, <named-content xmlns:xlink="http://www.w3.org/1999/xlink" content-type="dwc:verbatimCoordinates" xlink:type="simple"><named-content content-type="geo-json" specific-use="{&#34;type&#34;:&#34;Point&#34;,&#34;coordinates&#34;:[-65.466667,-23.600000]}" id="NCID0EBOCM" xlink:type="simple">23°36'S, 65°28'W</named-content></named-content>, 3 May 1927, <italic>S. Venturi 6254</italic> (US).</p></tp:treatment-sec><ref-list><ref id="B15"><mixed-citation xmlns:xlink="http://www.w3.org/1999/xlink" xlink:type="simple"><person-group><name name-style="western"><surname>Funk</surname><given-names>VA</given-names></name></person-group> (<year>1997a</year>) <article-title><italic><tp:taxon-name><tp:taxon-name-part taxon-name-part-type="genus">Xenophyllum</tp:taxon-name-part></tp:taxon-name></italic>, a New Andean Genus Extracted from <italic><tp:taxon-name><tp:taxon-name-part taxon-name-part-type="genus">Werneria</tp:taxon-name-part></tp:taxon-name></italic> s.l. (<tp:taxon-name><tp:taxon-name-part taxon-name-part-type="family">Compositae</tp:taxon-name-part></tp:taxon-name>: <tp:taxon-name><tp:taxon-name-part taxon-name-part-type="tribe">Senecioneae</tp:taxon-name-part></tp:taxon-name>).</article-title><source>Novon</source><volume>7</volume>(<issue>3</issue>): <fpage>235</fpage>–<lpage>241</lpage>. <ext-link xlink:type="simple" ext-link-type="doi" xlink:href="10.2307/3391934">https://doi.org/10.2307/3391934</ext-link></mixed-citation></ref><ref id="B33"><mixed-citation xmlns:xlink="http://www.w3.org/1999/xlink" xlink:type="simple"><person-group><name name-style="western"><surname>Turland</surname><given-names>NJ</given-names></name><name name-style="western"><surname>Wiersema</surname><given-names>JH</given-names></name><name name-style="western"><surname>Barrie</surname><given-names>FR</given-names></name><name name-style="western"><surname>Greuter</surname><given-names>W</given-names></name><name name-style="western"><surname>Hawksworth</surname><given-names>DL</given-names></name><name name-style="western"><surname>Herendeen</surname><given-names>PS</given-names></name><name name-style="western"><surname>Knapp</surname><given-names>S</given-names></name><name name-style="western"><surname>Kusber</surname><given-names>W-H</given-names></name><name name-style="western"><surname>Li</surname><given-names>D-Z</given-names></name><name name-style="western"><surname>Marhold</surname><given-names>K</given-names></name><name name-style="western"><surname>May</surname><given-names>TW</given-names></name><name name-style="western"><surname>McNeill</surname><given-names>J</given-names></name><name name-style="western"><surname>Monro</surname><given-names>AM</given-names></name><name name-style="western"><surname>Prado</surname><given-names>J</given-names></name><name name-style="western"><surname>Price</surname><given-names>MJ</given-names></name><name name-style="western"><surname>Smith</surname><given-names>GF</given-names></name></person-group> (<year>2018</year>) International Code of Nomenclature for algae, fungi, and plants (Shenzhen Code). Regnum Vegetabile 159: I–XXXVIII, 1–254. <ext-link xlink:type="simple" ext-link-type="doi" xlink:href="10.12705/Code.2018">https://doi.org/10.12705/Code.2018</ext-link></mixed-citation></ref><ref id="B5"><mixed-citation xmlns:xlink="http://www.w3.org/1999/xlink" xlink:type="simple"><person-group><name name-style="western"><surname>Cabrera</surname><given-names>AL</given-names></name></person-group> (<year>1978</year>) Flora de la provincia de Jujuy, vol. 13, parte X. Instituto Nacional de Tecnología Agropecuaria, Buenos Aires, [1]–726.</mixed-citation></ref><ref id="B14"><mixed-citation xmlns:xlink="http://www.w3.org/1999/xlink" xlink:type="simple"><person-group><name name-style="western"><surname>Freire</surname><given-names>SE</given-names></name><name name-style="western"><surname>Ariza-Espinar</surname><given-names>L</given-names></name></person-group> (<year>2014</year>) <article-title><italic><tp:taxon-name><tp:taxon-name-part taxon-name-part-type="genus">Xenophyllum</tp:taxon-name-part></tp:taxon-name></italic> V.A. Funk.</article-title> In: <person-group><name name-style="western"><surname>Zuloaga</surname><given-names>FO</given-names></name><name name-style="western"><surname>Belgrano</surname><given-names>MJ</given-names></name><name name-style="western"><surname>Anton</surname><given-names>AM</given-names></name></person-group> (<role>Eds</role>) <issue-title>Flora vascular de la República Argentina, vol.</issue-title><source>7(3). Instituto de Botánica Darwinion, Consejo Nacional de Investigaciones Científicas y Técnicas, Argentina</source>, <fpage>226</fpage>–<lpage>228</lpage>.</mixed-citation></ref><ref id="B27"><mixed-citation xmlns:xlink="http://www.w3.org/1999/xlink" xlink:type="simple"><person-group><name name-style="western"><surname>Ricardi</surname><given-names>M</given-names></name><name name-style="western"><surname>Marticorena</surname><given-names>C</given-names></name></person-group> (<year>1966</year>) <article-title>Plantas interesantes o nuevas para Chile. Gayana.</article-title><source>Botánica</source><volume>14</volume>: <fpage>3</fpage>–<lpage>29</lpage>.</mixed-citation></ref><ref id="B22"><mixed-citation xmlns:xlink="http://www.w3.org/1999/xlink" xlink:type="simple"><person-group><name name-style="western"><surname>Moreira-Muñoz</surname><given-names>A</given-names></name><name name-style="western"><surname>Muñoz-Schick</surname><given-names>M</given-names></name><name name-style="western"><surname>Marticorena</surname><given-names>A</given-names></name><name name-style="western"><surname>Morales</surname><given-names>V</given-names></name></person-group> (<year>2016</year>) <article-title>Catálogo de <tp:taxon-name><tp:taxon-name-part taxon-name-part-type="family">Asteraceae</tp:taxon-name-part></tp:taxon-name> (<tp:taxon-name><tp:taxon-name-part taxon-name-part-type="family">Compositae</tp:taxon-name-part></tp:taxon-name>) de la Región de Arica y Parinacota, Chile. Gayana.</article-title><source>Botánica</source><volume>73</volume>(<issue>2</issue>): <fpage>226</fpage>–<lpage>267</lpage>. <ext-link xlink:type="simple" ext-link-type="doi" xlink:href="10.4067/S0717-66432016000200226">https://doi.org/10.4067/S0717-66432016000200226</ext-link></mixed-citation></ref><ref id="B17"><mixed-citation xmlns:xlink="http://www.w3.org/1999/xlink" xlink:type="simple"><person-group><name name-style="western"><surname>Gonzáles</surname><given-names>P</given-names></name><name name-style="western"><surname>Navarro</surname><given-names>E</given-names></name><name name-style="western"><surname>Trinidad</surname><given-names>H</given-names></name><name name-style="western"><surname>Cueva</surname><given-names>M</given-names></name><name name-style="western"><surname>Cano</surname><given-names>A</given-names></name><name name-style="western"><surname>Al-Shehbaz</surname><given-names>I</given-names></name><name name-style="western"><surname>Ramírez</surname><given-names>DW</given-names></name></person-group> (<year>2016</year>) <article-title>Doce nuevos registros de plantas vasculares para los Andes de Perú.</article-title><source>Arnaldoa</source><volume>23</volume>(<issue>1</issue>): <fpage>159</fpage>–<lpage>170</lpage>.</mixed-citation></ref></ref-list></tp:taxon-treatment>
