# Supplementary material for: Taxonomic revision of the Andean genus Xenophyllum (Compositae, Senecioneae)
Source: PhytoKeys. 2020 Sep 3;158:1–106. doi: 10.3897/phytokeys.158.50848 (PMC7483337; doi:10.3897/phytokeys.158.50848)
Supplement: XML Treatment for Xenophyllum decorum [file phytokeys.158.50848-treatment21.xml]

<!DOCTYPE tp:taxon-treatment
  PUBLIC "-//TaxonX//DTD Taxonomic Treatment Publishing DTD v0 20100105//EN" "tax-treatment-NSO.dtd">
<tp:taxon-treatment xmlns:tp="http://www.plazi.org/taxpub"><tp:treatment-meta><kwd-group><label>Taxon classification</label><kwd><named-content xmlns:xlink="http://www.w3.org/1999/xlink" content-type="kingdom">Plantae</named-content></kwd><kwd><named-content xmlns:xlink="http://www.w3.org/1999/xlink" content-type="order">Asterales</named-content></kwd><kwd><named-content xmlns:xlink="http://www.w3.org/1999/xlink" content-type="family">Asteraceae</named-content></kwd></kwd-group><mixed-citation publication-type="journal"><person-group><name><surname>Calvo</surname><given-names>Joel</given-names></name><name><surname>Moreira-Muñoz</surname><given-names>Andrés</given-names></name></person-group><article-title>Taxonomic revision of the Andean genus <italic><tp:taxon-name><tp:taxon-name-part taxon-name-part-type="genus" reg="Xenophyllum">Xenophyllum</tp:taxon-name-part></tp:taxon-name></italic> (<tp:taxon-name><tp:taxon-name-part taxon-name-part-type="family">Compositae</tp:taxon-name-part></tp:taxon-name>, <tp:taxon-name><tp:taxon-name-part taxon-name-part-type="tribe">Senecioneae</tp:taxon-name-part></tp:taxon-name>)</article-title><source>PhytoKeys</source><day>03</day><month>9</month><year>2020</year><volume>158</volume><fpage>1</fpage><lpage>106</lpage><pub-id pub-id-type="doi">10.3897/phytokeys.158.50848</pub-id></mixed-citation></tp:treatment-meta><tp:nomenclature><label>18.</label><tp:taxon-name><object-id xmlns:xlink="http://www.w3.org/1999/xlink" content-type="arpha" xlink:type="simple">E5CC9369-44E9-51D3-B2CA-7A2AC932AE42</object-id>
            <tp:taxon-name-part taxon-name-part-type="genus" reg="Xenophyllum">Xenophyllum</tp:taxon-name-part>
            <tp:taxon-name-part taxon-name-part-type="species" reg="decorum">decorum</tp:taxon-name-part>
          </tp:taxon-name><tp:taxon-authority>(S.F.Blake) V.A.Funk, Novon 7(3): 239. 1997.</tp:taxon-authority><tp:nomenclature-citation-list><tp:nomenclature-citation><tp:taxon-name>
                <tp:taxon-name-part taxon-name-part-type="genus" reg="Werneria">Werneria</tp:taxon-name-part> <tp:taxon-name-part taxon-name-part-type="species" reg="decora">decora</tp:taxon-name-part></tp:taxon-name><comment>S.F.Blake, J. Washington Acad. Sci. 18: 491. 1928. Type. Peru. Lima: Casapalca, 4725 m, 21 May 1922, <italic>J.F. Macbride &amp; W. Featherstone 849</italic> (holotype: F-517377!; isotypes: G-00237250 (fragment, digital image!), GH s.n.!, S-R-6523 (digital image!), US-00037303!).</comment></tp:nomenclature-citation></tp:nomenclature-citation-list></tp:nomenclature><tp:treatment-sec sec-type="description" id="SECID0EZPCM"><title>Description.</title><p>Suffruticose plant, forming clumps of erect stems. <bold><italic>Rhizomes</italic></bold> 4–10 × 0.4–0.5 cm, horizontal to oblique, glabrous. <bold><italic>Stems</italic></bold> 11–19 cm tall, usually branched, glabrous, usually with leaves restricted to the upper part. <bold><italic>Leaves</italic></bold> imbricate, extending into a glabrous sheath-like base; leaf laminas 7.2–16 × 2.2–3.7 mm, linear-oblong, slightly broadened towards the apex, 3-notched at the apex, with the lateral lobes wider than central one, entire and shortly ciliate (cilia ca. 0.3 mm long), flat to slightly curved forwards in cross section, glabrous, 1-nerved above (barely visible), 1-nerved beneath, somewhat fleshy, matte; leaf lobes 0.6–1.5 × 1–1.6 mm (central one significantly smaller), rounded to subtruncate. <bold><italic>Capitula</italic></bold> radiate, erect, sessile. <bold><italic>Involucres</italic></bold> 10–12.6 × 8–10 mm, cupuliform; involucral bracts 13 to 14, 5.2–8 × 2–2.9 mm, acute to obtuse at the apex, greenish. <bold><italic>Ray florets</italic></bold> 20 to 21; corollas 10.4–11.9 × ca. 1.5 mm, 3-veined, subentire to 2-toothed at the apex, conspicuously surpassing the involucre, white. <bold><italic>Disc florets</italic></bold> 37 to 58; corollas 6–7 mm long, yellow; style branches truncate with a crown of sweeping trichomes or slightly penicillate, purplish. <bold><italic>Achenes</italic></bold> 4.8–5.4 × 1–1.2 mm, cylindrical, 7 to 8-ribbed, glabrous; pappus 8.7–9.8 mm long, barbellate, whitish. Chromosome number unknown.</p></tp:treatment-sec><tp:treatment-sec sec-type="Iconography" id="SECID0EORCM"><title>Iconography.</title><p><xref ref-type="bibr" rid="B3">Blake (1928</xref>: 496, fig. 1D, E sub <italic><tp:taxon-name><tp:taxon-name-part taxon-name-part-type="genus" reg="Werneria">Werneria</tp:taxon-name-part> <tp:taxon-name-part taxon-name-part-type="species" reg="decora">decora</tp:taxon-name-part></tp:taxon-name></italic>); <xref ref-type="bibr" rid="B2">Beltrán (2016</xref>: 359, fig. 3C, as photo).</p></tp:treatment-sec><tp:treatment-sec sec-type="distribution" id="SECID0EHSCM"><title>Distribution and habitat.</title><p>Endemic to Peru (Ancash, Ayacucho, Huancavelica, Huánuco [expected], Junín, Lima). It grows in rocky outcrops, scree slopes, and on cryoturbated soils of the subhumid and humid puna ecoregions, between elevations of 3850–5000 m (Fig. <xref ref-type="fig" rid="F24">24</xref>).</p><fig id="F24" position="float" orientation="portrait"><object-id xmlns:xlink="http://www.w3.org/1999/xlink" content-type="doi" xlink:type="simple">10.3897/phytokeys.158.50848.figure24</object-id><object-id xmlns:xlink="http://www.w3.org/1999/xlink" content-type="arpha" xlink:type="simple">E14ED22A-04B5-5EA0-8B70-9CBDBAFB4679</object-id><label>Figure 24.</label><caption><p>Distribution map of <italic><tp:taxon-name><tp:taxon-name-part taxon-name-part-type="genus" reg="Xenophyllum">Xenophyllum</tp:taxon-name-part> <tp:taxon-name-part taxon-name-part-type="species" reg="decorum">decorum</tp:taxon-name-part></tp:taxon-name></italic> (left hand, closed triangle), <italic><tp:taxon-name><tp:taxon-name-part taxon-name-part-type="genus" reg="Xenophyllum">X.</tp:taxon-name-part> <tp:taxon-name-part taxon-name-part-type="species" reg="amblydactylum">amblydactylum</tp:taxon-name-part></tp:taxon-name></italic> (left hand, open circle), and <italic><tp:taxon-name><tp:taxon-name-part taxon-name-part-type="genus" reg="Xenophyllum">X.</tp:taxon-name-part> <tp:taxon-name-part taxon-name-part-type="species" reg="dactylophyllum">dactylophyllum</tp:taxon-name-part></tp:taxon-name></italic> (right hand).</p></caption><graphic xmlns:xlink="http://www.w3.org/1999/xlink" xlink:href="phytokeys-158-001-g024.jpg" position="float" orientation="portrait" xlink:type="simple" id="oo_448904.jpg"><uri content-type="original_file" xlink:type="simple">https://binary.pensoft.net/fig/448904</uri></graphic></fig></tp:treatment-sec><tp:treatment-sec sec-type="phenology" id="SECID0E6TCM"><title>Phenology.</title><p>Flowering from February to September.</p></tp:treatment-sec><tp:treatment-sec sec-type="etymology" id="SECID0EEUCM"><title>Etymology.</title><p>The adjective <italic>decorus -a -um</italic> means handsome, elegant, decorous. Indeed, <xref ref-type="bibr" rid="B3">Blake (1928)</xref> pointed out in the protologue that it is “an attractive and very distinct species”.</p></tp:treatment-sec><tp:treatment-sec sec-type="notes" id="SECID0EQUCM"><title>Notes.</title><p>This is a distinctive species due to the shortly ciliate leaf margin and the 3-notched leaf apex (the lateral lobes being conspicuously larger than the central one). The leaf lamina is glabrous, linear-oblong, slightly broadened towards the apex, flat in cross section but tending to be curved forwards. It has 13 to 14 involucral bracts, 20 to 21 ray florets with white corollas, 37 to 58 disc florets, and glabrous achenes.</p><p><italic><tp:taxon-name><tp:taxon-name-part taxon-name-part-type="genus" reg="Xenophyllum">Xenophyllum</tp:taxon-name-part> <tp:taxon-name-part taxon-name-part-type="species" reg="decorum">decorum</tp:taxon-name-part></tp:taxon-name></italic> has the leaf apex somewhat similar to that of <italic><tp:taxon-name><tp:taxon-name-part taxon-name-part-type="genus" reg="Xenophyllum">X.</tp:taxon-name-part> <tp:taxon-name-part taxon-name-part-type="species" reg="incisum">incisum</tp:taxon-name-part></tp:taxon-name></italic>, however, their distribution areas are geographically very distant. In addition, these species differ in the leaf length (7.2–16 mm in <italic><tp:taxon-name><tp:taxon-name-part taxon-name-part-type="genus" reg="Xenophyllum">X.</tp:taxon-name-part> <tp:taxon-name-part taxon-name-part-type="species" reg="decorum">decorum</tp:taxon-name-part></tp:taxon-name></italic> vs. 3.2–7.3 in <italic><tp:taxon-name><tp:taxon-name-part taxon-name-part-type="genus" reg="Xenophyllum">X.</tp:taxon-name-part> <tp:taxon-name-part taxon-name-part-type="species" reg="incisum">incisum</tp:taxon-name-part></tp:taxon-name></italic>), leaf margin (shortly ciliate in <italic><tp:taxon-name><tp:taxon-name-part taxon-name-part-type="genus" reg="Xenophyllum">X.</tp:taxon-name-part> <tp:taxon-name-part taxon-name-part-type="species" reg="decorum">decorum</tp:taxon-name-part></tp:taxon-name></italic> vs. not ciliate in <italic><tp:taxon-name><tp:taxon-name-part taxon-name-part-type="genus" reg="Xenophyllum">X.</tp:taxon-name-part> <tp:taxon-name-part taxon-name-part-type="species" reg="incisum">incisum</tp:taxon-name-part></tp:taxon-name></italic>), number of involucral bracts (13 to 14 in <italic><tp:taxon-name><tp:taxon-name-part taxon-name-part-type="genus" reg="Xenophyllum">X.</tp:taxon-name-part> <tp:taxon-name-part taxon-name-part-type="species" reg="decorum">decorum</tp:taxon-name-part></tp:taxon-name></italic> vs. 8 to 9 in <italic><tp:taxon-name><tp:taxon-name-part taxon-name-part-type="genus" reg="Xenophyllum">X.</tp:taxon-name-part> <tp:taxon-name-part taxon-name-part-type="species" reg="incisum">incisum</tp:taxon-name-part></tp:taxon-name></italic>), number of ray florets (20 to 21 in <italic><tp:taxon-name><tp:taxon-name-part taxon-name-part-type="genus" reg="Xenophyllum">X.</tp:taxon-name-part> <tp:taxon-name-part taxon-name-part-type="species" reg="decorum">decorum</tp:taxon-name-part></tp:taxon-name></italic> vs. 8 to 13 in <italic><tp:taxon-name><tp:taxon-name-part taxon-name-part-type="genus" reg="Xenophyllum">X.</tp:taxon-name-part> <tp:taxon-name-part taxon-name-part-type="species" reg="incisum">incisum</tp:taxon-name-part></tp:taxon-name></italic>), and length of ray corollas (10.4–11.9 mm in <italic><tp:taxon-name><tp:taxon-name-part taxon-name-part-type="genus" reg="Xenophyllum">X.</tp:taxon-name-part> <tp:taxon-name-part taxon-name-part-type="species" reg="decorum">decorum</tp:taxon-name-part></tp:taxon-name></italic> vs. 6.2–8.9 mm in <italic><tp:taxon-name><tp:taxon-name-part taxon-name-part-type="genus" reg="Xenophyllum">X.</tp:taxon-name-part> <tp:taxon-name-part taxon-name-part-type="species" reg="incisum">incisum</tp:taxon-name-part></tp:taxon-name></italic>).</p><p>It has to be noted that we had problems in identifying <italic>Beltrán 7987</italic> (USM). This specimen exhibits the characteristic flat and ciliate leaves of <italic><tp:taxon-name><tp:taxon-name-part taxon-name-part-type="genus" reg="Xenophyllum">X.</tp:taxon-name-part> <tp:taxon-name-part taxon-name-part-type="species" reg="decorum">decorum</tp:taxon-name-part></tp:taxon-name></italic> but has the leaf apex strongly divided (ca. 2.5 mm deep) with each lobe entire or divided once again. It might be treated as an intermediate form between <italic><tp:taxon-name><tp:taxon-name-part taxon-name-part-type="genus" reg="Xenophyllum">X.</tp:taxon-name-part> <tp:taxon-name-part taxon-name-part-type="species" reg="decorum">decorum</tp:taxon-name-part></tp:taxon-name></italic> and <italic><tp:taxon-name><tp:taxon-name-part taxon-name-part-type="genus" reg="Xenophyllum">X.</tp:taxon-name-part> <tp:taxon-name-part taxon-name-part-type="species" reg="dactylophyllum">dactylophyllum</tp:taxon-name-part></tp:taxon-name></italic> or <italic><tp:taxon-name><tp:taxon-name-part taxon-name-part-type="genus" reg="Xenophyllum">X.</tp:taxon-name-part> <tp:taxon-name-part taxon-name-part-type="species" reg="digitatum">digitatum</tp:taxon-name-part></tp:taxon-name></italic> since these species co-occur in the region where Beltrán’s specimen was collected.</p></tp:treatment-sec><tp:treatment-sec sec-type="material" id="SECID0EH2CM"><title>Additional specimens examined.</title><p><bold>Peru. Ancash</bold>: Huari, San Marcos, altura del km 111–112 de la carretera al campamento minero Antamina, <named-content xmlns:xlink="http://www.w3.org/1999/xlink" content-type="dwc:verbatimCoordinates" xlink:type="simple"><named-content content-type="geo-json" specific-use="{&#34;type&#34;:&#34;Point&#34;,&#34;coordinates&#34;:[-77.016667,-9.600000]}" id="NCID0ES2CM" xlink:type="simple">9°36'S, 77°1'W</named-content></named-content>, 26 Mar 2004, <italic>A. Cano et al. 14168</italic> (USM); Pallasca, Pampas, cordillera Pelagatos, <named-content xmlns:xlink="http://www.w3.org/1999/xlink" content-type="dwc:verbatimCoordinates" xlink:type="simple"><named-content content-type="geo-json" specific-use="{&#34;type&#34;:&#34;Point&#34;,&#34;coordinates&#34;:[-77.766667,-8.200000]}" id="NCID0E32CM" xlink:type="simple">8°12'S, 77°46'W</named-content></named-content>, 18 Apr 2011, <italic>A. Cano et al. 20203</italic> (USM); collado encima río Pumapampa, 18 Mar 1983, <italic>O. Tovar et al. 9710</italic> (USM); <bold>Ayacucho</bold>: Cangayllo-Huaytará, Paras-Pilpichaca, alrededor del abra Apacheta, <named-content xmlns:xlink="http://www.w3.org/1999/xlink" content-type="dwc:verbatimCoordinates" xlink:type="simple"><named-content content-type="geo-json" specific-use="{&#34;type&#34;:&#34;Point&#34;,&#34;coordinates&#34;:[-74.700000,-13.283333]}" id="NCID0EK3CM" xlink:type="simple">13°17'S, 74°42'W</named-content></named-content>, 23 Aug 2014, <italic>P. Gonzáles et al. 3329</italic> (USM); <bold>Huancavelica</bold>: Huaytará, alrededores de abra Apacheta, <named-content xmlns:xlink="http://www.w3.org/1999/xlink" content-type="dwc:verbatimCoordinates" xlink:type="simple"><named-content content-type="geo-json" specific-use="{&#34;type&#34;:&#34;Point&#34;,&#34;coordinates&#34;:[-74.683333,-13.300000]}" id="NCID0EW3CM" xlink:type="simple">13°18'S, 74°41'W</named-content></named-content>, 3 Sep 2013, <italic>P. Gonzáles et al. 2783</italic> (USM); <bold>Junín</bold>: Anticona pass, ca. 140 km E of Lima on Hwy. to La Oroya, <named-content xmlns:xlink="http://www.w3.org/1999/xlink" content-type="dwc:verbatimCoordinates" xlink:type="simple"><named-content content-type="geo-json" specific-use="{&#34;type&#34;:&#34;Point&#34;,&#34;coordinates&#34;:[-76.183333,-11.583333]}" id="NCID0EC4CM" xlink:type="simple">11°35'S, 76°11'W</named-content></named-content>, 16 Dec 1978, <italic>M. Dillon &amp; B.L. Turner 1308</italic> (USM); Lima-La Oroya highway, cumbre at top of divide, above Morococha, <named-content xmlns:xlink="http://www.w3.org/1999/xlink" content-type="dwc:verbatimCoordinates" xlink:type="simple"><named-content content-type="geo-json" specific-use="{&#34;type&#34;:&#34;Point&#34;,&#34;coordinates&#34;:[-76.133333,-11.600000]}" id="NCID0EM4CM" xlink:type="simple">11°36'S, 76°8'W</named-content></named-content>, 29 Jun 1982, <italic>A. Gentry &amp; R. Tredwell 37301</italic> (USM); Ticlio, <named-content xmlns:xlink="http://www.w3.org/1999/xlink" content-type="dwc:verbatimCoordinates" xlink:type="simple"><named-content content-type="geo-json" specific-use="{&#34;type&#34;:&#34;Point&#34;,&#34;coordinates&#34;:[-76.183333,-11.583333]}" id="NCID0EW4CM" xlink:type="simple">11°35'S, 76°11'W</named-content></named-content>, 11 Jul 1982, <italic>B. Maass 575</italic> (USM); Yauli, Anticona arriba, <named-content xmlns:xlink="http://www.w3.org/1999/xlink" content-type="dwc:verbatimCoordinates" xlink:type="simple"><named-content content-type="geo-json" specific-use="{&#34;type&#34;:&#34;Point&#34;,&#34;coordinates&#34;:[-76.166667,-11.583333]}" id="NCID0EA5CM" xlink:type="simple">11°35'S, 76°10'W</named-content></named-content>, 24 Mar 1979, <italic>O. Tovar, S. Rivas &amp; Sáenz 7806</italic> (USM); Anticona, abajo entre Casapalca y Oroya, <named-content xmlns:xlink="http://www.w3.org/1999/xlink" content-type="dwc:verbatimCoordinates" xlink:type="simple"><named-content content-type="geo-json" specific-use="{&#34;type&#34;:&#34;Point&#34;,&#34;coordinates&#34;:[-76.183333,-11.583333]}" id="NCID0EK5CM" xlink:type="simple">11°35'S, 76°11'W</named-content></named-content>, 26 Jun 1954, <italic>O. Tovar &amp; L. Constance 9194</italic> (USM-29378 [mixed with <italic><tp:taxon-name><tp:taxon-name-part taxon-name-part-type="genus" reg="Xenophyllum">X.</tp:taxon-name-part> <tp:taxon-name-part taxon-name-part-type="species" reg="ciliolatum">ciliolatum</tp:taxon-name-part></tp:taxon-name></italic> and <italic><tp:taxon-name><tp:taxon-name-part taxon-name-part-type="genus" reg="Xenophyllum"/><tp:taxon-name-part taxon-name-part-type="species" reg="digitatum">digitatum</tp:taxon-name-part></tp:taxon-name></italic>]); <bold>Lima</bold>: Huarochirí, paso de Anticona, <named-content xmlns:xlink="http://www.w3.org/1999/xlink" content-type="dwc:verbatimCoordinates" xlink:type="simple"><named-content content-type="geo-json" specific-use="{&#34;type&#34;:&#34;Point&#34;,&#34;coordinates&#34;:[-76.183333,-11.583333]}" id="NCID0EL6CM" xlink:type="simple">11°35'S, 76°11'W</named-content></named-content>, 1 May 1999, <italic>H. Beltrán &amp; E. Li 3306</italic> (USM); Yauyos, Laraos, pampas de Quiray cerca a la laguna de Huinso, <named-content xmlns:xlink="http://www.w3.org/1999/xlink" content-type="dwc:verbatimCoordinates" xlink:type="simple"><named-content content-type="geo-json" specific-use="{&#34;type&#34;:&#34;Point&#34;,&#34;coordinates&#34;:[-75.800000,-12.383333]}" id="NCID0EV6CM" xlink:type="simple">12°23'S, 75°48'W</named-content></named-content>, 4 Feb 2000, <italic>H. Beltrán 3418</italic> (USM); Yauyos, Laraos, estancia de Quiray, 6 horas de camino al pueblo, <named-content xmlns:xlink="http://www.w3.org/1999/xlink" content-type="dwc:verbatimCoordinates" xlink:type="simple"><named-content content-type="geo-json" specific-use="{&#34;type&#34;:&#34;Point&#34;,&#34;coordinates&#34;:[-75.750000,-12.400000]}" id="NCID0E66CM" xlink:type="simple">12°24'S, 75°45'W</named-content></named-content>, 11 May 2001, <italic>H. Beltrán 4059</italic> (USM); Yauyos, Laraos, Viscollo, <named-content xmlns:xlink="http://www.w3.org/1999/xlink" content-type="dwc:verbatimCoordinates" xlink:type="simple"><named-content content-type="geo-json" specific-use="{&#34;type&#34;:&#34;Point&#34;,&#34;coordinates&#34;:[-75.600000,-12.416667]}" id="NCID0EJADM" xlink:type="simple">12°25'S, 75°36'W</named-content></named-content>, 12 May 2001, <italic>H. Beltrán 4188</italic> (USM); Huarochirí, desvío de carretera central hacia Chinchan y Marcapomacocha, <named-content xmlns:xlink="http://www.w3.org/1999/xlink" content-type="dwc:verbatimCoordinates" xlink:type="simple"><named-content content-type="geo-json" specific-use="{&#34;type&#34;:&#34;Point&#34;,&#34;coordinates&#34;:[-76.250000,-11.566667]}" id="NCID0ETADM" xlink:type="simple">11°34'S, 76°15'W</named-content></named-content>, 23 Sep 2014, <italic>H. Beltrán &amp; W. Aparco 7740</italic> (USM); Huarochirí, Chicla, abra Anticona (Ticlio), <named-content xmlns:xlink="http://www.w3.org/1999/xlink" content-type="dwc:verbatimCoordinates" xlink:type="simple"><named-content content-type="geo-json" specific-use="{&#34;type&#34;:&#34;Point&#34;,&#34;coordinates&#34;:[-76.183333,-11.583333]}" id="NCID0E4ADM" xlink:type="simple">11°35'S, 76°11'W</named-content></named-content>, 29 Apr 2017, <italic>H. Beltrán, S. Castillo &amp; M. Arakaki 7988</italic> (USM); Yauyos, Tomas, abra Chaucha, <named-content xmlns:xlink="http://www.w3.org/1999/xlink" content-type="dwc:verbatimCoordinates" xlink:type="simple"><named-content content-type="geo-json" specific-use="{&#34;type&#34;:&#34;Point&#34;,&#34;coordinates&#34;:[-75.633333,-12.233333]}" id="NCID0EHBDM" xlink:type="simple">12°14'S, 75°38'W</named-content></named-content>, 10 Aug 2017, <italic>H. Beltrán 8469</italic> (USM); Huarochirí, Ticlio, <named-content xmlns:xlink="http://www.w3.org/1999/xlink" content-type="dwc:verbatimCoordinates" xlink:type="simple"><named-content content-type="geo-json" specific-use="{&#34;type&#34;:&#34;Point&#34;,&#34;coordinates&#34;:[-76.183333,-11.583333]}" id="NCID0ERBDM" xlink:type="simple">11°35'S, 76°11'W</named-content></named-content>, 8 Aug 1982, <italic>K. Biegman s.n.</italic> (USM); Yauyos, Laraos, camino a Mina, <named-content xmlns:xlink="http://www.w3.org/1999/xlink" content-type="dwc:verbatimCoordinates" xlink:type="simple"><named-content content-type="geo-json" specific-use="{&#34;type&#34;:&#34;Point&#34;,&#34;coordinates&#34;:[-75.683333,-12.416667]}" id="NCID0E2BDM" xlink:type="simple">12°25'S, 75°41'W</named-content></named-content>, 14 Apr 2012, <italic>A. Cano &amp; H. Trinidad 20646</italic> (USM); Huarochirí, San Damián, Chanape, <named-content xmlns:xlink="http://www.w3.org/1999/xlink" content-type="dwc:verbatimCoordinates" xlink:type="simple"><named-content content-type="geo-json" specific-use="{&#34;type&#34;:&#34;Point&#34;,&#34;coordinates&#34;:[-76.166667,-11.916667]}" id="NCID0EFCDM" xlink:type="simple">11°55'S, 76°10'W</named-content></named-content>, 7 Jul 2013, <italic>P. Gonzáles &amp; B. Brito 2655</italic> (USM); Huarochirí, Ticlio, canyon of the río Rimac, on the carretera central, <named-content xmlns:xlink="http://www.w3.org/1999/xlink" content-type="dwc:verbatimCoordinates" xlink:type="simple"><named-content content-type="geo-json" specific-use="{&#34;type&#34;:&#34;Point&#34;,&#34;coordinates&#34;:[-76.183333,-11.583333]}" id="NCID0EPCDM" xlink:type="simple">11°35'S, 76°11'W</named-content></named-content>, 19 Aug 1957, <italic>P.C. Hutchison 1212</italic> (CONC, F, GH, LE, NY, UC, US [all specimens mixed with <italic><tp:taxon-name><tp:taxon-name-part taxon-name-part-type="genus" reg="Xenophyllum">X.</tp:taxon-name-part> <tp:taxon-name-part taxon-name-part-type="species" reg="digitatum">digitatum</tp:taxon-name-part></tp:taxon-name></italic>]); Anticona, <named-content xmlns:xlink="http://www.w3.org/1999/xlink" content-type="dwc:verbatimCoordinates" xlink:type="simple"><named-content content-type="geo-json" specific-use="{&#34;type&#34;:&#34;Point&#34;,&#34;coordinates&#34;:[-76.250000,-11.583333]}" id="NCID0EEDDM" xlink:type="simple">11°35'S, 76°15'W</named-content></named-content>, 5 Aug 2012, <italic>E. Linares &amp; A. Galán 3101</italic> (USM); Canta, La Viuda (km 165 carretera Lima-cerro de Pasco), <named-content xmlns:xlink="http://www.w3.org/1999/xlink" content-type="dwc:verbatimCoordinates" xlink:type="simple"><named-content content-type="geo-json" specific-use="{&#34;type&#34;:&#34;Point&#34;,&#34;coordinates&#34;:[-76.433333,-11.350000]}" id="NCID0EODDM" xlink:type="simple">11°21'S, 76°26'W</named-content></named-content>, 7 Aug 1964, <italic>I. Meza 227</italic> (USM); Canta, Cullhuay, laderas de la laguna de Chuchún, <named-content xmlns:xlink="http://www.w3.org/1999/xlink" content-type="dwc:verbatimCoordinates" xlink:type="simple"><named-content content-type="geo-json" specific-use="{&#34;type&#34;:&#34;Point&#34;,&#34;coordinates&#34;:[-76.433333,-11.366667]}" id="NCID0EYDDM" xlink:type="simple">11°22'S, 76°26'W</named-content></named-content>, 17 Aug 1996, <italic>G. Vilcapoma 4461</italic> (USM).</p></tp:treatment-sec><ref-list><ref id="B3"><mixed-citation xmlns:xlink="http://www.w3.org/1999/xlink" xlink:type="simple"><person-group><name name-style="western"><surname>Blake</surname><given-names>SF</given-names></name></person-group> (<year>1928</year>) <article-title>New South American species of <italic><tp:taxon-name><tp:taxon-name-part taxon-name-part-type="genus">Werneria</tp:taxon-name-part></tp:taxon-name></italic>.</article-title><source>Journal of the Washington Academy of Sciences</source><volume>18</volume>: <fpage>485</fpage>–<lpage>498</lpage>. <ext-link xlink:type="simple" ext-link-type="uri" xlink:href="https://www.jstor.org/stable/24523491">https://www.jstor.org/stable/24523491</ext-link></mixed-citation></ref><ref id="B2"><mixed-citation xmlns:xlink="http://www.w3.org/1999/xlink" xlink:type="simple"><person-group><name name-style="western"><surname>Beltrán</surname><given-names>H</given-names></name></person-group> (<year>2016</year>) <article-title>Sinopsis del género <italic><tp:taxon-name><tp:taxon-name-part taxon-name-part-type="genus">Xenophyllum</tp:taxon-name-part></tp:taxon-name></italic> (<tp:taxon-name><tp:taxon-name-part taxon-name-part-type="family">Asteraceae</tp:taxon-name-part></tp:taxon-name>: <tp:taxon-name><tp:taxon-name-part taxon-name-part-type="tribe">Senecioneae</tp:taxon-name-part></tp:taxon-name>) del Perú.</article-title><source>Arnaldoa</source><volume>23</volume>(<issue>1</issue>): <fpage>351</fpage>–<lpage>362</lpage>.</mixed-citation></ref></ref-list></tp:taxon-treatment>
