# Supplementary material for: Taxonomic revision of the Andean genus Xenophyllum (Compositae, Senecioneae)
Source: PhytoKeys. 2020 Sep 3;158:1–106. doi: 10.3897/phytokeys.158.50848 (PMC7483337; doi:10.3897/phytokeys.158.50848)
Supplement: XML Treatment for Xenophyllum amblydactylum [file phytokeys.158.50848-treatment22.xml]

<!DOCTYPE tp:taxon-treatment
  PUBLIC "-//TaxonX//DTD Taxonomic Treatment Publishing DTD v0 20100105//EN" "tax-treatment-NSO.dtd">
<tp:taxon-treatment xmlns:tp="http://www.plazi.org/taxpub"><tp:treatment-meta><kwd-group><label>Taxon classification</label><kwd><named-content xmlns:xlink="http://www.w3.org/1999/xlink" content-type="kingdom">Plantae</named-content></kwd><kwd><named-content xmlns:xlink="http://www.w3.org/1999/xlink" content-type="order">Asterales</named-content></kwd><kwd><named-content xmlns:xlink="http://www.w3.org/1999/xlink" content-type="family">Asteraceae</named-content></kwd></kwd-group><mixed-citation publication-type="journal"><person-group><name><surname>Calvo</surname><given-names>Joel</given-names></name><name><surname>Moreira-Muñoz</surname><given-names>Andrés</given-names></name></person-group><article-title>Taxonomic revision of the Andean genus <italic><tp:taxon-name><tp:taxon-name-part taxon-name-part-type="genus" reg="Xenophyllum">Xenophyllum</tp:taxon-name-part></tp:taxon-name></italic> (<tp:taxon-name><tp:taxon-name-part taxon-name-part-type="family">Compositae</tp:taxon-name-part></tp:taxon-name>, <tp:taxon-name><tp:taxon-name-part taxon-name-part-type="tribe">Senecioneae</tp:taxon-name-part></tp:taxon-name>)</article-title><source>PhytoKeys</source><day>03</day><month>9</month><year>2020</year><volume>158</volume><fpage>1</fpage><lpage>106</lpage><pub-id pub-id-type="doi">10.3897/phytokeys.158.50848</pub-id></mixed-citation></tp:treatment-meta><tp:nomenclature><label>19.</label><tp:taxon-name><object-id xmlns:xlink="http://www.w3.org/1999/xlink" content-type="arpha" xlink:type="simple">109407CF-7FAE-5C4B-BE01-5B7EC3095385</object-id>
            <tp:taxon-name-part taxon-name-part-type="genus" reg="Xenophyllum">Xenophyllum</tp:taxon-name-part>
            <tp:taxon-name-part taxon-name-part-type="species" reg="amblydactylum">amblydactylum</tp:taxon-name-part>
          </tp:taxon-name><tp:taxon-authority>(S.F.Blake) V.A.Funk, Novon 7(3): 238. 1997.</tp:taxon-authority><tp:nomenclature-citation-list><tp:nomenclature-citation><tp:taxon-name>
                <tp:taxon-name-part taxon-name-part-type="genus" reg="Werneria">Werneria</tp:taxon-name-part> <tp:taxon-name-part taxon-name-part-type="species" reg="amblydactyla">amblydactyla</tp:taxon-name-part></tp:taxon-name><comment>S.F.Blake, J. Washington Acad. Sci. 18: 490. 1928. Type. Peru. Junín: Andes, Peru, Alpamarca, [without date], <italic>Capt. Wilkes Expedition s.n.</italic> (holotype: US-00037297!; isotype: GH s.n.!).</comment></tp:nomenclature-citation></tp:nomenclature-citation-list></tp:nomenclature><tp:treatment-sec sec-type="description" id="SECID0EQFDM"><title>Description.</title><p>Suffruticose plant, forming clumps of erect stems. <bold><italic>Rhizomes</italic></bold> 10–12 × ca. 0.5 cm, horizontal to oblique, glabrous. <bold><italic>Stems</italic></bold> 4–7 cm tall, rather branched, glabrous, usually with leaves restricted to the upper part. <bold><italic>Leaves</italic></bold> subimbricate, extending into a sheath-like base that bears evanescent arachnoid trichomes; leaf laminas 4.3–10 × 1.3–1.4 mm, linear, barely broadened at the apex, 3-notched at the apex, entire, usually with some minute cilia near the base, flat to obtusely triangular in cross section, with evanescent arachnoid trichomes above, 1-nerved above (barely visible), 1-nerved beneath, somewhat fleshy, matte; leaf lobes 0.8–1.4 × 0.6–1 mm, obtuse. <bold><italic>Capitula</italic></bold> radiate, erect, sessile. <bold><italic>Involucres</italic></bold> 8.8–9.8 × 5.5–7 mm, cupuliform; involucral bracts 10 to 13, 4.9–5.4 × 1.2–1.8 mm, acute at the apex, greenish. <bold><italic>Ray florets</italic></bold> ca. 11; corollas 9–10.2 × ca. 1.2 mm, 4-veined, subentire to 2-toothed at the apex, conspicuously surpassing the involucre, white. <bold><italic>Disc florets</italic></bold> ca. 22; corollas 5.4–6 mm long, yellowish; style branches truncate with a crown of sweeping trichomes or slightly penicillate, yellowish. <bold><italic>Achenes</italic></bold> cylindrical, glabrous (immature); pappus ca. 5.6 mm long, barbellate, whitish. Chromosome number unknown.</p></tp:treatment-sec><tp:treatment-sec sec-type="Iconography" id="SECID0EFHDM"><title>Iconography.</title><p><xref ref-type="bibr" rid="B3">Blake (1928</xref>: 496, fig. 1B, C sub <italic><tp:taxon-name><tp:taxon-name-part taxon-name-part-type="genus" reg="Werneria">Werneria</tp:taxon-name-part> <tp:taxon-name-part taxon-name-part-type="species" reg="amblydactyla">amblydactyla</tp:taxon-name-part></tp:taxon-name></italic>).</p></tp:treatment-sec><tp:treatment-sec sec-type="distribution" id="SECID0E1HDM"><title>Distribution and habitat.</title><p>Endemic to Peru (Junín, Lima). It grows in rocky outcrops of the puna ecoregion, at elevations of ca. 4600 m (Fig. <xref ref-type="fig" rid="F24">24</xref>).</p></tp:treatment-sec><tp:treatment-sec sec-type="phenology" id="SECID0EEIDM"><title>Phenology.</title><p>Collected in flower in May.</p></tp:treatment-sec><tp:treatment-sec sec-type="etymology" id="SECID0EJIDM"><title>Etymology.</title><p>The epithet <italic>amblydactylum</italic> means having blunt fingers (“ambly-”: blunt, obtuse; “dactyl-”: finger). It refers to the leaf apex lobes of this species.</p></tp:treatment-sec><tp:treatment-sec sec-type="notes" id="SECID0EZIDM"><title>Notes.</title><p><italic><tp:taxon-name><tp:taxon-name-part taxon-name-part-type="genus" reg="Xenophyllum">Xenophyllum</tp:taxon-name-part> <tp:taxon-name-part taxon-name-part-type="species" reg="amblydactylum">amblydactylum</tp:taxon-name-part></tp:taxon-name></italic> forms clumps of erect stems 4–7 cm tall that bear linear, 4.3–10 mm long leaves. The leaf apex is 3-notched and the lobes are small (0.8–1.4 × 0.6–1 mm) and connivent. The leaf lamina has arachnoid trichomes on the adaxial surface that are quicky evanescent. The involucre is 8.8–9.8 mm long and it is composed of 10 to 13 involucral bracts. The capitula are radiate and display ca. 11 ray florets with white corollas.</p><p>This is a poorly known and collected species. Aside from the type material, we only studied one collection from southeastern Lima Department (<italic>Beltrán 4174</italic>, USM) and a specimen that was bought as medicinal in a farmers market in the city of Lima (<italic>Yarupaitán 1499b</italic>, USM). Further collections are required in order to improve the understanding of its variability and properly describe the achenes.</p><p>It might be confused with <italic><tp:taxon-name><tp:taxon-name-part taxon-name-part-type="genus" reg="Xenophyllum">X.</tp:taxon-name-part> <tp:taxon-name-part taxon-name-part-type="species" reg="dactylophyllum">dactylophyllum</tp:taxon-name-part></tp:taxon-name></italic> because their distribution areas overlap. However, several characters let anyone discriminate them from one another, i.e., leaf apex (3-notched in <italic><tp:taxon-name><tp:taxon-name-part taxon-name-part-type="genus" reg="Xenophyllum">X.</tp:taxon-name-part> <tp:taxon-name-part taxon-name-part-type="species" reg="amblydactylum">amblydactylum</tp:taxon-name-part></tp:taxon-name></italic> vs. at least 9-divided in <italic><tp:taxon-name><tp:taxon-name-part taxon-name-part-type="genus" reg="Xenophyllum">X.</tp:taxon-name-part> <tp:taxon-name-part taxon-name-part-type="species" reg="dactylophyllum">dactylophyllum</tp:taxon-name-part></tp:taxon-name></italic>), leaf lobe length (0.8–1.4 mm in <italic><tp:taxon-name><tp:taxon-name-part taxon-name-part-type="genus" reg="Xenophyllum">X.</tp:taxon-name-part> <tp:taxon-name-part taxon-name-part-type="species" reg="amblydactylum">amblydactylum</tp:taxon-name-part></tp:taxon-name></italic> vs. primary division 2–3 mm in <italic><tp:taxon-name><tp:taxon-name-part taxon-name-part-type="genus" reg="Xenophyllum">X.</tp:taxon-name-part> <tp:taxon-name-part taxon-name-part-type="species" reg="dactylophyllum">dactylophyllum</tp:taxon-name-part></tp:taxon-name></italic>), involucre length (8.8–9.8 mm in <italic><tp:taxon-name><tp:taxon-name-part taxon-name-part-type="genus" reg="Xenophyllum">X.</tp:taxon-name-part> <tp:taxon-name-part taxon-name-part-type="species" reg="amblydactylum">amblydactylum</tp:taxon-name-part></tp:taxon-name></italic> vs. 10.8–12.8 mm in <italic><tp:taxon-name><tp:taxon-name-part taxon-name-part-type="genus" reg="Xenophyllum">X.</tp:taxon-name-part> <tp:taxon-name-part taxon-name-part-type="species" reg="dactylophyllum">dactylophyllum</tp:taxon-name-part></tp:taxon-name></italic>), ray floret number (ca. 11 in <italic><tp:taxon-name><tp:taxon-name-part taxon-name-part-type="genus" reg="Xenophyllum">X.</tp:taxon-name-part> <tp:taxon-name-part taxon-name-part-type="species" reg="amblydactylum">amblydactylum</tp:taxon-name-part></tp:taxon-name></italic> vs. 17 to 22 in <italic><tp:taxon-name><tp:taxon-name-part taxon-name-part-type="genus" reg="Xenophyllum">X.</tp:taxon-name-part> <tp:taxon-name-part taxon-name-part-type="species" reg="dactylophyllum">dactylophyllum</tp:taxon-name-part></tp:taxon-name></italic>).</p></tp:treatment-sec><tp:treatment-sec sec-type="material" id="SECID0E5MDM"><title>Additional specimens examined.</title><p><bold>Peru. Lima</bold>: Yauyos, Laraos, Carhuanisho, <named-content xmlns:xlink="http://www.w3.org/1999/xlink" content-type="dwc:verbatimCoordinates" xlink:type="simple"><named-content content-type="geo-json" specific-use="{&#34;type&#34;:&#34;Point&#34;,&#34;coordinates&#34;:[-75.600000,-12.416667]}" id="NCID0EJNDM" xlink:type="simple">12°25'S, 75°36'W</named-content></named-content>, 12 May 2001, <italic>H. Beltrán 4174</italic> (USM); [without locality, bought as medicinal in the farmers market in ave. Aviación, La Victoria, Lima, 29 Oct 1994], <italic>G. Yarupaitán 1499b</italic> (USM).</p></tp:treatment-sec><tp:treatment-sec><!--Section generated to contain objects referenced in tp:taxon-treatment.--><fig id="F24" position="float" orientation="portrait"><object-id xmlns:xlink="http://www.w3.org/1999/xlink" content-type="doi" xlink:type="simple">10.3897/phytokeys.158.50848.figure24</object-id><object-id xmlns:xlink="http://www.w3.org/1999/xlink" content-type="arpha" xlink:type="simple">E14ED22A-04B5-5EA0-8B70-9CBDBAFB4679</object-id><label>Figure 24.</label><caption><p>Distribution map of <italic><tp:taxon-name><tp:taxon-name-part taxon-name-part-type="genus" reg="Xenophyllum">Xenophyllum</tp:taxon-name-part> <tp:taxon-name-part taxon-name-part-type="species" reg="decorum">decorum</tp:taxon-name-part></tp:taxon-name></italic> (left hand, closed triangle), <italic><tp:taxon-name><tp:taxon-name-part taxon-name-part-type="genus" reg="Xenophyllum">X.</tp:taxon-name-part> <tp:taxon-name-part taxon-name-part-type="species" reg="amblydactylum">amblydactylum</tp:taxon-name-part></tp:taxon-name></italic> (left hand, open circle), and <italic><tp:taxon-name><tp:taxon-name-part taxon-name-part-type="genus" reg="Xenophyllum">X.</tp:taxon-name-part> <tp:taxon-name-part taxon-name-part-type="species" reg="dactylophyllum">dactylophyllum</tp:taxon-name-part></tp:taxon-name></italic> (right hand).</p></caption><graphic xmlns:xlink="http://www.w3.org/1999/xlink" xlink:href="phytokeys-158-001-g024.jpg" position="float" orientation="portrait" xlink:type="simple" id="oo_448904.jpg"><uri content-type="original_file" xlink:type="simple">https://binary.pensoft.net/fig/448904</uri></graphic></fig></tp:treatment-sec><ref-list><ref id="B3"><mixed-citation xmlns:xlink="http://www.w3.org/1999/xlink" xlink:type="simple"><person-group><name name-style="western"><surname>Blake</surname><given-names>SF</given-names></name></person-group> (<year>1928</year>) <article-title>New South American species of <italic><tp:taxon-name><tp:taxon-name-part taxon-name-part-type="genus">Werneria</tp:taxon-name-part></tp:taxon-name></italic>.</article-title><source>Journal of the Washington Academy of Sciences</source><volume>18</volume>: <fpage>485</fpage>–<lpage>498</lpage>. <ext-link xlink:type="simple" ext-link-type="uri" xlink:href="https://www.jstor.org/stable/24523491">https://www.jstor.org/stable/24523491</ext-link></mixed-citation></ref></ref-list></tp:taxon-treatment>
