# Supplementary material for: Taxonomic revision of the Andean genus Xenophyllum (Compositae, Senecioneae)
Source: PhytoKeys. 2020 Sep 3;158:1–106. doi: 10.3897/phytokeys.158.50848 (PMC7483337; doi:10.3897/phytokeys.158.50848)
Supplement: XML Treatment for Xenophyllum dactylophyllum [file phytokeys.158.50848-treatment23.xml]

<!DOCTYPE tp:taxon-treatment
  PUBLIC "-//TaxonX//DTD Taxonomic Treatment Publishing DTD v0 20100105//EN" "tax-treatment-NSO.dtd">
<tp:taxon-treatment xmlns:tp="http://www.plazi.org/taxpub"><tp:treatment-meta><kwd-group><label>Taxon classification</label><kwd><named-content xmlns:xlink="http://www.w3.org/1999/xlink" content-type="kingdom">Plantae</named-content></kwd><kwd><named-content xmlns:xlink="http://www.w3.org/1999/xlink" content-type="order">Asterales</named-content></kwd><kwd><named-content xmlns:xlink="http://www.w3.org/1999/xlink" content-type="family">Asteraceae</named-content></kwd></kwd-group><mixed-citation publication-type="journal"><person-group><name><surname>Calvo</surname><given-names>Joel</given-names></name><name><surname>Moreira-Muñoz</surname><given-names>Andrés</given-names></name></person-group><article-title>Taxonomic revision of the Andean genus <italic><tp:taxon-name><tp:taxon-name-part taxon-name-part-type="genus" reg="Xenophyllum">Xenophyllum</tp:taxon-name-part></tp:taxon-name></italic> (<tp:taxon-name><tp:taxon-name-part taxon-name-part-type="family">Compositae</tp:taxon-name-part></tp:taxon-name>, <tp:taxon-name><tp:taxon-name-part taxon-name-part-type="tribe">Senecioneae</tp:taxon-name-part></tp:taxon-name>)</article-title><source>PhytoKeys</source><day>03</day><month>9</month><year>2020</year><volume>158</volume><fpage>1</fpage><lpage>106</lpage><pub-id pub-id-type="doi">10.3897/phytokeys.158.50848</pub-id></mixed-citation></tp:treatment-meta><tp:nomenclature><label>20.</label><tp:taxon-name><object-id xmlns:xlink="http://www.w3.org/1999/xlink" content-type="arpha" xlink:type="simple">0E41AA54-F397-5DFB-BD0E-33F74548877D</object-id>
            <tp:taxon-name-part taxon-name-part-type="genus" reg="Xenophyllum">Xenophyllum</tp:taxon-name-part>
            <tp:taxon-name-part taxon-name-part-type="species" reg="dactylophyllum">dactylophyllum</tp:taxon-name-part>
          </tp:taxon-name><tp:taxon-authority>(Sch.Bip.) V.A.Funk, Novon 7(3): 239. 1997.</tp:taxon-authority><tp:nomenclature-citation-list><tp:nomenclature-citation><tp:taxon-name>
                <tp:taxon-name-part taxon-name-part-type="genus" reg="Werneria">Werneria</tp:taxon-name-part> <tp:taxon-name-part taxon-name-part-type="species" reg="dactylophylla">dactylophylla</tp:taxon-name-part></tp:taxon-name><comment>Sch.Bip., Bonplandia (Hannover) 4: 53, 55. 1856. Type. Peru. Puno: pr. Agapata [Ayapata] ad nives eternas, 4875 m, Jun 1854, <italic>W. Lechler 1807</italic> (lectotype: G-00305680 (digital image!), designated by <xref ref-type="bibr" rid="B15">Funk (1997a</xref>: 239); isolectotypes: <abbrev xmlns:xlink="http://www.w3.org/1999/xlink" xlink:title="Brazil" id="ABBRID0EHPDM" xlink:type="simple">BR</abbrev> s.n.!, GH s.n.!, GOET s.n.!, K-000527745 (digital image!), LE s.n.!, LL-00374330 (digital image!), NY s.n.!, P-02088571 (digital image!), P-02088572 (digital image!), P-02088573 (digital image!), P-02088575 (digital image!), S-R-6522 (digital image!), W s.n.!).</comment></tp:nomenclature-citation><tp:nomenclature-citation><tp:taxon-name>
                <tp:taxon-name-part taxon-name-part-type="genus" reg="Werneria">Werneria</tp:taxon-name-part> <tp:taxon-name-part taxon-name-part-type="species" reg="dactylophylla">dactylophylla</tp:taxon-name-part> <tp:taxon-name-part taxon-name-part-type="infraspecific-rank">f.</tp:taxon-name-part> <tp:taxon-name-part taxon-name-part-type="form" reg="glabriuscula">glabriuscula</tp:taxon-name-part></tp:taxon-name><comment>Rockh., Bot. Jahrb. Syst. 70: 286. 1939. Type. Bolivia. San Francisco-Tal, Ancohuma, 5000 m, 3 Jul 1928, <italic>C. Troll 2076</italic> (lectotype: M-0147065 (digital image!), designated here; isolectotype: B s.n.!, CONC-80182!).</comment></tp:nomenclature-citation><tp:nomenclature-citation><tp:taxon-name>
                <tp:taxon-name-part taxon-name-part-type="genus" reg="Xenophyllum">Xenophyllum</tp:taxon-name-part> <tp:taxon-name-part taxon-name-part-type="species" reg="oscartovarii">oscartovarii</tp:taxon-name-part></tp:taxon-name><comment>E.Linares, J.Campos, Nauray, Vicente Orell. &amp; A.Galán, Arnaldoa 17(1): 104. 2010 [“oscartovari”]. Type. Peru. Arequipa: Caylloma, sector Derivación, 19L 0179145 8636313 [erroneous, ca. <named-content xmlns:xlink="http://www.w3.org/1999/xlink" content-type="dwc:verbatimCoordinates" xlink:type="simple"><named-content content-type="geo-json" specific-use="{&#34;type&#34;:&#34;Point&#34;,&#34;coordinates&#34;:[-72.183333,-15.000000]}" id="NCID0ERQDM" xlink:type="simple">15°00'S, 72°11'W</named-content></named-content>], 4740 m, 4 Feb 2009, <italic>E. Linares &amp; A. Galán 2354</italic> (holotype: USP n.v.; isotype: AQP n.v.), syn. nov.</comment></tp:nomenclature-citation></tp:nomenclature-citation-list></tp:nomenclature><tp:treatment-sec sec-type="description" id="SECID0EYQDM"><title>Description.</title><p>Suffruticose plant, forming clumps of erect stems or cushions. <bold><italic>Rhizomes</italic></bold> 5–15 × 0.5–0.8 cm, horizontal to oblique, glabrous. <bold><italic>Stems</italic></bold> 11–24 cm tall, branched, glabrous, usually with leaves restricted to the upper part. <bold><italic>Leaves</italic></bold> imbricate, extending into a sheath-like base glabrous or with long silky trichomes; leaf laminas 5.7–9.9 × 2.4–4.1 mm, spatulate (finger-like at the apex), at least 9-divided at the apex, with the primary division extending deeper than the subsequent ones, entire, sometimes with some minute cilia, elliptical to terete upwards in cross section, glabrous or floccose-lanate, 1-nerved above (barely visible), 1-nerved beneath, somewhat fleshy, matte; primary division 2–3 mm long, 3 to 6 divided, rounded to truncate, sometimes with some scattered cilia on the margin. <bold><italic>Capitula</italic></bold> radiate, erect, sessile. <bold><italic>Involucres</italic></bold> 10.8–12.8 × 8.2–9.5 mm, cupuliform; involucral bracts 11 to 20, 6.6–7.6 × 1.9–2 mm, obtuse at the apex, greenish, sometimes purple-edged. <bold><italic>Ray florets</italic></bold> 17 to 22; corollas 9.2–11 × 1.3–1.6 mm, 4-veined, subentire to 3-toothed at the apex, conspicuously surpassing the involucre, white. <bold><italic>Disc florets</italic></bold> 37 to 50; corollas 5.3–6.3 mm long, yellowish; style branches truncate with a crown of sweeping trichomes or slightly penicillate, purplish. <bold><italic>Achenes</italic></bold> 3.1–4.8 × 0.9–1.3 mm, cylindrical, 7 to 9-ribbed, glabrous; pappus 8.1–8.9 mm long, barbellate, whitish. Chromosome number 2<italic>n</italic> = 108(±4) (<xref ref-type="bibr" rid="B13">Diers 1961</xref>). Fig. <xref ref-type="fig" rid="F25">25</xref>.</p><fig id="F25" position="float" orientation="portrait"><object-id xmlns:xlink="http://www.w3.org/1999/xlink" content-type="doi" xlink:type="simple">10.3897/phytokeys.158.50848.figure25</object-id><object-id xmlns:xlink="http://www.w3.org/1999/xlink" content-type="arpha" xlink:type="simple">2F11B347-8A4B-585B-A1FF-E518E90C2CAF</object-id><label>Figure 25.</label><caption><p><italic><tp:taxon-name><tp:taxon-name-part taxon-name-part-type="genus" reg="Xenophyllum">Xenophyllum</tp:taxon-name-part> <tp:taxon-name-part taxon-name-part-type="species" reg="dactylophyllum">dactylophyllum</tp:taxon-name-part></tp:taxon-name></italic><bold>A</bold> habit <bold>B</bold> stem apical part and capitulum <bold>C</bold> leaf <bold>D</bold> ray corolla and style <bold>E</bold> disc corolla and style branches <bold>F</bold> disc corolla and stamens (vertically sectioned, style removed) <bold>G</bold> style <bold>H</bold> achene with pappus. All details drawn from <italic>Funk &amp; González-Quint 11372</italic> (US). Illustration by Alice Tangerini.</p></caption><graphic xmlns:xlink="http://www.w3.org/1999/xlink" xlink:href="phytokeys-158-001-g025.jpg" position="float" orientation="portrait" xlink:type="simple" id="oo_448905.jpg"><uri content-type="original_file" xlink:type="simple">https://binary.pensoft.net/fig/448905</uri></graphic></fig></tp:treatment-sec><tp:treatment-sec sec-type="Additional iconography" id="SECID0EBUDM"><title>Additional iconography.</title><p><xref ref-type="bibr" rid="B20">Linares et al. (2010</xref>: 102, fig. 1, sub <italic><tp:taxon-name><tp:taxon-name-part taxon-name-part-type="genus" reg="Xenophyllum">X.</tp:taxon-name-part> <tp:taxon-name-part taxon-name-part-type="species" reg="oscartovarii">oscartovarii</tp:taxon-name-part></tp:taxon-name></italic>, as photo); <xref ref-type="bibr" rid="B2">Beltrán (2016</xref>: 359, fig. 3A, as photo).</p></tp:treatment-sec><tp:treatment-sec sec-type="distribution" id="SECID0E1UDM"><title>Distribution and habitat.</title><p>Central Peru to central Bolivia. Bolivia (Cochabamba, La Paz, Potosí [n.v.]), Peru (Ancash, Apurímac, Arequipa, Ayacucho, Cusco, Huancavelica, Huánuco, Junín, Lima, Moquegua, Pasco, Puno). This species grows in rocky outcrops, scree slopes, cryoturbated soils, and exposed grasslands of the subhumid and humid puna ecoregions, between elevations of (2800–)3400–5500 m (Fig. <xref ref-type="fig" rid="F24">24</xref>).</p><p><italic><tp:taxon-name><tp:taxon-name-part taxon-name-part-type="genus" reg="Xenophyllum">Xenophyllum</tp:taxon-name-part> <tp:taxon-name-part taxon-name-part-type="species" reg="dactylophyllum">dactylophyllum</tp:taxon-name-part></tp:taxon-name></italic> has been reported from the Bolivian department of Potosí on the basis of the collection <italic>Steinbach s.n.</italic> (<xref ref-type="bibr" rid="B19">Jørgensen 2014</xref>; <xref ref-type="bibr" rid="B32">Tropicos 2020</xref>). This material, which has not been located, was collected nearby Andacaba, a locality ca. 30 km south of the city of Potosí. If the identification is confirmed, it would represent the southern distribution limit of this species. The specimen US-00974139 most likely corresponds to a mislabeling because both the locality (San Carlos de Bariloche, Río Negro Province, Argentina) and the elevation (600 m) do not correspond to the known distribution area and altitudinal rank of this species.</p></tp:treatment-sec><tp:treatment-sec sec-type="phenology" id="SECID0E2VDM"><title>Phenology.</title><p>Flowering nearly all year round.</p></tp:treatment-sec><tp:treatment-sec sec-type="etymology" id="SECID0EAWDM"><title>Etymology.</title><p>The epithet <italic>dactylophyllum</italic> means finger-like leaves and it refers to the resemblance between the leaves of this plant and a hand.</p></tp:treatment-sec><tp:treatment-sec sec-type="notes" id="SECID0EQWDM"><title>Notes.</title><p><italic><tp:taxon-name><tp:taxon-name-part taxon-name-part-type="genus" reg="Xenophyllum">Xenophyllum</tp:taxon-name-part> <tp:taxon-name-part taxon-name-part-type="species" reg="dactylophyllum">dactylophyllum</tp:taxon-name-part></tp:taxon-name></italic> is characterized by having glabrous or floccose-lanate finger-like leaves, with at least 9 divisions at the apex. The divisions are usually arranged in multiples of three, the primary one extending deeper than the subsequent ones. The capitula are radiate, erect, with 17 to 22 ray florets with white corollas conspicuously surpassing the involucre.</p><p>Another species with finger-like leaves is <italic><tp:taxon-name><tp:taxon-name-part taxon-name-part-type="genus" reg="Xenophyllum">X.</tp:taxon-name-part> <tp:taxon-name-part taxon-name-part-type="species" reg="staffordiae">staffordiae</tp:taxon-name-part></tp:taxon-name></italic>, which has occasionally been confused with <italic><tp:taxon-name><tp:taxon-name-part taxon-name-part-type="genus" reg="Xenophyllum">X.</tp:taxon-name-part> <tp:taxon-name-part taxon-name-part-type="species" reg="dactylophyllum">dactylophyllum</tp:taxon-name-part></tp:taxon-name></italic>. They can be readily differentiated by the habit (11–24 cm tall in <italic><tp:taxon-name><tp:taxon-name-part taxon-name-part-type="genus" reg="Xenophyllum">X.</tp:taxon-name-part> <tp:taxon-name-part taxon-name-part-type="species" reg="dactylophyllum">dactylophyllum</tp:taxon-name-part></tp:taxon-name></italic> vs. 30–60 cm tall in <italic><tp:taxon-name><tp:taxon-name-part taxon-name-part-type="genus" reg="Xenophyllum">X.</tp:taxon-name-part> <tp:taxon-name-part taxon-name-part-type="species" reg="staffordiae">staffordiae</tp:taxon-name-part></tp:taxon-name></italic>), leaf divisions (at least 9-divided, with the primary division extending deeper than the subsequent ones in <italic><tp:taxon-name><tp:taxon-name-part taxon-name-part-type="genus" reg="Xenophyllum">X.</tp:taxon-name-part> <tp:taxon-name-part taxon-name-part-type="species" reg="dactylophyllum">dactylophyllum</tp:taxon-name-part></tp:taxon-name></italic> vs. at least 12-divided, with all divisions similar in length in <italic><tp:taxon-name><tp:taxon-name-part taxon-name-part-type="genus" reg="Xenophyllum">X.</tp:taxon-name-part> <tp:taxon-name-part taxon-name-part-type="species" reg="staffordiae">staffordiae</tp:taxon-name-part></tp:taxon-name></italic>), capitulum position (erect in <italic><tp:taxon-name><tp:taxon-name-part taxon-name-part-type="genus" reg="Xenophyllum">X.</tp:taxon-name-part> <tp:taxon-name-part taxon-name-part-type="species" reg="dactylophyllum">dactylophyllum</tp:taxon-name-part></tp:taxon-name></italic> vs. rather nodding in <italic><tp:taxon-name><tp:taxon-name-part taxon-name-part-type="genus" reg="Xenophyllum">X.</tp:taxon-name-part> <tp:taxon-name-part taxon-name-part-type="species" reg="staffordiae">staffordiae</tp:taxon-name-part></tp:taxon-name></italic>), and length and color of the ray corollas (9.2–11 mm, surpassing the involucre, white in <italic><tp:taxon-name><tp:taxon-name-part taxon-name-part-type="genus" reg="Xenophyllum">X.</tp:taxon-name-part> <tp:taxon-name-part taxon-name-part-type="species" reg="dactylophyllum">dactylophyllum</tp:taxon-name-part></tp:taxon-name></italic> vs. 6.4–8.3 mm, not surpassing the involucre, pale yellow in <italic><tp:taxon-name><tp:taxon-name-part taxon-name-part-type="genus" reg="Xenophyllum">X.</tp:taxon-name-part> <tp:taxon-name-part taxon-name-part-type="species" reg="staffordiae">staffordiae</tp:taxon-name-part></tp:taxon-name></italic>). Their distribution areas overlap from central to southern Peru. Other morphologically similar species are <italic><tp:taxon-name><tp:taxon-name-part taxon-name-part-type="genus" reg="Xenophyllum">X.</tp:taxon-name-part> <tp:taxon-name-part taxon-name-part-type="species" reg="amblydactylum">amblydactylum</tp:taxon-name-part></tp:taxon-name></italic> and <italic><tp:taxon-name><tp:taxon-name-part taxon-name-part-type="genus" reg="Xenophyllum">X.</tp:taxon-name-part> <tp:taxon-name-part taxon-name-part-type="species" reg="lorochaqui">lorochaqui</tp:taxon-name-part></tp:taxon-name></italic> (see comments under these species).</p><p>Our efforts in locating the type material of <italic><tp:taxon-name><tp:taxon-name-part taxon-name-part-type="genus" reg="Xenophyllum">X.</tp:taxon-name-part> <tp:taxon-name-part taxon-name-part-type="species" reg="oscartovarii">oscartovarii</tp:taxon-name-part></tp:taxon-name></italic> E.Linares, J.Campos, Nauray, Vicente Orell. &amp; A.Galán were unfruitful. Due to the original description and the pictures included in the publication (<xref ref-type="bibr" rid="B20">Linares et al. 2010</xref>), we believe that it fairly corresponds to <italic><tp:taxon-name><tp:taxon-name-part taxon-name-part-type="genus" reg="Xenophyllum">X.</tp:taxon-name-part> <tp:taxon-name-part taxon-name-part-type="species" reg="dactylophyllum">dactylophyllum</tp:taxon-name-part></tp:taxon-name></italic>. Oddly, this latter species was not mentioned in the taxonomic discussion of the presumed new species. In addition, we studied several specimens of <italic><tp:taxon-name><tp:taxon-name-part taxon-name-part-type="genus" reg="Xenophyllum">X.</tp:taxon-name-part> <tp:taxon-name-part taxon-name-part-type="species" reg="dactylophyllum">dactylophyllum</tp:taxon-name-part></tp:taxon-name></italic> collected close to the type locality of <italic><tp:taxon-name><tp:taxon-name-part taxon-name-part-type="genus" reg="Xenophyllum">X.</tp:taxon-name-part> <tp:taxon-name-part taxon-name-part-type="species" reg="oscartovarii">oscartovarii</tp:taxon-name-part></tp:taxon-name></italic>.</p></tp:treatment-sec><tp:treatment-sec sec-type="material" id="SECID0EC4DM"><title>Additional specimens examined.</title><p><bold>Bolivia. Cochabamba</bold>: im Geröll des Cerro Tunari, <named-content xmlns:xlink="http://www.w3.org/1999/xlink" content-type="dwc:verbatimCoordinates" xlink:type="simple"><named-content content-type="geo-json" specific-use="{&#34;type&#34;:&#34;Point&#34;,&#34;coordinates&#34;:[-66.383333,-17.283333]}" id="NCID0EN4DM" xlink:type="simple">17°17'S, 66°23'W</named-content></named-content>, May 1911, <italic>T. Herzog 2094</italic> (S n.v.; locality confirmed by M. Zárate <italic>in litt.</italic>); <bold>La Paz</bold>: Murillo, Huayna Potosí, 29 Apr 1977, <italic>S.G. Beck 1</italic> (LPB); Bautista Saavedra, 1 km antes de la cumbre, donde hay desvíos por Charazani, Ulla Ulla y Amarete, 3 Aug 1985, <italic>S.G. Beck 11347</italic> (LPB); Inquisivi, cordillera Tres Cruces, al pie de glaciar Atoroma, <named-content xmlns:xlink="http://www.w3.org/1999/xlink" content-type="dwc:verbatimCoordinates" xlink:type="simple"><named-content content-type="geo-json" specific-use="{&#34;type&#34;:&#34;Point&#34;,&#34;coordinates&#34;:[-67.416667,-16.916667]}" id="NCID0E64DM" xlink:type="simple">16°55'S, 67°25'W</named-content></named-content>, 23 Dec 1978, <italic>S.G. Beck 183</italic> (LPB); Murillo, Milluni 11 km hacia Tuni, pie del glacial Huayna Potosí y María Lloco, 5 Jan 1980, <italic>S.G. Beck 2425</italic> (LPB); Murillo, subiendo el valle Khallapa (hacia Hampaturi), entrando al valle lateral del río Palcoma y subiendo hacia la serranía Murillo, <named-content xmlns:xlink="http://www.w3.org/1999/xlink" content-type="dwc:verbatimCoordinates" xlink:type="simple"><named-content content-type="geo-json" specific-use="{&#34;type&#34;:&#34;Point&#34;,&#34;coordinates&#34;:[-67.950000,-16.416667]}" id="NCID0EL5DM" xlink:type="simple">16°25'S, 67°57'W</named-content></named-content>, 6 May 2012, <italic>S.G. Beck 33940</italic> (LPB); Murillo, fin del valle Kaluyo pasando el pueblo de Chacaltaya, Pampalarama, 150 m por debajo del glaciar, <named-content xmlns:xlink="http://www.w3.org/1999/xlink" content-type="dwc:verbatimCoordinates" xlink:type="simple"><named-content content-type="geo-json" specific-use="{&#34;type&#34;:&#34;Point&#34;,&#34;coordinates&#34;:[-68.066667,-16.316667]}" id="NCID0EV5DM" xlink:type="simple">16°19'S, 68°4'W</named-content></named-content>, 14 Mar 2013, <italic>S.G. Beck, D. Ibáñez &amp; C. Beck 34084</italic> (LPB); Larecaja, cumbre, arriba del abra hacia mina Fabulosa, <named-content xmlns:xlink="http://www.w3.org/1999/xlink" content-type="dwc:verbatimCoordinates" xlink:type="simple"><named-content content-type="geo-json" specific-use="{&#34;type&#34;:&#34;Point&#34;,&#34;coordinates&#34;:[-68.300000,-16.050000]}" id="NCID0E65DM" xlink:type="simple">16°3'S, 68°18'W</named-content></named-content>, 10 Mar 2016, <italic>S.G. Beck 35111</italic> (LPB); La Fabulosa, <named-content xmlns:xlink="http://www.w3.org/1999/xlink" content-type="dwc:verbatimCoordinates" xlink:type="simple"><named-content content-type="geo-json" specific-use="{&#34;type&#34;:&#34;Point&#34;,&#34;coordinates&#34;:[-68.300000,-16.050000]}" id="NCID0EJ6DM" xlink:type="simple">16°3'S, 68°18'W</named-content></named-content>, 26 Apr 1950, <italic>W.M. Brooke 6322</italic> (CONC); Murillo, en las faldas del cerro Huayna Potosí, camino a Tuni Condoriri, 28 Jun 1991, <italic>V. Camacho &amp; M. Rendon 1</italic> (LPB); Loayza, sierra de Tres Cruces, 22 Feb 1979, <italic>A. Ceballos et al. 472</italic> (<abbrev xmlns:xlink="http://www.w3.org/1999/xlink" xlink:title="Colombia" id="ABBRID0EU6DM" xlink:type="simple">COL</abbrev>); Bautista Saavedra, camino entre Escoma y Charazani, zona del ANMI Apolobamba, <named-content xmlns:xlink="http://www.w3.org/1999/xlink" content-type="dwc:verbatimCoordinates" xlink:type="simple"><named-content content-type="geo-json" specific-use="{&#34;type&#34;:&#34;Point&#34;,&#34;coordinates&#34;:[-69.033333,-15.250000]}" id="NCID0E26DM" xlink:type="simple">15°15'S, 69°2'W</named-content></named-content>, 4 Oct 2005, <italic>N. de la Barra et al. 1026</italic> (BOLV, LPB); Humasani, 15 Jun 1974, <italic>Essel 23</italic> (LPB); Bautista Saavedra, Pumazani, am Beginn der Strabe nach Amarete, <named-content xmlns:xlink="http://www.w3.org/1999/xlink" content-type="dwc:verbatimCoordinates" xlink:type="simple"><named-content content-type="geo-json" specific-use="{&#34;type&#34;:&#34;Point&#34;,&#34;coordinates&#34;:[-68.983333,-15.216667]}" id="NCID0EHAEM" xlink:type="simple">15°13'S, 68°59'W</named-content></named-content>, 25 May 1980, <italic>T. Feuerer 4228</italic> (LPB); Murillo, Zongo-Tal, am Lago Zongo, <named-content xmlns:xlink="http://www.w3.org/1999/xlink" content-type="dwc:verbatimCoordinates" xlink:type="simple"><named-content content-type="geo-json" specific-use="{&#34;type&#34;:&#34;Point&#34;,&#34;coordinates&#34;:[-68.116667,-16.283333]}" id="NCID0ERAEM" xlink:type="simple">16°17'S, 68°7'W</named-content></named-content>, 1 Jun 1980, <italic>T. Feuerer 4335a</italic> (LPB); Los Andes, an der Strabe zur Mine Fabulosa, 10 Feb 1980, <italic>T. Feuerer 8472</italic> (LPB); valle de Zongo, 1.5 km avant la cumbre, <named-content xmlns:xlink="http://www.w3.org/1999/xlink" content-type="dwc:verbatimCoordinates" xlink:type="simple"><named-content content-type="geo-json" specific-use="{&#34;type&#34;:&#34;Point&#34;,&#34;coordinates&#34;:[-68.116667,-16.266667]}" id="NCID0E4AEM" xlink:type="simple">16°16'S, 68°7'W</named-content></named-content>, 24 Apr 1988, <italic>A. Fournet 815</italic> (BOLV); Bautista Saavedra, Amarka, cerca del límite occidental del ANMI Apolobamba, <named-content xmlns:xlink="http://www.w3.org/1999/xlink" content-type="dwc:verbatimCoordinates" xlink:type="simple"><named-content content-type="geo-json" specific-use="{&#34;type&#34;:&#34;Point&#34;,&#34;coordinates&#34;:[-69.033333,-15.250000]}" id="NCID0EHBEM" xlink:type="simple">15°15'S, 69°2'W</named-content></named-content>, 4 Sep 2004, <italic>A. Fuentes &amp; C. Aldana 6721</italic> (BOLV, LPB); Murillo, nev. Huayna Potosí, E slopes above rd., <named-content xmlns:xlink="http://www.w3.org/1999/xlink" content-type="dwc:verbatimCoordinates" xlink:type="simple"><named-content content-type="geo-json" specific-use="{&#34;type&#34;:&#34;Point&#34;,&#34;coordinates&#34;:[-68.133333,-16.283333]}" id="NCID0ERBEM" xlink:type="simple">16°17'S, 68°8'W</named-content></named-content>, 12 Apr 1995, <italic>V.A. Funk &amp; N. Bernal 11282</italic> (LPB); Murillo, nev. Charquini, above aqueduct on N facing slope, <named-content xmlns:xlink="http://www.w3.org/1999/xlink" content-type="dwc:verbatimCoordinates" xlink:type="simple"><named-content content-type="geo-json" specific-use="{&#34;type&#34;:&#34;Point&#34;,&#34;coordinates&#34;:[-68.100000,-16.283333]}" id="NCID0E2BEM" xlink:type="simple">16°17'S, 68°6'W</named-content></named-content>, 12 Apr 1995, <italic>V.A. Funk &amp; N. Bernal 11287</italic> (LPB); Los Andes, Hichu-Kkota valley, 20 km from base of lgn. Khara Kkota along rd. to mina Fabulosa, <named-content xmlns:xlink="http://www.w3.org/1999/xlink" content-type="dwc:verbatimCoordinates" xlink:type="simple"><named-content content-type="geo-json" specific-use="{&#34;type&#34;:&#34;Point&#34;,&#34;coordinates&#34;:[-68.333333,-16.166667]}" id="NCID0EFCEM" xlink:type="simple">16°10'S, 68°20'W</named-content></named-content>, 25 Apr 1995, <italic>V.A. Funk &amp; C. González-Quint 11371</italic> (LPB, US); Los Andes, Hichu-Kkota valley, 21 km from base of lgn. Khara Kkota along rd. to mina Fabulosa, near the pass, <named-content xmlns:xlink="http://www.w3.org/1999/xlink" content-type="dwc:verbatimCoordinates" xlink:type="simple"><named-content content-type="geo-json" specific-use="{&#34;type&#34;:&#34;Point&#34;,&#34;coordinates&#34;:[-68.333333,-16.166667]}" id="NCID0EPCEM" xlink:type="simple">16°10'S, 68°20'W</named-content></named-content>, 25 Apr 1995, <italic>V.A. Funk &amp; C. González-Quint 11372</italic> (LPB, US); Los Andes, above cumbre (pass) on rd. through Hichu-Kkota valley on rd. to mina La Fabulosa, 21 km from base of lag. Khara Kkota, <named-content xmlns:xlink="http://www.w3.org/1999/xlink" content-type="dwc:verbatimCoordinates" xlink:type="simple"><named-content content-type="geo-json" specific-use="{&#34;type&#34;:&#34;Point&#34;,&#34;coordinates&#34;:[-68.333333,-16.166667]}" id="NCID0EZCEM" xlink:type="simple">16°10'S, 68°20'W</named-content></named-content>, 29 Apr 1995, <italic>V.A. Funk 11408</italic> (LPB); Bautista Saavedra, Charazani, pampa de Ulla-Ulla, cerca de la estancia Medallani, <named-content xmlns:xlink="http://www.w3.org/1999/xlink" content-type="dwc:verbatimCoordinates" xlink:type="simple"><named-content content-type="geo-json" specific-use="{&#34;type&#34;:&#34;Point&#34;,&#34;coordinates&#34;:[-69.100000,-15.066667]}" id="NCID0EDDEM" xlink:type="simple">15°4'S, 69°6'W</named-content></named-content>, 4 May 1993, <italic>P. Gutte &amp; B. Herzog 702</italic> (LPB); Franz Tamayo, Ulla Ulla, cordillera Apolobamba cerca al pueblo de Pelechuco 17 km NE, <named-content xmlns:xlink="http://www.w3.org/1999/xlink" content-type="dwc:verbatimCoordinates" xlink:type="simple"><named-content content-type="geo-json" specific-use="{&#34;type&#34;:&#34;Point&#34;,&#34;coordinates&#34;:[-69.166667,-14.916667]}" id="NCID0ENDEM" xlink:type="simple">14°55'S, 69°10'W</named-content></named-content>, 22 Aug 1986, <italic>P. Holt 15A</italic> (LPB); José M. Camacho, 60 km al E de Ulla Ulla, arriba del paso Osipal, 29 Jul 1993, <italic>P. Holt 2</italic> (LPB); José M. Camacho, 60 km al E de Ulla Ulla, arriba de Osipal, 29 Jul 1993, <italic>P. Holt 3</italic> (LPB); Murillo, cerro Charquini, a 1h 20min del centro de La Paz, <named-content xmlns:xlink="http://www.w3.org/1999/xlink" content-type="dwc:verbatimCoordinates" xlink:type="simple"><named-content content-type="geo-json" specific-use="{&#34;type&#34;:&#34;Point&#34;,&#34;coordinates&#34;:[-68.100000,-16.283333]}" id="NCID0E2DEM" xlink:type="simple">16°17'S, 68°6'W</named-content></named-content>, Jun 2015, <italic>A. Huon &amp; R.I. Meneses 1</italic> (LPB); Murillo, Huayna Potosí, 29 Apr 1977, <italic>E. Jordan 1</italic> (LPB); Bautista Saavedra, división camino Amarete-Charazani-Ulla Ulla, <named-content xmlns:xlink="http://www.w3.org/1999/xlink" content-type="dwc:verbatimCoordinates" xlink:type="simple"><named-content content-type="geo-json" specific-use="{&#34;type&#34;:&#34;Point&#34;,&#34;coordinates&#34;:[-69.050000,-15.233333]}" id="NCID0EHEEM" xlink:type="simple">15°14'S, 69°3'W</named-content></named-content>, 14 Jun 1997, <italic>M. Kessler et al. 10144</italic> (LPB); Murillo, Zongo pass, slope up towards Huayna Potosí, <named-content xmlns:xlink="http://www.w3.org/1999/xlink" content-type="dwc:verbatimCoordinates" xlink:type="simple"><named-content content-type="geo-json" specific-use="{&#34;type&#34;:&#34;Point&#34;,&#34;coordinates&#34;:[-68.133333,-16.233333]}" id="NCID0EREEM" xlink:type="simple">16°14'S, 68°8'W</named-content></named-content>, 6 Aug 1991, <italic>M. Kessler 2840</italic> (LPB); Humasani, 17 Jun 1975, <italic>R. Lara 1499</italic> (LPB); Larecaja, viciniis Sorata, prope Anilaya, ad lacum Yuriguana, <named-content xmlns:xlink="http://www.w3.org/1999/xlink" content-type="dwc:verbatimCoordinates" xlink:type="simple"><named-content content-type="geo-json" specific-use="{&#34;type&#34;:&#34;Point&#34;,&#34;coordinates&#34;:[-68.550000,-15.750000]}" id="NCID0E4EEM" xlink:type="simple">15°45'S, 68°33'W</named-content></named-content>, Mar/May 1858, <italic>G. Mandon 101</italic> (LE, RB, W); Bautista Saavedra, abra Pumasani, <named-content xmlns:xlink="http://www.w3.org/1999/xlink" content-type="dwc:verbatimCoordinates" xlink:type="simple"><named-content content-type="geo-json" specific-use="{&#34;type&#34;:&#34;Point&#34;,&#34;coordinates&#34;:[-69.033333,-15.250000]}" id="NCID0EHFEM" xlink:type="simple">15°15'S, 69°2'W</named-content></named-content>, 20 Apr 1982, <italic>X. Menhofer 1108</italic> (LPB); Murillo, nevado Huayna Potosí, 14 Jul 1982, <italic>X. Menhofer 1420</italic> (LPB); Franz Tamayo, lado E de la cordillera de Apolobamba, camino de Pelechuco a Sorata, cerca de la mina abandonada de Sunchuli, <named-content xmlns:xlink="http://www.w3.org/1999/xlink" content-type="dwc:verbatimCoordinates" xlink:type="simple"><named-content content-type="geo-json" specific-use="{&#34;type&#34;:&#34;Point&#34;,&#34;coordinates&#34;:[-69.000000,-15.016667]}" id="NCID0ETFEM" xlink:type="simple">15°1'S, 69°0'W</named-content></named-content>, 25 May 1984, <italic>X. Menhofer 2344</italic> (LPB); Franz Tamayo, lado E de la cordillera de Apolobamba, camino de Pelechuco a Sorata, cerca de la mina abandonada de Sunchuli, <named-content xmlns:xlink="http://www.w3.org/1999/xlink" content-type="dwc:verbatimCoordinates" xlink:type="simple"><named-content content-type="geo-json" specific-use="{&#34;type&#34;:&#34;Point&#34;,&#34;coordinates&#34;:[-69.000000,-15.016667]}" id="NCID0E4FEM" xlink:type="simple">15°1'S, 69°0'W</named-content></named-content>, 25 May 1984, <italic>X. Menhofer 2345</italic> (LPB); Omasuyos, Hichu Cota, subiendo a la cumbre, <named-content xmlns:xlink="http://www.w3.org/1999/xlink" content-type="dwc:verbatimCoordinates" xlink:type="simple"><named-content content-type="geo-json" specific-use="{&#34;type&#34;:&#34;Point&#34;,&#34;coordinates&#34;:[-68.350000,-16.116667]}" id="NCID0EHGEM" xlink:type="simple">16°7'S, 68°21'W</named-content></named-content>, 28 Apr 1985, <italic>M. Moraes 150</italic> (LPB); Los Andes, Hichu-Kkota, 26 Jan 1984, <italic>C. Ostria 119</italic> (LPB); Los Andes, valle de Hichu Kkota, 17 Nov 1983, <italic>C. Ostria 48</italic> (LPB); Inquisivi, cordillera Tres Cruces, 13 Sep 2001, <italic>B.J. Ruthsatz 10533</italic> (LPB); Murillo, 4.5 km N of Milluni on road to Zongo pass (ca. 3 km S of pass), <named-content xmlns:xlink="http://www.w3.org/1999/xlink" content-type="dwc:verbatimCoordinates" xlink:type="simple"><named-content content-type="geo-json" specific-use="{&#34;type&#34;:&#34;Point&#34;,&#34;coordinates&#34;:[-68.133333,-16.300000]}" id="NCID0EXGEM" xlink:type="simple">16°18'S, 68°8'W</named-content></named-content>, 7 Feb 1985, <italic>J.C. Solomon 13210</italic> (LPB); Murillo, pass at the head of valle del Zongo, <named-content xmlns:xlink="http://www.w3.org/1999/xlink" content-type="dwc:verbatimCoordinates" xlink:type="simple"><named-content content-type="geo-json" specific-use="{&#34;type&#34;:&#34;Point&#34;,&#34;coordinates&#34;:[-68.133333,-16.283333]}" id="NCID0EBHEM" xlink:type="simple">16°17'S, 68°8'W</named-content></named-content>, 6 Mar 1983, <italic>J.C. Solomon 9785</italic> (LPB); Larecaja, Sorata, laguna glacial nevado Illampu, <named-content xmlns:xlink="http://www.w3.org/1999/xlink" content-type="dwc:verbatimCoordinates" xlink:type="simple"><named-content content-type="geo-json" specific-use="{&#34;type&#34;:&#34;Point&#34;,&#34;coordinates&#34;:[-68.550000,-15.816667]}" id="NCID0ELHEM" xlink:type="simple">15°49'S, 68°33'W</named-content></named-content>, 20 Jul 1996, <italic>J.R.I. Wood 11255</italic> (BOLV, HSB, LPB); Bautista Saavedra, on road between Escoma and Charazani, ca. 3 km before descent to Charazani, <named-content xmlns:xlink="http://www.w3.org/1999/xlink" content-type="dwc:verbatimCoordinates" xlink:type="simple"><named-content content-type="geo-json" specific-use="{&#34;type&#34;:&#34;Point&#34;,&#34;coordinates&#34;:[-69.016667,-15.266667]}" id="NCID0EVHEM" xlink:type="simple">15°16'S, 69°1'W</named-content></named-content>, 10 Jun 2000, <italic>J.R.I. Wood &amp; C. Wendleburger 16400</italic> (LPB); Larecaja, Sorata, zona de la laguna glacial nevado Illampu, <named-content xmlns:xlink="http://www.w3.org/1999/xlink" content-type="dwc:verbatimCoordinates" xlink:type="simple"><named-content content-type="geo-json" specific-use="{&#34;type&#34;:&#34;Point&#34;,&#34;coordinates&#34;:[-68.600000,-15.833333]}" id="NCID0E6HEM" xlink:type="simple">15°50'S, 68°36'W</named-content></named-content>, 7 Apr 2004, <italic>J.R.I. Wood 20663</italic> (LPB); Murillo, cordillera Huayna Potosí, base de la cordillera de Huayna Potosí, <named-content xmlns:xlink="http://www.w3.org/1999/xlink" content-type="dwc:verbatimCoordinates" xlink:type="simple"><named-content content-type="geo-json" specific-use="{&#34;type&#34;:&#34;Point&#34;,&#34;coordinates&#34;:[-68.116667,-16.266667]}" id="NCID0EJIEM" xlink:type="simple">16°16'S, 68°7'W</named-content></named-content>, 27 Mar 2007, <italic>M. Zárate 2440</italic> (BOLV, LPB); Franz Tamayo, Pelechuco, al N en línea recta a 3.8 km del campamento Chocollo, <named-content xmlns:xlink="http://www.w3.org/1999/xlink" content-type="dwc:verbatimCoordinates" xlink:type="simple"><named-content content-type="geo-json" specific-use="{&#34;type&#34;:&#34;Point&#34;,&#34;coordinates&#34;:[-69.216667,-14.716667]}" id="NCID0ETIEM" xlink:type="simple">14°43'S, 69°13'W</named-content></named-content>, 25 Nov 2017, <italic>F. Zenteno, D. Villalba &amp; L. Mamani 21277</italic> (LPB). <bold>Peru. Ancash</bold>: abra Yanashalla, <named-content xmlns:xlink="http://www.w3.org/1999/xlink" content-type="dwc:verbatimCoordinates" xlink:type="simple"><named-content content-type="geo-json" specific-use="{&#34;type&#34;:&#34;Point&#34;,&#34;coordinates&#34;:[-77.066667,-9.850000]}" id="NCID0E6IEM" xlink:type="simple">9°51'S, 77°4'W</named-content></named-content>, 25 May 2013, <italic>C. Aedo &amp; J. Molina 20440</italic> (MA); Huaylas, Macate, cerro al norte de la laguna Capalo, 21 May 2000, <italic>A. Cano, A. Ramírez &amp; C. Cáceres 10549</italic> (USM); Asunción, Chacas, debajo de la punta Olímpica, entre las lagunas, <named-content xmlns:xlink="http://www.w3.org/1999/xlink" content-type="dwc:verbatimCoordinates" xlink:type="simple"><named-content content-type="geo-json" specific-use="{&#34;type&#34;:&#34;Point&#34;,&#34;coordinates&#34;:[-77.500000,-9.133333]}" id="NCID0ELJEM" xlink:type="simple">9°8'S, 77°30'W</named-content></named-content>, 24 Apr 2004, <italic>A. Cano, M.I. La Torre &amp; W. Mendoza 14536</italic> (USM); Asunción, Chacas, alrededores de la laguna Lebrón, <named-content xmlns:xlink="http://www.w3.org/1999/xlink" content-type="dwc:verbatimCoordinates" xlink:type="simple"><named-content content-type="geo-json" specific-use="{&#34;type&#34;:&#34;Point&#34;,&#34;coordinates&#34;:[-77.483333,-9.200000]}" id="NCID0EVJEM" xlink:type="simple">9°12'S, 77°29'W</named-content></named-content>, 20 May 2009, <italic>A. Cano et al. 19378</italic> (USM); Huari, Rajupampa, laderas hacia el nevado Santa Rosa, <named-content xmlns:xlink="http://www.w3.org/1999/xlink" content-type="dwc:verbatimCoordinates" xlink:type="simple"><named-content content-type="geo-json" specific-use="{&#34;type&#34;:&#34;Point&#34;,&#34;coordinates&#34;:[-77.283333,-9.483333]}" id="NCID0E6JEM" xlink:type="simple">9°29'S, 77°17'W</named-content></named-content>, 7 Oct 2012, <italic>A. Cano et al. 21319</italic> (USM); Huaylas, Riurín, alturas de Pueblo Libre y alrededores, cerro Huachoq Qocha y cerro Gallu Huaqanan, <named-content xmlns:xlink="http://www.w3.org/1999/xlink" content-type="dwc:verbatimCoordinates" xlink:type="simple"><named-content content-type="geo-json" specific-use="{&#34;type&#34;:&#34;Point&#34;,&#34;coordinates&#34;:[-77.783333,-9.200000]}" id="NCID0EJKEM" xlink:type="simple">9°12'S, 77°47'W</named-content></named-content>, 19 May 1999, <italic>A. Cano et al. 9252</italic> (USM); Huaylas, Ocshapampa (Oxapampa), <named-content xmlns:xlink="http://www.w3.org/1999/xlink" content-type="dwc:verbatimCoordinates" xlink:type="simple"><named-content content-type="geo-json" specific-use="{&#34;type&#34;:&#34;Point&#34;,&#34;coordinates&#34;:[-77.850000,-9.183333]}" id="NCID0ETKEM" xlink:type="simple">9°11'S, 77°51'W</named-content></named-content>, 11 Oct 1999, <italic>A. Cano et al. 9733</italic> (USM); Bolognesi, Pariac Punta, pampa de Lampas, Chiquián, <named-content xmlns:xlink="http://www.w3.org/1999/xlink" content-type="dwc:verbatimCoordinates" xlink:type="simple"><named-content content-type="geo-json" specific-use="{&#34;type&#34;:&#34;Point&#34;,&#34;coordinates&#34;:[-77.200000,-10.183333]}" id="NCID0E4KEM" xlink:type="simple">10°11'S, 77°12'W</named-content></named-content>, 4 May 1952, <italic>E. Cerrate 1513</italic> (USM); Bolognesi, Ticllos, paso de Chonta, <named-content xmlns:xlink="http://www.w3.org/1999/xlink" content-type="dwc:verbatimCoordinates" xlink:type="simple"><named-content content-type="geo-json" specific-use="{&#34;type&#34;:&#34;Point&#34;,&#34;coordinates&#34;:[-77.250000,-10.250000]}" id="NCID0EHLEM" xlink:type="simple">10°15'S, 77°15'W</named-content></named-content>, 29 Apr 1956, <italic>E. Cerrate 2651</italic> (USM); Bolognesi, Chilcas, laguna de Quitcka, 25 Nov 1981, <italic>E. Cerrate, B. León &amp; J. Campos 8400</italic> (USM); near top of divide over cordillera Blanca, upper slopes of Huascarán, above lagunas Llanganuco, <named-content xmlns:xlink="http://www.w3.org/1999/xlink" content-type="dwc:verbatimCoordinates" xlink:type="simple"><named-content content-type="geo-json" specific-use="{&#34;type&#34;:&#34;Point&#34;,&#34;coordinates&#34;:[-77.583333,-9.016667]}" id="NCID0ETLEM" xlink:type="simple">9°1'S, 77°35'W</named-content></named-content>, 10 Jul 1982, <italic>A. Gentry et al. 37431</italic> (USM); Asunción-Chacas, laguna Librón, <named-content xmlns:xlink="http://www.w3.org/1999/xlink" content-type="dwc:verbatimCoordinates" xlink:type="simple"><named-content content-type="geo-json" specific-use="{&#34;type&#34;:&#34;Point&#34;,&#34;coordinates&#34;:[-77.483333,-9.200000]}" id="NCID0E4LEM" xlink:type="simple">9°12'S, 77°29'W</named-content></named-content>, 13 Aug 2008, <italic>B. Roca Ramos 1</italic> (USM); Asunción-Chacas, laguna Librón, <named-content xmlns:xlink="http://www.w3.org/1999/xlink" content-type="dwc:verbatimCoordinates" xlink:type="simple"><named-content content-type="geo-json" specific-use="{&#34;type&#34;:&#34;Point&#34;,&#34;coordinates&#34;:[-77.483333,-9.200000]}" id="NCID0EHMEM" xlink:type="simple">9°12'S, 77°29'W</named-content></named-content>, 13 Aug 2008, <italic>B. Roca Ramos 2</italic> (USM); Asunción-Chacas, laguna Atlanta, a 2 km de la laguna Atlanta o Azulcocha, <named-content xmlns:xlink="http://www.w3.org/1999/xlink" content-type="dwc:verbatimCoordinates" xlink:type="simple"><named-content content-type="geo-json" specific-use="{&#34;type&#34;:&#34;Point&#34;,&#34;coordinates&#34;:[-77.550000,-9.050000]}" id="NCID0ERMEM" xlink:type="simple">9°3'S, 77°33'W</named-content></named-content>, 12 Aug 2008, <italic>B. Roca Ramos 3</italic> (USM); Huari, camino Olleros a Chavín, desde el abra hasta el lado oriental de la cordillera Blanca, <named-content xmlns:xlink="http://www.w3.org/1999/xlink" content-type="dwc:verbatimCoordinates" xlink:type="simple"><named-content content-type="geo-json" specific-use="{&#34;type&#34;:&#34;Point&#34;,&#34;coordinates&#34;:[-77.283333,-9.600000]}" id="NCID0E2MEM" xlink:type="simple">9°36'S, 77°17'W</named-content></named-content>, 21 Oct 1999, <italic>J. Roque &amp; K. Young 1221</italic> (USM); Recuay, Huascarán N.P., pass between nevado Pasto Ruri and nevado Raria, río Pachacoto drainage, <named-content xmlns:xlink="http://www.w3.org/1999/xlink" content-type="dwc:verbatimCoordinates" xlink:type="simple"><named-content content-type="geo-json" specific-use="{&#34;type&#34;:&#34;Point&#34;,&#34;coordinates&#34;:[-77.183333,-9.866667]}" id="NCID0EFNEM" xlink:type="simple">9°52'S, 77°11'W</named-content></named-content>, 31 Mar 1985, <italic>D.N. Smith &amp; F. Escalona 10207</italic> (USM); Yungay, Huascarán N.P., Llanganuco sector, quebrada Demanda, W of Chacraraju base camp, <named-content xmlns:xlink="http://www.w3.org/1999/xlink" content-type="dwc:verbatimCoordinates" xlink:type="simple"><named-content content-type="geo-json" specific-use="{&#34;type&#34;:&#34;Point&#34;,&#34;coordinates&#34;:[-77.600000,-9.016667]}" id="NCID0EPNEM" xlink:type="simple">9°1'S, 77°36'W</named-content></named-content>, 13 Apr 1985, <italic>D.N. Smith &amp; V. Cautivo 10290</italic> (USM); Recuay, Huascarán N.P., quebrada Quenua Ragra, <named-content xmlns:xlink="http://www.w3.org/1999/xlink" content-type="dwc:verbatimCoordinates" xlink:type="simple"><named-content content-type="geo-json" specific-use="{&#34;type&#34;:&#34;Point&#34;,&#34;coordinates&#34;:[-77.216667,-9.966667]}" id="NCID0EZNEM" xlink:type="simple">9°58'S, 77°13'W</named-content></named-content>, 10 May 1985, <italic>D.N. Smith, R. Valencia &amp; A. Gonzales 10700</italic> (LPB, USM); Recuay, Huascarán N.P., camino de herradura passing over Cahuish tunnel, <named-content xmlns:xlink="http://www.w3.org/1999/xlink" content-type="dwc:verbatimCoordinates" xlink:type="simple"><named-content content-type="geo-json" specific-use="{&#34;type&#34;:&#34;Point&#34;,&#34;coordinates&#34;:[-77.250000,-9.683333]}" id="NCID0EDOEM" xlink:type="simple">9°41'S, 77°15'W</named-content></named-content>, 10 Jul 1985, <italic>D.N. Smith &amp; M. Buddensiek 11126</italic> (USM); Carhuaz, Huascarán N.P., quebrada Ishinca, side valley to laguna Ishinca, <named-content xmlns:xlink="http://www.w3.org/1999/xlink" content-type="dwc:verbatimCoordinates" xlink:type="simple"><named-content content-type="geo-json" specific-use="{&#34;type&#34;:&#34;Point&#34;,&#34;coordinates&#34;:[-77.416667,-9.383333]}" id="NCID0ENOEM" xlink:type="simple">9°23'S, 77°25'W</named-content></named-content>, 16 Jul 1985, <italic>D.N. Smith &amp; M. Buddensiek 11208</italic> (USM); Huari, Huascarán N.P., just crossing the Ulta pass, <named-content xmlns:xlink="http://www.w3.org/1999/xlink" content-type="dwc:verbatimCoordinates" xlink:type="simple"><named-content content-type="geo-json" specific-use="{&#34;type&#34;:&#34;Point&#34;,&#34;coordinates&#34;:[-77.500000,-9.116667]}" id="NCID0EXOEM" xlink:type="simple">9°7'S, 77°30'W</named-content></named-content>, 28 Jul 1985, <italic>D.N. Smith 11304</italic> (USM); Carhuaz, Huascarán N.P., quebrada Honda, from pass towards valley bottom, N-side of valley, <named-content xmlns:xlink="http://www.w3.org/1999/xlink" content-type="dwc:verbatimCoordinates" xlink:type="simple"><named-content content-type="geo-json" specific-use="{&#34;type&#34;:&#34;Point&#34;,&#34;coordinates&#34;:[-77.400000,-9.300000]}" id="NCID0EBPEM" xlink:type="simple">9°18'S, 77°24'W</named-content></named-content>, 3 Oct 1985, <italic>D.N. Smith, M. Buddensiek &amp; R. Valencia 11644</italic> (USM); Recuay, Huascarán N.P., lateral valley of quebrada Queshque, toward río Pachacoto drainage, <named-content xmlns:xlink="http://www.w3.org/1999/xlink" content-type="dwc:verbatimCoordinates" xlink:type="simple"><named-content content-type="geo-json" specific-use="{&#34;type&#34;:&#34;Point&#34;,&#34;coordinates&#34;:[-77.300000,-9.833333]}" id="NCID0ELPEM" xlink:type="simple">9°50'S, 77°18'W</named-content></named-content>, 19 Mar 1986, <italic>D.N. Smith, R. Valencia &amp; M. Torres 11900</italic> (USM); Yungay, Huscarán N.P., between lake Llanganuco and Portachuelo, <named-content xmlns:xlink="http://www.w3.org/1999/xlink" content-type="dwc:verbatimCoordinates" xlink:type="simple"><named-content content-type="geo-json" specific-use="{&#34;type&#34;:&#34;Point&#34;,&#34;coordinates&#34;:[-77.600000,-9.050000]}" id="NCID0EVPEM" xlink:type="simple">9°3'S, 77°36'W</named-content></named-content>, 16 Aug 1984, <italic>D.N. Smith 8258</italic> (USM); Huaylas, Huascarán N.P., pass between quebrada Los Cedros and Hatuncocha, <named-content xmlns:xlink="http://www.w3.org/1999/xlink" content-type="dwc:verbatimCoordinates" xlink:type="simple"><named-content content-type="geo-json" specific-use="{&#34;type&#34;:&#34;Point&#34;,&#34;coordinates&#34;:[-77.750000,-8.850000]}" id="NCID0E6PEM" xlink:type="simple">8°51'S, 77°45'W</named-content></named-content>, 12 Mar 1985, <italic>D.N. Smith &amp; R. Valencia 9963</italic> (USM); Huaylas, sector denominado Huiripunta, 6 Sep 1994, <italic>G. Yarupaitán &amp; E. Salas 1482</italic> (USM); <bold>Apurímac</bold>: Abancay, Ampay, <named-content xmlns:xlink="http://www.w3.org/1999/xlink" content-type="dwc:verbatimCoordinates" xlink:type="simple"><named-content content-type="geo-json" specific-use="{&#34;type&#34;:&#34;Point&#34;,&#34;coordinates&#34;:[-72.883333,-13.566667]}" id="NCID0ENQEM" xlink:type="simple">13°34'S, 72°53'W</named-content></named-content>, Aug 1937, <italic>C. Vargas &amp; Santander 514</italic> (CUZ); <bold>Arequipa</bold>: pr. Chivay, ladera S del nevado Huarancante, <named-content xmlns:xlink="http://www.w3.org/1999/xlink" content-type="dwc:verbatimCoordinates" xlink:type="simple"><named-content content-type="geo-json" specific-use="{&#34;type&#34;:&#34;Point&#34;,&#34;coordinates&#34;:[-71.533333,-15.750000]}" id="NCID0EZQEM" xlink:type="simple">15°45'S, 71°32'W</named-content></named-content>, 1 Apr 2005, <italic>C. Aedo &amp; A. Galán 11037</italic> (MA, USM); Caylloma, pasando la cumbre Chucura, <named-content xmlns:xlink="http://www.w3.org/1999/xlink" content-type="dwc:verbatimCoordinates" xlink:type="simple"><named-content content-type="geo-json" specific-use="{&#34;type&#34;:&#34;Point&#34;,&#34;coordinates&#34;:[-71.550000,-15.750000]}" id="NCID0EDREM" xlink:type="simple">15°45'S, 71°33'W</named-content></named-content>, 16 Jan 1999, <italic>S.G. Beck 26468</italic> (LPB); Castilla, Orcopampa, minas de Poracota, cerca a quebrada Faculla, <named-content xmlns:xlink="http://www.w3.org/1999/xlink" content-type="dwc:verbatimCoordinates" xlink:type="simple"><named-content content-type="geo-json" specific-use="{&#34;type&#34;:&#34;Point&#34;,&#34;coordinates&#34;:[-72.533333,-15.233333]}" id="NCID0ENREM" xlink:type="simple">15°14'S, 72°32'W</named-content></named-content>, 20 Apr 2011, <italic>H. Beltrán 7115</italic> (USM); Ramón Castilla, Orcopampa, alrededores de Cia. Minera Ares, <named-content xmlns:xlink="http://www.w3.org/1999/xlink" content-type="dwc:verbatimCoordinates" xlink:type="simple"><named-content content-type="geo-json" specific-use="{&#34;type&#34;:&#34;Point&#34;,&#34;coordinates&#34;:[-72.283333,-15.266667]}" id="NCID0EXREM" xlink:type="simple">15°16'S, 72°17'W</named-content></named-content>, 31 Mar 2000, <italic>A. Cano &amp; N. Valencia 10106</italic> (USM); La Unión, Huaynacotas, Sarajorepampa, <named-content xmlns:xlink="http://www.w3.org/1999/xlink" content-type="dwc:verbatimCoordinates" xlink:type="simple"><named-content content-type="geo-json" specific-use="{&#34;type&#34;:&#34;Point&#34;,&#34;coordinates&#34;:[-72.783333,-15.016667]}" id="NCID0EBSEM" xlink:type="simple">15°1'S, 72°47'W</named-content></named-content>, 18 Mar 2011, <italic>D. Montesinos 2951</italic> (HSP, MOL); Castilla, Tapay, cerro Blanco, Apacheta, 17 Sep 2011, <italic>N. Vega 1782</italic> (USM); Condesuyos, nevado de Coropuna, <named-content xmlns:xlink="http://www.w3.org/1999/xlink" content-type="dwc:verbatimCoordinates" xlink:type="simple"><named-content content-type="geo-json" specific-use="{&#34;type&#34;:&#34;Point&#34;,&#34;coordinates&#34;:[-72.700000,-15.566667]}" id="NCID0ENSEM" xlink:type="simple">15°34'S, 72°42'W</named-content></named-content>, Jun 1976, <italic>M. Weibel s.n.</italic> (USM); <bold>Ayacucho</bold>: Cangallo, Paras, abra Apacheta, <named-content xmlns:xlink="http://www.w3.org/1999/xlink" content-type="dwc:verbatimCoordinates" xlink:type="simple"><named-content content-type="geo-json" specific-use="{&#34;type&#34;:&#34;Point&#34;,&#34;coordinates&#34;:[-74.733333,-13.350000]}" id="NCID0EZSEM" xlink:type="simple">13°21'S, 74°44'W</named-content></named-content>, 25 Jun 2001, <italic>J. Roque &amp; C. Arana 3289</italic> (USM); Páucar del Sara Sara, Oyolo, a 15 km al NO de Pampamarca, camino a Sayla, <named-content xmlns:xlink="http://www.w3.org/1999/xlink" content-type="dwc:verbatimCoordinates" xlink:type="simple"><named-content content-type="geo-json" specific-use="{&#34;type&#34;:&#34;Point&#34;,&#34;coordinates&#34;:[-73.033333,-15.083333]}" id="NCID0EDTEM" xlink:type="simple">15°5'S, 73°2'W</named-content></named-content>, 14 Sep 2013, <italic>C. Tejada 233</italic> (HSP); <bold>Cusco</bold>: Urubamba, Machupijchu, <named-content xmlns:xlink="http://www.w3.org/1999/xlink" content-type="dwc:verbatimCoordinates" xlink:type="simple"><named-content content-type="geo-json" specific-use="{&#34;type&#34;:&#34;Point&#34;,&#34;coordinates&#34;:[-72.533333,-13.166667]}" id="NCID0EPTEM" xlink:type="simple">13°10'S, 72°32'W</named-content></named-content>, Nov 1982, <italic>B. Peyton 97</italic> (CUZ); Espinar, al oeste del poblado de Condoroma, a 1 km de la carretera, <named-content xmlns:xlink="http://www.w3.org/1999/xlink" content-type="dwc:verbatimCoordinates" xlink:type="simple"><named-content content-type="geo-json" specific-use="{&#34;type&#34;:&#34;Point&#34;,&#34;coordinates&#34;:[-71.166667,-15.266667]}" id="NCID0EZTEM" xlink:type="simple">15°16'S, 71°10'W</named-content></named-content>, 30 Sep 2009, <italic>W. Ramírez 585</italic> (USM); Urubamba, Pumahuanca, <named-content xmlns:xlink="http://www.w3.org/1999/xlink" content-type="dwc:verbatimCoordinates" xlink:type="simple"><named-content content-type="geo-json" specific-use="{&#34;type&#34;:&#34;Point&#34;,&#34;coordinates&#34;:[-72.133333,-13.183333]}" id="NCID0EDUEM" xlink:type="simple">13°11'S, 72°8'W</named-content></named-content>, 8 Jun 1991, <italic>A. Tupayachi 1515</italic> (CUZ); <bold>Huancavelica</bold>: Huaytará, alrededores de abra Apacheta, <named-content xmlns:xlink="http://www.w3.org/1999/xlink" content-type="dwc:verbatimCoordinates" xlink:type="simple"><named-content content-type="geo-json" specific-use="{&#34;type&#34;:&#34;Point&#34;,&#34;coordinates&#34;:[-74.683333,-13.300000]}" id="NCID0EPUEM" xlink:type="simple">13°18'S, 74°41'W</named-content></named-content>, 3 Sep 2013, <italic>P. Gonzáles et al. 2780</italic> (USM); Huachocolpa, alrededores de la unidad minera Caudalosa, <named-content xmlns:xlink="http://www.w3.org/1999/xlink" content-type="dwc:verbatimCoordinates" xlink:type="simple"><named-content content-type="geo-json" specific-use="{&#34;type&#34;:&#34;Point&#34;,&#34;coordinates&#34;:[-75.000000,-13.066667]}" id="NCID0EZUEM" xlink:type="simple">13°4'S, 75°0'W</named-content></named-content>, 23 Mar 2015, <italic>P. Gonzáles 3528</italic> (USM); paso de Chonta, <named-content xmlns:xlink="http://www.w3.org/1999/xlink" content-type="dwc:verbatimCoordinates" xlink:type="simple"><named-content content-type="geo-json" specific-use="{&#34;type&#34;:&#34;Point&#34;,&#34;coordinates&#34;:[-74.433333,-12.633333]}" id="NCID0EDVEM" xlink:type="simple">12°38'S, 74°26'W</named-content></named-content>, 8 May 1958, <italic>O. Tovar 2948</italic> (USM); <bold>Huánuco</bold>: Lauricocha, Cauri, alrededores de las lagunas Tinkicocha, Lauricocha, Tauricocha y Patarcocha, <named-content xmlns:xlink="http://www.w3.org/1999/xlink" content-type="dwc:verbatimCoordinates" xlink:type="simple"><named-content content-type="geo-json" specific-use="{&#34;type&#34;:&#34;Point&#34;,&#34;coordinates&#34;:[-76.733333,-10.450000]}" id="NCID0EPVEM" xlink:type="simple">10°27'S, 76°44'W</named-content></named-content>, 8 Sep 2012, <italic>P. Gonzáles &amp; N. Valencia 1921</italic> (USM); Dos de Mayo, entre Lauricocha y Otuto, [without date], <italic>A. Raimondi 1589</italic> (USM); Lauricocha, San Miguel de Cauri, campamento Raura, laguna artificial antes de ingresar a Niñococha bajo, <named-content xmlns:xlink="http://www.w3.org/1999/xlink" content-type="dwc:verbatimCoordinates" xlink:type="simple"><named-content content-type="geo-json" specific-use="{&#34;type&#34;:&#34;Point&#34;,&#34;coordinates&#34;:[-76.750000,-10.450000]}" id="NCID0E2VEM" xlink:type="simple">10°27'S, 76°45'W</named-content></named-content>, 7 May 2004, <italic>F. Salvador, S. Ríos &amp; E. Arias 735</italic> (USM); Lauricocha, San Miguel de Cauri, a 100 m de puesto de control Santa Rosa (campamento Raura), ladera abajo, <named-content xmlns:xlink="http://www.w3.org/1999/xlink" content-type="dwc:verbatimCoordinates" xlink:type="simple"><named-content content-type="geo-json" specific-use="{&#34;type&#34;:&#34;Point&#34;,&#34;coordinates&#34;:[-76.183333,-11.583333]}" id="NCID0EFWEM" xlink:type="simple">11°35'S, 76°11'W</named-content></named-content>, 13 May 2004, <italic>F. Salvador, S. Ríos &amp; E. Arias 944</italic> (USM); <bold>Junín</bold>: Huancayo, Pucará, Raquina, <named-content xmlns:xlink="http://www.w3.org/1999/xlink" content-type="dwc:verbatimCoordinates" xlink:type="simple"><named-content content-type="geo-json" specific-use="{&#34;type&#34;:&#34;Point&#34;,&#34;coordinates&#34;:[-75.116667,-12.166667]}" id="NCID0ERWEM" xlink:type="simple">12°10'S, 75°7'W</named-content></named-content>, [without date], <italic>D. Barrón 57</italic> (USM); Yauli, paso de Anticona, cumbre más alta de la carretera central, <named-content xmlns:xlink="http://www.w3.org/1999/xlink" content-type="dwc:verbatimCoordinates" xlink:type="simple"><named-content content-type="geo-json" specific-use="{&#34;type&#34;:&#34;Point&#34;,&#34;coordinates&#34;:[-76.183333,-11.583333]}" id="NCID0E2WEM" xlink:type="simple">11°35'S, 76°11'W</named-content></named-content>, 17 Dec 1951, <italic>E. Cerrate 998</italic> (USM); Anticona pass, ca. 140 km E of Lima on Hwy. to La Oroya, <named-content xmlns:xlink="http://www.w3.org/1999/xlink" content-type="dwc:verbatimCoordinates" xlink:type="simple"><named-content content-type="geo-json" specific-use="{&#34;type&#34;:&#34;Point&#34;,&#34;coordinates&#34;:[-76.183333,-11.583333]}" id="NCID0EFXEM" xlink:type="simple">11°35'S, 76°11'W</named-content></named-content>, 16 Dec 1978, <italic>M. Dillon &amp; B.L. Turner 1300</italic> (USM); cercanías de Morococha, <named-content xmlns:xlink="http://www.w3.org/1999/xlink" content-type="dwc:verbatimCoordinates" xlink:type="simple"><named-content content-type="geo-json" specific-use="{&#34;type&#34;:&#34;Point&#34;,&#34;coordinates&#34;:[-76.133333,-11.583333]}" id="NCID0EPXEM" xlink:type="simple">11°35'S, 76°8'W</named-content></named-content>, 13 Nov 1863, <italic>J. Isern 404</italic> (MA); La Oroya, <named-content xmlns:xlink="http://www.w3.org/1999/xlink" content-type="dwc:verbatimCoordinates" xlink:type="simple"><named-content content-type="geo-json" specific-use="{&#34;type&#34;:&#34;Point&#34;,&#34;coordinates&#34;:[-75.883333,-11.516667]}" id="NCID0EZXEM" xlink:type="simple">11°31'S, 75°53'W</named-content></named-content>, 15 Jun 1915, <italic>K. Maisch 150</italic> (USM); Huaytapallana, <named-content xmlns:xlink="http://www.w3.org/1999/xlink" content-type="dwc:verbatimCoordinates" xlink:type="simple"><named-content content-type="geo-json" specific-use="{&#34;type&#34;:&#34;Point&#34;,&#34;coordinates&#34;:[-75.033333,-11.950000]}" id="NCID0EDYEM" xlink:type="simple">11°57'S, 75°2'W</named-content></named-content>, 4 May 1961, <italic>O. Tovar 3386</italic> (USM); Yauli, Ticlio, <named-content xmlns:xlink="http://www.w3.org/1999/xlink" content-type="dwc:verbatimCoordinates" xlink:type="simple"><named-content content-type="geo-json" specific-use="{&#34;type&#34;:&#34;Point&#34;,&#34;coordinates&#34;:[-76.183333,-11.583333]}" id="NCID0ENYEM" xlink:type="simple">11°35'S, 76°11'W</named-content></named-content>, Feb 1974, <italic>O. Tovar 7187</italic> (USM); Yauli, Milloc, camino del desvío de Casapalca, 20 Mar 1983, <italic>M.A. Vargas 77</italic> (USM); Jauja, al pie del nevado de Tullujuto, Aug 1920, <italic>A. Weberbauer s.n.</italic> (USM); Huancayo, Quilcas, Tunacorral, <named-content xmlns:xlink="http://www.w3.org/1999/xlink" content-type="dwc:verbatimCoordinates" xlink:type="simple"><named-content content-type="geo-json" specific-use="{&#34;type&#34;:&#34;Point&#34;,&#34;coordinates&#34;:[-75.150000,-11.850000]}" id="NCID0E2YEM" xlink:type="simple">11°51'S, 75°9'W</named-content></named-content>, 5 Apr 1994, <italic>G. Yarupaitán, E. Olivera &amp; R. Canto 1355</italic> (USM); <bold>Lima</bold>: cordillera Raura, pr. mina Raura, <named-content xmlns:xlink="http://www.w3.org/1999/xlink" content-type="dwc:verbatimCoordinates" xlink:type="simple"><named-content content-type="geo-json" specific-use="{&#34;type&#34;:&#34;Point&#34;,&#34;coordinates&#34;:[-76.733333,-10.483333]}" id="NCID0EHZEM" xlink:type="simple">10°29'S, 76°44'W</named-content></named-content>, 30 May 2013, <italic>C. Aedo &amp; J. Molina 20538</italic> (MA); Huarochirí, paso de Anticona, <named-content xmlns:xlink="http://www.w3.org/1999/xlink" content-type="dwc:verbatimCoordinates" xlink:type="simple"><named-content content-type="geo-json" specific-use="{&#34;type&#34;:&#34;Point&#34;,&#34;coordinates&#34;:[-76.183333,-11.583333]}" id="NCID0ERZEM" xlink:type="simple">11°35'S, 76°11'W</named-content></named-content>, 1 May 1999, <italic>H. Beltrán &amp; E. Li 3307</italic> (USM); Yauyos, Laraos, pampas de Quiray cerca a la laguna de Huinso, <named-content xmlns:xlink="http://www.w3.org/1999/xlink" content-type="dwc:verbatimCoordinates" xlink:type="simple"><named-content content-type="geo-json" specific-use="{&#34;type&#34;:&#34;Point&#34;,&#34;coordinates&#34;:[-75.800000,-12.383333]}" id="NCID0E2ZEM" xlink:type="simple">12°23'S, 75°48'W</named-content></named-content>, 4 Feb 2000, <italic>H. Beltrán 3415</italic> (USM); Yauyos, Laraos, estancia de Quiray, 6 horas de camino al pueblo, <named-content xmlns:xlink="http://www.w3.org/1999/xlink" content-type="dwc:verbatimCoordinates" xlink:type="simple"><named-content content-type="geo-json" specific-use="{&#34;type&#34;:&#34;Point&#34;,&#34;coordinates&#34;:[-75.750000,-12.400000]}" id="NCID0EF1EM" xlink:type="simple">12°24'S, 75°45'W</named-content></named-content>, 11 May 2001, <italic>H. Beltrán 4059</italic> (USM); Yauyos, Laraos, camino de Jalcacha a Palca, <named-content xmlns:xlink="http://www.w3.org/1999/xlink" content-type="dwc:verbatimCoordinates" xlink:type="simple"><named-content content-type="geo-json" specific-use="{&#34;type&#34;:&#34;Point&#34;,&#34;coordinates&#34;:[-75.750000,-12.400000]}" id="NCID0EP1EM" xlink:type="simple">12°24'S, 75°45'W</named-content></named-content>, 4 Nov 1992, <italic>H. Beltrán 406</italic> (USM); Yauyos, Laraos, Malpaso, <named-content xmlns:xlink="http://www.w3.org/1999/xlink" content-type="dwc:verbatimCoordinates" xlink:type="simple"><named-content content-type="geo-json" specific-use="{&#34;type&#34;:&#34;Point&#34;,&#34;coordinates&#34;:[-75.666667,-12.450000]}" id="NCID0EZ1EM" xlink:type="simple">12°27'S, 75°40'W</named-content></named-content>, 12 May 2001, <italic>H. Beltrán 4204</italic> (USM); Oyón, compañía minera Iscaycruz, <named-content xmlns:xlink="http://www.w3.org/1999/xlink" content-type="dwc:verbatimCoordinates" xlink:type="simple"><named-content content-type="geo-json" specific-use="{&#34;type&#34;:&#34;Point&#34;,&#34;coordinates&#34;:[-76.716667,-10.783333]}" id="NCID0ED2EM" xlink:type="simple">10°47'S, 76°43'W</named-content></named-content>, 30 May 2008, <italic>H. Beltrán 6509</italic> (USM); Huarochirí, desvío de carretera central hacia Chinchan y Marcapomacocha, <named-content xmlns:xlink="http://www.w3.org/1999/xlink" content-type="dwc:verbatimCoordinates" xlink:type="simple"><named-content content-type="geo-json" specific-use="{&#34;type&#34;:&#34;Point&#34;,&#34;coordinates&#34;:[-76.250000,-11.566667]}" id="NCID0EN2EM" xlink:type="simple">11°34'S, 76°15'W</named-content></named-content>, 23 Sep 2014, <italic>H. Beltrán &amp; W. Aparco 7737</italic> (USM); Huarochirí, desvío de carretera central hacia Chinchan y Marcapomacocha, <named-content xmlns:xlink="http://www.w3.org/1999/xlink" content-type="dwc:verbatimCoordinates" xlink:type="simple"><named-content content-type="geo-json" specific-use="{&#34;type&#34;:&#34;Point&#34;,&#34;coordinates&#34;:[-76.250000,-11.566667]}" id="NCID0EX2EM" xlink:type="simple">11°34'S, 76°15'W</named-content></named-content>, 23 Sep 2014, <italic>H. Beltrán &amp; W. Aparco 7749</italic> (USM); Oyón, encima de mina Uchuchacua, parte más alta por carretera, <named-content xmlns:xlink="http://www.w3.org/1999/xlink" content-type="dwc:verbatimCoordinates" xlink:type="simple"><named-content content-type="geo-json" specific-use="{&#34;type&#34;:&#34;Point&#34;,&#34;coordinates&#34;:[-76.666667,-10.600000]}" id="NCID0EB3EM" xlink:type="simple">10°36'S, 76°40'W</named-content></named-content>, 5 Apr 2015, <italic>H. Beltrán &amp; W. Aparco 7771</italic> (USM); Huarochirí, Chicla, abra Anticona (Ticlio), <named-content xmlns:xlink="http://www.w3.org/1999/xlink" content-type="dwc:verbatimCoordinates" xlink:type="simple"><named-content content-type="geo-json" specific-use="{&#34;type&#34;:&#34;Point&#34;,&#34;coordinates&#34;:[-76.183333,-11.600000]}" id="NCID0EL3EM" xlink:type="simple">11°36'S, 76°11'W</named-content></named-content>, 29 Apr 2017, <italic>H. Beltrán, S. Castillo &amp; M. Arakaki 7965</italic> (USM); límite con dpto. Junín, entre Casapalca y Ticlio, <named-content xmlns:xlink="http://www.w3.org/1999/xlink" content-type="dwc:verbatimCoordinates" xlink:type="simple"><named-content content-type="geo-json" specific-use="{&#34;type&#34;:&#34;Point&#34;,&#34;coordinates&#34;:[-76.183333,-11.583333]}" id="NCID0EV3EM" xlink:type="simple">11°35'S, 76°11'W</named-content></named-content>, 1 Dec 1977, <italic>S. Castroviejo, M. Costa &amp; E. Valdés-Bermejo 1118</italic> (MA); Huarochirí, arriba de Chumpicocha, <named-content xmlns:xlink="http://www.w3.org/1999/xlink" content-type="dwc:verbatimCoordinates" xlink:type="simple"><named-content content-type="geo-json" specific-use="{&#34;type&#34;:&#34;Point&#34;,&#34;coordinates&#34;:[-76.150000,-11.950000]}" id="NCID0E63EM" xlink:type="simple">11°57'S, 76°9'W</named-content></named-content>, 28 May 1953, <italic>E. Cerrate 2011</italic> (USM); Anticona nevado, <named-content xmlns:xlink="http://www.w3.org/1999/xlink" content-type="dwc:verbatimCoordinates" xlink:type="simple"><named-content content-type="geo-json" specific-use="{&#34;type&#34;:&#34;Point&#34;,&#34;coordinates&#34;:[-76.166667,-11.583333]}" id="NCID0EJ4EM" xlink:type="simple">11°35'S, 76°10'W</named-content></named-content>, 8 Aug 1987, <italic>M. Chanco, O. Tovar &amp; A. Galán 1220</italic> (USM); Huarochirí, lago Aguascocha, near mina Caprichosa, above Casapalca, <named-content xmlns:xlink="http://www.w3.org/1999/xlink" content-type="dwc:verbatimCoordinates" xlink:type="simple"><named-content content-type="geo-json" specific-use="{&#34;type&#34;:&#34;Point&#34;,&#34;coordinates&#34;:[-76.216667,-11.633333]}" id="NCID0ET4EM" xlink:type="simple">11°38'S, 76°13'W</named-content></named-content>, 1 Mar 1964, <italic>P.C. Hutchison &amp; O. Tovar 4270</italic> (USM); subida al puerto de Piedra Parada, camino de Lima a Tarma, 26 Sep 1863, <italic>J. Isern 434</italic> (MA); Canta, La Viuda, <named-content xmlns:xlink="http://www.w3.org/1999/xlink" content-type="dwc:verbatimCoordinates" xlink:type="simple"><named-content content-type="geo-json" specific-use="{&#34;type&#34;:&#34;Point&#34;,&#34;coordinates&#34;:[-76.433333,-11.350000]}" id="NCID0E64EM" xlink:type="simple">11°21'S, 76°26'W</named-content></named-content>, 7 Aug 1964, <italic>I. Meza 228</italic> (USM); Morococha, <named-content xmlns:xlink="http://www.w3.org/1999/xlink" content-type="dwc:verbatimCoordinates" xlink:type="simple"><named-content content-type="geo-json" specific-use="{&#34;type&#34;:&#34;Point&#34;,&#34;coordinates&#34;:[-76.133333,-11.583333]}" id="NCID0EJ5EM" xlink:type="simple">11°35'S, 76°8'W</named-content></named-content>, [without date], <italic>A. Raimondi 8389</italic> (USM); Cajatambo, Raura, <named-content xmlns:xlink="http://www.w3.org/1999/xlink" content-type="dwc:verbatimCoordinates" xlink:type="simple"><named-content content-type="geo-json" specific-use="{&#34;type&#34;:&#34;Point&#34;,&#34;coordinates&#34;:[-76.783333,-10.433333]}" id="NCID0ET5EM" xlink:type="simple">10°26'S, 76°47'W</named-content></named-content>, 15 Apr 1988, <italic>S. Rivas et al. s.n.</italic> (USM); Canta, Cullhuay, alrededores de la laguna de Chuchún, <named-content xmlns:xlink="http://www.w3.org/1999/xlink" content-type="dwc:verbatimCoordinates" xlink:type="simple"><named-content content-type="geo-json" specific-use="{&#34;type&#34;:&#34;Point&#34;,&#34;coordinates&#34;:[-76.433333,-11.366667]}" id="NCID0E45EM" xlink:type="simple">11°22'S, 76°26'W</named-content></named-content>, 17 May 2003, <italic>G. Vilcapoma 6070</italic> (USM); <bold>Moquegua</bold>: General Sánchez Cerro, Yunga, Sura-Perusa, <named-content xmlns:xlink="http://www.w3.org/1999/xlink" content-type="dwc:verbatimCoordinates" xlink:type="simple"><named-content content-type="geo-json" specific-use="{&#34;type&#34;:&#34;Point&#34;,&#34;coordinates&#34;:[-70.633333,-16.183333]}" id="NCID0EJ6EM" xlink:type="simple">16°11'S, 70°38'W</named-content></named-content>, 13 Apr 2012, <italic>D. Montesinos 3789</italic> (HSP, USM); General Sánchez Cerro, Yunga, Sura, <named-content xmlns:xlink="http://www.w3.org/1999/xlink" content-type="dwc:verbatimCoordinates" xlink:type="simple"><named-content content-type="geo-json" specific-use="{&#34;type&#34;:&#34;Point&#34;,&#34;coordinates&#34;:[-70.633333,-16.183333]}" id="NCID0ET6EM" xlink:type="simple">16°11'S, 70°38'W</named-content></named-content>, 3 Mar 2018, <italic>D. Montesinos &amp; J. Calvo 5938</italic> (HSP); <bold>Pasco</bold>: abra Ucchuchacua, <named-content xmlns:xlink="http://www.w3.org/1999/xlink" content-type="dwc:verbatimCoordinates" xlink:type="simple"><named-content content-type="geo-json" specific-use="{&#34;type&#34;:&#34;Point&#34;,&#34;coordinates&#34;:[-76.666667,-10.600000]}" id="NCID0E66EM" xlink:type="simple">10°36'S, 76°40'W</named-content></named-content>, 31 May 2013, <italic>C. Aedo &amp; J. Molina 20584</italic> (MA); Pasco, Huaron, <named-content xmlns:xlink="http://www.w3.org/1999/xlink" content-type="dwc:verbatimCoordinates" xlink:type="simple"><named-content content-type="geo-json" specific-use="{&#34;type&#34;:&#34;Point&#34;,&#34;coordinates&#34;:[-76.450000,-11.033333]}" id="NCID0EJAFM" xlink:type="simple">11°2'S, 76°27'W</named-content></named-content>, Nov 1956, <italic>H. Macedo s.n.</italic> (USM); <bold>Puno</bold>: Carabaya, Corani, Minaspata, <named-content xmlns:xlink="http://www.w3.org/1999/xlink" content-type="dwc:verbatimCoordinates" xlink:type="simple"><named-content content-type="geo-json" specific-use="{&#34;type&#34;:&#34;Point&#34;,&#34;coordinates&#34;:[-70.716667,-14.033333]}" id="NCID0EVAFM" xlink:type="simple">14°2'S, 70°43'W</named-content></named-content>, 15 Oct 2016, <italic>P. Gonzáles 3829</italic> (USM).</p></tp:treatment-sec><tp:treatment-sec><!--Section generated to contain objects referenced in tp:taxon-treatment.--><fig id="F24" position="float" orientation="portrait"><object-id xmlns:xlink="http://www.w3.org/1999/xlink" content-type="doi" xlink:type="simple">10.3897/phytokeys.158.50848.figure24</object-id><object-id xmlns:xlink="http://www.w3.org/1999/xlink" content-type="arpha" xlink:type="simple">E14ED22A-04B5-5EA0-8B70-9CBDBAFB4679</object-id><label>Figure 24.</label><caption><p>Distribution map of <italic><tp:taxon-name><tp:taxon-name-part taxon-name-part-type="genus" reg="Xenophyllum">Xenophyllum</tp:taxon-name-part> <tp:taxon-name-part taxon-name-part-type="species" reg="decorum">decorum</tp:taxon-name-part></tp:taxon-name></italic> (left hand, closed triangle), <italic><tp:taxon-name><tp:taxon-name-part taxon-name-part-type="genus" reg="Xenophyllum">X.</tp:taxon-name-part> <tp:taxon-name-part taxon-name-part-type="species" reg="amblydactylum">amblydactylum</tp:taxon-name-part></tp:taxon-name></italic> (left hand, open circle), and <italic><tp:taxon-name><tp:taxon-name-part taxon-name-part-type="genus" reg="Xenophyllum">X.</tp:taxon-name-part> <tp:taxon-name-part taxon-name-part-type="species" reg="dactylophyllum">dactylophyllum</tp:taxon-name-part></tp:taxon-name></italic> (right hand).</p></caption><graphic xmlns:xlink="http://www.w3.org/1999/xlink" xlink:href="phytokeys-158-001-g024.jpg" position="float" orientation="portrait" xlink:type="simple" id="oo_448904.jpg"><uri content-type="original_file" xlink:type="simple">https://binary.pensoft.net/fig/448904</uri></graphic></fig></tp:treatment-sec><ref-list><ref id="B15"><mixed-citation xmlns:xlink="http://www.w3.org/1999/xlink" xlink:type="simple"><person-group><name name-style="western"><surname>Funk</surname><given-names>VA</given-names></name></person-group> (<year>1997a</year>) <article-title><italic><tp:taxon-name><tp:taxon-name-part taxon-name-part-type="genus">Xenophyllum</tp:taxon-name-part></tp:taxon-name></italic>, a New Andean Genus Extracted from <italic><tp:taxon-name><tp:taxon-name-part taxon-name-part-type="genus">Werneria</tp:taxon-name-part></tp:taxon-name></italic> s.l. (<tp:taxon-name><tp:taxon-name-part taxon-name-part-type="family">Compositae</tp:taxon-name-part></tp:taxon-name>: <tp:taxon-name><tp:taxon-name-part taxon-name-part-type="tribe">Senecioneae</tp:taxon-name-part></tp:taxon-name>).</article-title><source>Novon</source><volume>7</volume>(<issue>3</issue>): <fpage>235</fpage>–<lpage>241</lpage>. <ext-link xlink:type="simple" ext-link-type="doi" xlink:href="10.2307/3391934">https://doi.org/10.2307/3391934</ext-link></mixed-citation></ref><ref id="B13"><mixed-citation xmlns:xlink="http://www.w3.org/1999/xlink" xlink:type="simple"><person-group><name name-style="western"><surname>Diers</surname><given-names>L</given-names></name></person-group> (<year>1961</year>) <article-title>Der Anteil an Polyploiden in den Vegetationsgürteln der Westkordillere Perus.</article-title><source>Zeitschrift für Botanik</source><volume>49</volume>: <fpage>437</fpage>–<lpage>488</lpage>.</mixed-citation></ref><ref id="B20"><mixed-citation xmlns:xlink="http://www.w3.org/1999/xlink" xlink:type="simple"><person-group><name name-style="western"><surname>Linares</surname><given-names>E</given-names></name><name name-style="western"><surname>Campos de la Cruz</surname><given-names>J</given-names></name><name name-style="western"><surname>Nauray</surname><given-names>W</given-names></name><name name-style="western"><surname>Vicente</surname><given-names>JA</given-names></name><name name-style="western"><surname>Galán de Mera</surname><given-names>A</given-names></name></person-group> (<year>2010</year>) <article-title>Nuevas adiciones a la flora del Perú, V.</article-title><source>Arnaldoa</source><volume>17</volume>(<issue>1</issue>): <fpage>99</fpage>–<lpage>106</lpage>.</mixed-citation></ref><ref id="B2"><mixed-citation xmlns:xlink="http://www.w3.org/1999/xlink" xlink:type="simple"><person-group><name name-style="western"><surname>Beltrán</surname><given-names>H</given-names></name></person-group> (<year>2016</year>) <article-title>Sinopsis del género <italic><tp:taxon-name><tp:taxon-name-part taxon-name-part-type="genus">Xenophyllum</tp:taxon-name-part></tp:taxon-name></italic> (<tp:taxon-name><tp:taxon-name-part taxon-name-part-type="family">Asteraceae</tp:taxon-name-part></tp:taxon-name>: <tp:taxon-name><tp:taxon-name-part taxon-name-part-type="tribe">Senecioneae</tp:taxon-name-part></tp:taxon-name>) del Perú.</article-title><source>Arnaldoa</source><volume>23</volume>(<issue>1</issue>): <fpage>351</fpage>–<lpage>362</lpage>.</mixed-citation></ref><ref id="B19"><mixed-citation xmlns:xlink="http://www.w3.org/1999/xlink" xlink:type="simple"><person-group><name name-style="western"><surname>Jørgensen</surname><given-names>PM</given-names></name></person-group> (<year>2014</year>) <article-title><italic><tp:taxon-name><tp:taxon-name-part taxon-name-part-type="genus">Xenophyllum</tp:taxon-name-part></tp:taxon-name></italic> V.A. Funk.</article-title> In: <person-group><name name-style="western"><surname>Jørgensen</surname><given-names>PM</given-names></name><name name-style="western"><surname>Nee</surname><given-names>MH</given-names></name><name name-style="western"><surname>Beck</surname><given-names>SG</given-names></name></person-group> (<role>Eds</role>) <issue-title>Catálogo de las Plantas Vasculares de Bolivia.</issue-title><source>Monographs in Systematic Botany from the Missouri Botanical Garden 127, Missouri Botanical Garden Press, St. Louis</source>, <fpage>300</fpage>–<lpage>301</lpage>.</mixed-citation></ref><ref id="B32"><mixed-citation xmlns:xlink="http://www.w3.org/1999/xlink" xlink:type="simple"><institution xlink:type="simple">Tropicos</institution> (<year>2020</year>) [continuously updated] <ext-link xlink:type="simple" ext-link-type="uri" xlink:href="http://Tropicos.org">Tropicos.org</ext-link>. Missouri Botanical Garden. <ext-link xlink:type="simple" ext-link-type="uri" xlink:href="http://www.tropicos.org">http://www.tropicos.org</ext-link> [accessed: 31.01.2020]</mixed-citation></ref></ref-list></tp:taxon-treatment>
