# Supplementary material for: Taxonomic revision of the Andean genus Xenophyllum (Compositae, Senecioneae)
Source: PhytoKeys. 2020 Sep 3;158:1–106. doi: 10.3897/phytokeys.158.50848 (PMC7483337; doi:10.3897/phytokeys.158.50848)
Supplement: XML Treatment for Xenophyllum staffordiae [file phytokeys.158.50848-treatment24.xml]

<!DOCTYPE tp:taxon-treatment
  PUBLIC "-//TaxonX//DTD Taxonomic Treatment Publishing DTD v0 20100105//EN" "tax-treatment-NSO.dtd">
<tp:taxon-treatment xmlns:tp="http://www.plazi.org/taxpub"><tp:treatment-meta><kwd-group><label>Taxon classification</label><kwd><named-content xmlns:xlink="http://www.w3.org/1999/xlink" content-type="kingdom">Plantae</named-content></kwd><kwd><named-content xmlns:xlink="http://www.w3.org/1999/xlink" content-type="order">Asterales</named-content></kwd><kwd><named-content xmlns:xlink="http://www.w3.org/1999/xlink" content-type="family">Asteraceae</named-content></kwd></kwd-group><mixed-citation publication-type="journal"><person-group><name><surname>Calvo</surname><given-names>Joel</given-names></name><name><surname>Moreira-Muñoz</surname><given-names>Andrés</given-names></name></person-group><article-title>Taxonomic revision of the Andean genus <italic><tp:taxon-name><tp:taxon-name-part taxon-name-part-type="genus" reg="Xenophyllum">Xenophyllum</tp:taxon-name-part></tp:taxon-name></italic> (<tp:taxon-name><tp:taxon-name-part taxon-name-part-type="family">Compositae</tp:taxon-name-part></tp:taxon-name>, <tp:taxon-name><tp:taxon-name-part taxon-name-part-type="tribe">Senecioneae</tp:taxon-name-part></tp:taxon-name>)</article-title><source>PhytoKeys</source><day>03</day><month>9</month><year>2020</year><volume>158</volume><fpage>1</fpage><lpage>106</lpage><pub-id pub-id-type="doi">10.3897/phytokeys.158.50848</pub-id></mixed-citation></tp:treatment-meta><tp:nomenclature><label>21.</label><tp:taxon-name><object-id xmlns:xlink="http://www.w3.org/1999/xlink" content-type="arpha" xlink:type="simple">43EA3195-D7DE-5508-BF6A-753089957E6E</object-id>
            <tp:taxon-name-part taxon-name-part-type="genus" reg="Xenophyllum">Xenophyllum</tp:taxon-name-part>
            <tp:taxon-name-part taxon-name-part-type="species" reg="staffordiae">staffordiae</tp:taxon-name-part>
          </tp:taxon-name><tp:taxon-authority>(Sandwith) V.A.Funk, Novon 7(3): 240. 1997.</tp:taxon-authority><tp:nomenclature-citation-list><tp:nomenclature-citation><tp:taxon-name>
                <tp:taxon-name-part taxon-name-part-type="genus" reg="Werneria">Werneria</tp:taxon-name-part> <tp:taxon-name-part taxon-name-part-type="species" reg="staffordiae">staffordiae</tp:taxon-name-part></tp:taxon-name><comment>Sandwith, Hooker’s Icon. Pl. 35: tabula 3424. 1940. Type. Peru. Puno: San Antonio de Esquilache, 4725 m, 14 May 1937, <italic>D. Stafford 734</italic> (lectotype: K-000527744 (digital image!), designated as “holotype” by <xref ref-type="bibr" rid="B15">Funk (1997a</xref>: 240); isolectotypes: K s.n.!, BM s.n.!, F-1508962!).</comment></tp:nomenclature-citation></tp:nomenclature-citation-list></tp:nomenclature><tp:treatment-sec sec-type="description" id="SECID0ERCFM"><title>Description.</title><p>Shrubby plant. <bold><italic>Rhizomes</italic></bold> ca. 6 × 0.7–1 cm, horizontal to oblique, glabrous. <bold><italic>Stems</italic></bold> 30–60 cm tall, branched, glabrous, with leaves restricted to the upper part. <bold><italic>Leaves</italic></bold> imbricate, extending into a sheath-like base glabrous or with long silky trichomes; leaf laminas 6.8–9.3 × 3.2–3.7 mm, spatulate (finger-like at the apex), at least 12-divided at the apex, with all divisions similar in length, entire, elliptical to terete upwards in cross section, glabrous or floccose-lanate, 1-nerved above (barely visible), 1-nerved beneath, somewhat fleshy, matte; divisions ca. 1.5 mm long, rounded to truncate. <bold><italic>Capitula</italic></bold> radiate, rather nodding, subsessile to shortly pedunculate (up to 5 mm long, sometimes bearing 1 to 2 oblong bracts that reach the involucre). <bold><italic>Involucres</italic></bold> 8.6–10.5 × 8.2–10 mm, cupuliform; involucral bracts 11 to 20, 4.3–5 × 2.5–2.8 mm, obtuse at the apex, greenish to slightly purplish. <bold><italic>Ray florets</italic></bold> 15 to 28; corollas 6.4–8.3 × 0.8–1.1 mm, unconspicuously veined, subentire to 3-toothed at the apex, not surpassing the involucre, pale yellow. <bold><italic>Disc florets</italic></bold> 36 to 81; corollas 7.4–9.2 mm long, yellowish; style branches truncate with a crown of sweeping trichomes, yellowish. <bold><italic>Achenes</italic></bold> 3.3–3.6 × 0.9–1 mm, cylindrical, 7 to 9-ribbed, glabrous; pappus 8.2–14.2 mm long, barbellate, whitish. Chromosome number unknown. Fig. <xref ref-type="fig" rid="F26">26</xref>.</p><fig id="F26" position="float" orientation="portrait"><object-id xmlns:xlink="http://www.w3.org/1999/xlink" content-type="doi" xlink:type="simple">10.3897/phytokeys.158.50848.figure26</object-id><object-id xmlns:xlink="http://www.w3.org/1999/xlink" content-type="arpha" xlink:type="simple">F91C3201-D300-52E2-BD28-01C9D027C726</object-id><label>Figure 26.</label><caption><p><italic><tp:taxon-name><tp:taxon-name-part taxon-name-part-type="genus" reg="Xenophyllum">Xenophyllum</tp:taxon-name-part> <tp:taxon-name-part taxon-name-part-type="species" reg="staffordiae">staffordiae</tp:taxon-name-part></tp:taxon-name></italic><bold>A</bold> habit <bold>B</bold> leaf <bold>C</bold> capitulum <bold>D</bold> ray corolla and style <bold>E</bold> ray corolla and style (notice staminodes) <bold>F</bold> disc corolla and style branches <bold>G</bold> disc corolla and stamens (vertically sectioned, style removed) <bold>H</bold> style <bold>I</bold> immature achene with pappus. All details drawn from <italic>Oliver &amp; Pearson 86</italic> (US) except for <bold>A</bold> (drawn from <italic>Stafford 734</italic>, K). Illustration by Alice Tangerini.</p></caption><graphic xmlns:xlink="http://www.w3.org/1999/xlink" xlink:href="phytokeys-158-001-g026.jpg" position="float" orientation="portrait" xlink:type="simple" id="oo_448906.jpg"><uri content-type="original_file" xlink:type="simple">https://binary.pensoft.net/fig/448906</uri></graphic></fig></tp:treatment-sec><tp:treatment-sec sec-type="Additional iconography" id="SECID0E1FFM"><title>Additional iconography.</title><p><xref ref-type="bibr" rid="B30">Sandwith (1940</xref>: tabula 3424, sub <italic><tp:taxon-name><tp:taxon-name-part taxon-name-part-type="genus" reg="Werneria">Werneria</tp:taxon-name-part> <tp:taxon-name-part taxon-name-part-type="species" reg="staffordiae">staffordiae</tp:taxon-name-part></tp:taxon-name></italic>); <xref ref-type="bibr" rid="B2">Beltrán (2016</xref>: 359, fig. 3D, as photo).</p></tp:treatment-sec><tp:treatment-sec sec-type="distribution" id="SECID0ETGFM"><title>Distribution and habitat.</title><p>Endemic to Peru (Arequipa, Cusco, Huánuco, Lima, Moquegua, Puno). It grows in rocky outcrops, scree slopes, and exposed grasslands of the subhumid puna ecoregion, between elevations of 3900–5200 m (Fig. <xref ref-type="fig" rid="F27">27</xref>).</p><p><italic><tp:taxon-name><tp:taxon-name-part taxon-name-part-type="genus" reg="Xenophyllum">Xenophyllum</tp:taxon-name-part> <tp:taxon-name-part taxon-name-part-type="species" reg="staffordiae">staffordiae</tp:taxon-name-part></tp:taxon-name></italic> is known from central and southern Peru, however, a remarkable gap exists between these two distribution centers. No collections were studied from Apurímac, Ayacucho, and Huancavelica.</p><fig id="F27" position="float" orientation="portrait"><object-id xmlns:xlink="http://www.w3.org/1999/xlink" content-type="doi" xlink:type="simple">10.3897/phytokeys.158.50848.figure27</object-id><object-id xmlns:xlink="http://www.w3.org/1999/xlink" content-type="arpha" xlink:type="simple">A81B0023-7DFF-5DAD-9FAE-D1CE52BDF55E</object-id><label>Figure 27.</label><caption><p>Distribution map of <italic><tp:taxon-name><tp:taxon-name-part taxon-name-part-type="genus" reg="Xenophyllum">Xenophyllum</tp:taxon-name-part> <tp:taxon-name-part taxon-name-part-type="species" reg="staffordiae">staffordiae</tp:taxon-name-part></tp:taxon-name></italic> (left hand) and <italic><tp:taxon-name><tp:taxon-name-part taxon-name-part-type="genus" reg="Xenophyllum">X.</tp:taxon-name-part> <tp:taxon-name-part taxon-name-part-type="species" reg="esquilachense">esquilachense</tp:taxon-name-part></tp:taxon-name></italic> (right hand).</p></caption><graphic xmlns:xlink="http://www.w3.org/1999/xlink" xlink:href="phytokeys-158-001-g027.jpg" position="float" orientation="portrait" xlink:type="simple" id="oo_448907.jpg"><uri content-type="original_file" xlink:type="simple">https://binary.pensoft.net/fig/448907</uri></graphic></fig></tp:treatment-sec><tp:treatment-sec sec-type="phenology" id="SECID0ENIFM"><title>Phenology.</title><p>Flowering from March to December.</p></tp:treatment-sec><tp:treatment-sec sec-type="etymology" id="SECID0ESIFM"><title>Etymology.</title><p>The epithet <italic>staffordiae</italic> honors the English field botanist Dora Stafford, who collected in Peru in the 1930s.</p></tp:treatment-sec><tp:treatment-sec sec-type="notes" id="SECID0ECJFM"><title>Notes.</title><p>This is a shrub with 30–60 cm tall stems that have glabrous or floccose-lanate finger-like leaves, with at least 12 divisions at the apex. The divisions are similar in length, ca. 1.5 mm deep. It is characterized by its capitula that tend to be nodding as the plant ages, with 15 to 28 ray florets with pale yellow corollas that do not surpass the involucre. As in the case of <italic><tp:taxon-name><tp:taxon-name-part taxon-name-part-type="genus" reg="Xenophyllum">X.</tp:taxon-name-part> <tp:taxon-name-part taxon-name-part-type="species" reg="poposa">poposa</tp:taxon-name-part></tp:taxon-name></italic>, we observed a few ray florets with staminodes (Fig. <xref ref-type="fig" rid="F26">26E</xref>). It only might be confused with <italic><tp:taxon-name><tp:taxon-name-part taxon-name-part-type="genus" reg="Xenophyllum">X.</tp:taxon-name-part> <tp:taxon-name-part taxon-name-part-type="species" reg="dactylophyllum">dactylophyllum</tp:taxon-name-part></tp:taxon-name></italic> (see comments under it).</p><p>It should be mentioned that the elevation indicated on the isolectotype at F is 16000 feet, which slightly differs from that indicated on the lectotype (15500 feet). We believe that such mismatch is not a major reason for excluding it from the type material.</p></tp:treatment-sec><tp:treatment-sec sec-type="material" id="SECID0EVKFM"><title>Additional specimens examined.</title><p><bold>Peru. Arequipa</bold>: La Unión, Cotahuasi, <named-content xmlns:xlink="http://www.w3.org/1999/xlink" content-type="dwc:verbatimCoordinates" xlink:type="simple"><named-content content-type="geo-json" specific-use="{&#34;type&#34;:&#34;Point&#34;,&#34;coordinates&#34;:[-72.866667,-15.233333]}" id="NCID0EALFM" xlink:type="simple">15°14'S, 72°52'W</named-content></named-content>, 30 Jun 2002, <italic>F. Cáceres 2806</italic> (HUSA); Caylloma, Chivay, bajada a Chivay, <named-content xmlns:xlink="http://www.w3.org/1999/xlink" content-type="dwc:verbatimCoordinates" xlink:type="simple"><named-content content-type="geo-json" specific-use="{&#34;type&#34;:&#34;Point&#34;,&#34;coordinates&#34;:[-71.583333,-15.700000]}" id="NCID0EKLFM" xlink:type="simple">15°42'S, 71°35'W</named-content></named-content>, 25 Oct 1988, <italic>E. Linares 260</italic> (CUZ, USM); La Unión, entre Solimana y Ccoropuna, base, <named-content xmlns:xlink="http://www.w3.org/1999/xlink" content-type="dwc:verbatimCoordinates" xlink:type="simple"><named-content content-type="geo-json" specific-use="{&#34;type&#34;:&#34;Point&#34;,&#34;coordinates&#34;:[-72.766667,-15.450000]}" id="NCID0EULFM" xlink:type="simple">15°27'S, 72°46'W</named-content></named-content>, 25 Apr 1967, <italic>C. Vargas 19541</italic> (CUZ, US); Castilla, Tapay, cerro Blanco, Apacheta, 13 Sep 2011, <italic>N. Vega 1734</italic> (USM); <bold>Cusco</bold>: Espinar, Yauri, <named-content xmlns:xlink="http://www.w3.org/1999/xlink" content-type="dwc:verbatimCoordinates" xlink:type="simple"><named-content content-type="geo-json" specific-use="{&#34;type&#34;:&#34;Point&#34;,&#34;coordinates&#34;:[-71.400000,-14.800000]}" id="NCID0ECMFM" xlink:type="simple">14°48'S, 71°24'W</named-content></named-content>, 20 Jun 1944, <italic>C. Vargas 4382</italic> (CUZ, F); <bold>Huánuco</bold>: Huánuco viejo, <named-content xmlns:xlink="http://www.w3.org/1999/xlink" content-type="dwc:verbatimCoordinates" xlink:type="simple"><named-content content-type="geo-json" specific-use="{&#34;type&#34;:&#34;Point&#34;,&#34;coordinates&#34;:[-76.816667,-9.866667]}" id="NCID0EOMFM" xlink:type="simple">9°52'S, 76°49'W</named-content></named-content>, 4 Oct 1968, <italic>I. Meza s.n.</italic> (USM); <bold>Lima</bold>: Huarochirí, cordillera de Carampoma, <named-content xmlns:xlink="http://www.w3.org/1999/xlink" content-type="dwc:verbatimCoordinates" xlink:type="simple"><named-content content-type="geo-json" specific-use="{&#34;type&#34;:&#34;Point&#34;,&#34;coordinates&#34;:[-76.516667,-11.650000]}" id="NCID0E1MFM" xlink:type="simple">11°39'S, 76°31'W</named-content></named-content>, Dec 1929, <italic>N. Esposto s.n.</italic> (MOL, USM); Huarochirí, San Damián, abra entre Chanape y la comunidad Checca, <named-content xmlns:xlink="http://www.w3.org/1999/xlink" content-type="dwc:verbatimCoordinates" xlink:type="simple"><named-content content-type="geo-json" specific-use="{&#34;type&#34;:&#34;Point&#34;,&#34;coordinates&#34;:[-76.250000,-11.916667]}" id="NCID0EENFM" xlink:type="simple">11°55'S, 76°15'W</named-content></named-content>, 14 Jul 2013, <italic>P. Gonzáles &amp; B. Brito 2667</italic> (USM); Canta, Lachaqui, más arriba de la laguna de Quinán, camino hacia Carampoma (Huarochirí), <named-content xmlns:xlink="http://www.w3.org/1999/xlink" content-type="dwc:verbatimCoordinates" xlink:type="simple"><named-content content-type="geo-json" specific-use="{&#34;type&#34;:&#34;Point&#34;,&#34;coordinates&#34;:[-76.566667,-11.583333]}" id="NCID0EONFM" xlink:type="simple">11°35'S, 76°34'W</named-content></named-content>, 20 May 1995, <italic>A. Granda 1496</italic> (MOL, US); Canta, cerca a Canta Mishquipuquio, <named-content xmlns:xlink="http://www.w3.org/1999/xlink" content-type="dwc:verbatimCoordinates" xlink:type="simple"><named-content content-type="geo-json" specific-use="{&#34;type&#34;:&#34;Point&#34;,&#34;coordinates&#34;:[-76.550000,-11.566667]}" id="NCID0EYNFM" xlink:type="simple">11°34'S, 76°33'W</named-content></named-content>, 10 Aug 1949, <italic>S. Sánchez 44</italic> (USM); Canta, Lachaqui, arriba de laguna Quinan, <named-content xmlns:xlink="http://www.w3.org/1999/xlink" content-type="dwc:verbatimCoordinates" xlink:type="simple"><named-content content-type="geo-json" specific-use="{&#34;type&#34;:&#34;Point&#34;,&#34;coordinates&#34;:[-76.566667,-11.583333]}" id="NCID0ECOFM" xlink:type="simple">11°35'S, 76°34'W</named-content></named-content>, 30 Jun 2000, <italic>G. Vilcapoma 5194</italic> (USM); Huarochirí, San Juan de Iris, alrededores de Tuktococha, <named-content xmlns:xlink="http://www.w3.org/1999/xlink" content-type="dwc:verbatimCoordinates" xlink:type="simple"><named-content content-type="geo-json" specific-use="{&#34;type&#34;:&#34;Point&#34;,&#34;coordinates&#34;:[-76.416667,-11.700000]}" id="NCID0EMOFM" xlink:type="simple">11°42'S, 76°25'W</named-content></named-content>, 18 Aug 1993, <italic>G. Yarupaitán &amp; J. Albán 1012</italic> (US, USM); <bold>Moquegua</bold>: General Sánchez Cerro, Yunga, Perusa, <named-content xmlns:xlink="http://www.w3.org/1999/xlink" content-type="dwc:verbatimCoordinates" xlink:type="simple"><named-content content-type="geo-json" specific-use="{&#34;type&#34;:&#34;Point&#34;,&#34;coordinates&#34;:[-70.616667,-16.183333]}" id="NCID0EYOFM" xlink:type="simple">16°11'S, 70°37'W</named-content></named-content>, 3 Mar 2018, <italic>D. Montesinos &amp; J. Calvo 5957</italic> (HSP); <bold>Puno</bold>: cerro Ichuasi, Caccachara, ca. 50 miles SW of Ilave, 18 Nov 1946, <italic>P. Oliver &amp; A. Pearson 86</italic> (US); Crestón, San Antonio [de Esquilache], 1 Jul 1937, <italic>T.G. Tutin 1201</italic> (BM).</p></tp:treatment-sec><ref-list><ref id="B15"><mixed-citation xmlns:xlink="http://www.w3.org/1999/xlink" xlink:type="simple"><person-group><name name-style="western"><surname>Funk</surname><given-names>VA</given-names></name></person-group> (<year>1997a</year>) <article-title><italic><tp:taxon-name><tp:taxon-name-part taxon-name-part-type="genus">Xenophyllum</tp:taxon-name-part></tp:taxon-name></italic>, a New Andean Genus Extracted from <italic><tp:taxon-name><tp:taxon-name-part taxon-name-part-type="genus">Werneria</tp:taxon-name-part></tp:taxon-name></italic> s.l. (<tp:taxon-name><tp:taxon-name-part taxon-name-part-type="family">Compositae</tp:taxon-name-part></tp:taxon-name>: <tp:taxon-name><tp:taxon-name-part taxon-name-part-type="tribe">Senecioneae</tp:taxon-name-part></tp:taxon-name>).</article-title><source>Novon</source><volume>7</volume>(<issue>3</issue>): <fpage>235</fpage>–<lpage>241</lpage>. <ext-link xlink:type="simple" ext-link-type="doi" xlink:href="10.2307/3391934">https://doi.org/10.2307/3391934</ext-link></mixed-citation></ref><ref id="B30"><mixed-citation xmlns:xlink="http://www.w3.org/1999/xlink" xlink:type="simple"><person-group><name name-style="western"><surname>Sandwith</surname><given-names>NY</given-names></name></person-group> (<year>1940</year>) <italic><tp:taxon-name><tp:taxon-name-part taxon-name-part-type="genus">Werneria</tp:taxon-name-part> <tp:taxon-name-part taxon-name-part-type="species">staffordiae</tp:taxon-name-part></tp:taxon-name></italic> Sandwith. Hooker’s Icones Plantarum; or figures with descriptive characters and remarks of new and rare plants 35: tabula 3424.</mixed-citation></ref><ref id="B2"><mixed-citation xmlns:xlink="http://www.w3.org/1999/xlink" xlink:type="simple"><person-group><name name-style="western"><surname>Beltrán</surname><given-names>H</given-names></name></person-group> (<year>2016</year>) <article-title>Sinopsis del género <italic><tp:taxon-name><tp:taxon-name-part taxon-name-part-type="genus">Xenophyllum</tp:taxon-name-part></tp:taxon-name></italic> (<tp:taxon-name><tp:taxon-name-part taxon-name-part-type="family">Asteraceae</tp:taxon-name-part></tp:taxon-name>: <tp:taxon-name><tp:taxon-name-part taxon-name-part-type="tribe">Senecioneae</tp:taxon-name-part></tp:taxon-name>) del Perú.</article-title><source>Arnaldoa</source><volume>23</volume>(<issue>1</issue>): <fpage>351</fpage>–<lpage>362</lpage>.</mixed-citation></ref></ref-list></tp:taxon-treatment>
