# Supplementary material for: Taxonomic revision of the Andean genus Xenophyllum (Compositae, Senecioneae)
Source: PhytoKeys. 2020 Sep 3;158:1–106. doi: 10.3897/phytokeys.158.50848 (PMC7483337; doi:10.3897/phytokeys.158.50848)
Supplement: XML Treatment for Xenophyllum esquilachense [file phytokeys.158.50848-treatment25.xml]

<!DOCTYPE tp:taxon-treatment
  PUBLIC "-//TaxonX//DTD Taxonomic Treatment Publishing DTD v0 20100105//EN" "tax-treatment-NSO.dtd">
<tp:taxon-treatment xmlns:tp="http://www.plazi.org/taxpub"><tp:treatment-meta><kwd-group><label>Taxon classification</label><kwd><named-content xmlns:xlink="http://www.w3.org/1999/xlink" content-type="kingdom">Plantae</named-content></kwd><kwd><named-content xmlns:xlink="http://www.w3.org/1999/xlink" content-type="order">Asterales</named-content></kwd><kwd><named-content xmlns:xlink="http://www.w3.org/1999/xlink" content-type="family">Asteraceae</named-content></kwd></kwd-group><mixed-citation publication-type="journal"><person-group><name><surname>Calvo</surname><given-names>Joel</given-names></name><name><surname>Moreira-Muñoz</surname><given-names>Andrés</given-names></name></person-group><article-title>Taxonomic revision of the Andean genus <italic><tp:taxon-name><tp:taxon-name-part taxon-name-part-type="genus" reg="Xenophyllum">Xenophyllum</tp:taxon-name-part></tp:taxon-name></italic> (<tp:taxon-name><tp:taxon-name-part taxon-name-part-type="family">Compositae</tp:taxon-name-part></tp:taxon-name>, <tp:taxon-name><tp:taxon-name-part taxon-name-part-type="tribe">Senecioneae</tp:taxon-name-part></tp:taxon-name>)</article-title><source>PhytoKeys</source><day>03</day><month>9</month><year>2020</year><volume>158</volume><fpage>1</fpage><lpage>106</lpage><pub-id pub-id-type="doi">10.3897/phytokeys.158.50848</pub-id></mixed-citation></tp:treatment-meta><tp:nomenclature><label>22.</label><tp:taxon-name><object-id xmlns:xlink="http://www.w3.org/1999/xlink" content-type="arpha" xlink:type="simple">97F64DB2-2667-5409-B52A-DAFA143C0081</object-id>
            <tp:taxon-name-part taxon-name-part-type="genus" reg="Xenophyllum">Xenophyllum</tp:taxon-name-part>
            <tp:taxon-name-part taxon-name-part-type="species" reg="esquilachense">esquilachense</tp:taxon-name-part>
          </tp:taxon-name><tp:taxon-authority>(Cuatrec.) V.A.Funk, Novon 7(3): 239. 1997.</tp:taxon-authority><tp:nomenclature-citation-list><tp:nomenclature-citation><tp:taxon-name>
                <tp:taxon-name-part taxon-name-part-type="genus" reg="Werneria">Werneria</tp:taxon-name-part> <tp:taxon-name-part taxon-name-part-type="species" reg="esquilachensis">esquilachensis</tp:taxon-name-part></tp:taxon-name><comment>Cuatrec., Brittonia 8: 192. 1956. Type. Peru. Puno: San Antonio de Esquilache, 4725 m, 12 May 1937, <italic>D. Stafford 716</italic> (holotype: K s.n.!).</comment></tp:nomenclature-citation><tp:nomenclature-citation><tp:taxon-name>
                <tp:taxon-name-part taxon-name-part-type="genus" reg="Senecio">Senecio</tp:taxon-name-part> <tp:taxon-name-part taxon-name-part-type="species" reg="pfisteri">pfisteri</tp:taxon-name-part></tp:taxon-name><comment>Ricardi &amp; Martic., Gayana, Bot. 11: 25. 1964. Type. Chile. Arica-Parinacota: Arica, Portezuelo de Chapiquiña, faldeos al lado norte del campamento, 4400 m, 10 Feb 1964, <italic>C. Marticorena, O. Matthei &amp; M. Quezada 116</italic> (holotype: CONC-29863!; isotype: CONC s.n.!).</comment></tp:nomenclature-citation></tp:nomenclature-citation-list></tp:nomenclature><tp:treatment-sec sec-type="description" id="SECID0EFRFM"><title>Description.</title><p>Suffruticose plant, forming clumps of erect or decumbent stems. <bold><italic>Rhizomes</italic></bold> 4–8 × 0.1–0.2 cm, horizontal to oblique, glabrous. <bold><italic>Stems</italic></bold> 5–10 cm tall, branched, glabrescent, usually with leaves restricted to the upper part. <bold><italic>Leaves</italic></bold> somewhat distantly arranged, abruptly narrowed at the base; leaf laminas 11.2–15.5 × 3.3–4.6 mm, broadly spatulate, 3-forked at the apex, entire and scabrous-ciliate (cilia ca. 0.17 mm long), flat in cross section, glabrous, 1-nerved above (barely visible), 1-nerved beneath, somewhat fleshy, matte, papillose; leaf lobes 2.4–3.9 × 0.7–1 mm, with 2 to 3 rough mucronate teeth up to 1.4 mm long. <bold><italic>Capitula</italic></bold> disciform, erect, sessile to subsessile. <bold><italic>Involucres</italic></bold> 10.4–15.1 × 6.5–7.4 mm, cupuliform; involucral bracts 8 to 12, 5.4–7.2 × 1.3–2.5 mm, acute to obtuse at the apex, greenish, sometimes purple-edged. <bold><italic>Peripheral florets</italic></bold> ca. 10, pistillate; corollas reduced to a vestigial tube ca. 2.1 mm long or without corolla. <bold><italic>Disc florets</italic></bold> ca. 15; corollas 6–10.6 mm long, purplish; style branches truncate with a crown of sweeping trichomes, purplish. <bold><italic>Achenes</italic></bold> cylindrical, glabrous (immature); pappus ca. 11.3 mm long, barbellate, whitish. Chromosome number unknown.</p></tp:treatment-sec><tp:treatment-sec sec-type="Iconography" id="SECID0E1SFM"><title>Iconography.</title><p><xref ref-type="bibr" rid="B9">Calvo et al. (2018</xref>: 289, fig. 1, as photo).</p></tp:treatment-sec><tp:treatment-sec sec-type="distribution" id="SECID0EETFM"><title>Distribution and habitat.</title><p>Southern Peru to central-western Bolivia. Bolivia (Oruro), Chile (Arica-Parinacota), Peru (Arequipa, Moquegua, Puno, Tacna). It grows in rocky outcrops, steep volcanic slopes, and open shrublands of the subhumid and dry puna ecoregions, between elevations of 3700–4950 m (Fig. <xref ref-type="fig" rid="F27">27</xref>).</p></tp:treatment-sec><tp:treatment-sec sec-type="phenology" id="SECID0EOTFM"><title>Phenology.</title><p>Flowering from February to June.</p></tp:treatment-sec><tp:treatment-sec sec-type="etymology" id="SECID0ETTFM"><title>Etymology.</title><p>It is named after the Peruvian village of San Antonio de Esquilache (western Puno), where the type material was collected in 1937 by Dora Stafford.</p></tp:treatment-sec><tp:treatment-sec sec-type="notes" id="SECID0EYTFM"><title>Notes.</title><p>This is the unique species within the genus displaying disciform capitula. They have ca. 10, peripheral, pistillate florets with a corolla reduced to a vestigial tube ca. 2.1 mm long or without corolla, and therefore, the style is exsert in its whole length or almost so. Another distinctive feature is the morphology of the leaves; they are 3-forked, abruptly narrowed at the base, and marginally scabrous-ciliate. Each lobe usually has 2 to 3 rough mucronate teeth. Any confusion with the other members of the genus is unlikely.</p><p>See <xref ref-type="bibr" rid="B9">Calvo et al. (2018)</xref> for further details on the type material of the name <italic><tp:taxon-name><tp:taxon-name-part taxon-name-part-type="genus" reg="Senecio">Senecio</tp:taxon-name-part> <tp:taxon-name-part taxon-name-part-type="species" reg="pfisteri">pfisteri</tp:taxon-name-part></tp:taxon-name></italic> Ricardi &amp; Martic.</p></tp:treatment-sec><tp:treatment-sec sec-type="material" id="SECID0EYUFM"><title>Additional specimens examined.</title><p><bold>Bolivia. Oruro</bold>: Challapata, Livichuco, Tarpata, estribaciones del cerro Toro en el collado antes de las lagunas, <named-content xmlns:xlink="http://www.w3.org/1999/xlink" content-type="dwc:verbatimCoordinates" xlink:type="simple"><named-content content-type="geo-json" specific-use="{&#34;type&#34;:&#34;Point&#34;,&#34;coordinates&#34;:[-66.400000,-18.950000]}" id="NCID0EDVFM" xlink:type="simple">18°57'S, 66°24'W</named-content></named-content>, 15 Feb 2019, <italic>J. Calvo &amp; M. Zárate 7877</italic> (BOLV); prov. Eduardo Abaroa, Challapata, comunidad Churacani, <named-content xmlns:xlink="http://www.w3.org/1999/xlink" content-type="dwc:verbatimCoordinates" xlink:type="simple"><named-content content-type="geo-json" specific-use="{&#34;type&#34;:&#34;Point&#34;,&#34;coordinates&#34;:[-66.666667,-18.916667]}" id="NCID0ENVFM" xlink:type="simple">18°55'S, 66°40'W</named-content></named-content>, 1 Apr 2018, <italic>M. Guzmán 124</italic> (LPB); Abaroa, Challapata, cerro Toro Ichurata, en línea recta a 34.38 km al E, <named-content xmlns:xlink="http://www.w3.org/1999/xlink" content-type="dwc:verbatimCoordinates" xlink:type="simple"><named-content content-type="geo-json" specific-use="{&#34;type&#34;:&#34;Point&#34;,&#34;coordinates&#34;:[-66.450000,-18.950000]}" id="NCID0EXVFM" xlink:type="simple">18°57'S, 66°27'W</named-content></named-content>, 27 Feb 2016, <italic>F. Zenteno, L. Moya &amp; D. Villalba 16745</italic> (LPB). <bold>Chile. Arica-Parinacota</bold>: quebrada Cataguanchuta, <named-content xmlns:xlink="http://www.w3.org/1999/xlink" content-type="dwc:verbatimCoordinates" xlink:type="simple"><named-content content-type="geo-json" specific-use="{&#34;type&#34;:&#34;Point&#34;,&#34;coordinates&#34;:[-69.516667,-18.233333]}" id="NCID0EDWFM" xlink:type="simple">18°14'S, 69°31'W</named-content></named-content>, 17 Dec 1988, <italic>E. Belmonte 88644</italic> (CONC); pasado azufrera Tacora, <named-content xmlns:xlink="http://www.w3.org/1999/xlink" content-type="dwc:verbatimCoordinates" xlink:type="simple"><named-content content-type="geo-json" specific-use="{&#34;type&#34;:&#34;Point&#34;,&#34;coordinates&#34;:[-69.816667,-17.700000]}" id="NCID0ENWFM" xlink:type="simple">17°42'S, 69°49'W</named-content></named-content>, 17 Mar 2015, <italic>A. Moreira-Muñoz &amp; F. Luebert 2407</italic> (SGO); Portezuelo de Chapiquiña, <named-content xmlns:xlink="http://www.w3.org/1999/xlink" content-type="dwc:verbatimCoordinates" xlink:type="simple"><named-content content-type="geo-json" specific-use="{&#34;type&#34;:&#34;Point&#34;,&#34;coordinates&#34;:[-69.500000,-18.316667]}" id="NCID0EXWFM" xlink:type="simple">18°19'S, 69°30'W</named-content></named-content>, 26 Mar 1961, <italic>M. Ricardi, C. Marticorena &amp; O. Matthei 207</italic> (CONC). <bold>Peru. Arequipa</bold>: Chiguata, faldas del nevado Pichu Pichu, <named-content xmlns:xlink="http://www.w3.org/1999/xlink" content-type="dwc:verbatimCoordinates" xlink:type="simple"><named-content content-type="geo-json" specific-use="{&#34;type&#34;:&#34;Point&#34;,&#34;coordinates&#34;:[-71.450000,-16.450000]}" id="NCID0EDXFM" xlink:type="simple">16°27'S, 71°27'W</named-content></named-content>, 20 Jun 2004, <italic>V. Quipuscoa et al. 2949</italic> (HSP); Chiguata, ca. 2 km arriba del túnel del Simbral, carretera a Salinas, <named-content xmlns:xlink="http://www.w3.org/1999/xlink" content-type="dwc:verbatimCoordinates" xlink:type="simple"><named-content content-type="geo-json" specific-use="{&#34;type&#34;:&#34;Point&#34;,&#34;coordinates&#34;:[-71.283333,-16.366667]}" id="NCID0ENXFM" xlink:type="simple">16°22'S, 71°17'W</named-content></named-content>, 15 Apr 2018, <italic>V. Quipuscoa &amp; M. Balvin 7541</italic> (HSP); <bold>Moquegua</bold>: Mariscal Nieto, Carumas, cerca a un acueducto, <named-content xmlns:xlink="http://www.w3.org/1999/xlink" content-type="dwc:verbatimCoordinates" xlink:type="simple"><named-content content-type="geo-json" specific-use="{&#34;type&#34;:&#34;Point&#34;,&#34;coordinates&#34;:[-70.566667,-16.833333]}" id="NCID0EZXFM" xlink:type="simple">16°50'S, 70°34'W</named-content></named-content>, 15 Jun 2013, <italic>H. Beltrán 7734</italic> (USM); General Sánchez Cerro, Yunga, Sura-Perusa, <named-content xmlns:xlink="http://www.w3.org/1999/xlink" content-type="dwc:verbatimCoordinates" xlink:type="simple"><named-content content-type="geo-json" specific-use="{&#34;type&#34;:&#34;Point&#34;,&#34;coordinates&#34;:[-70.633333,-16.183333]}" id="NCID0EDYFM" xlink:type="simple">16°11'S, 70°38'W</named-content></named-content>, 13 Apr 2012, <italic>D. Montesinos 3804</italic> (HSP); General Sánchez Cerro, Yunga, Perusa, <named-content xmlns:xlink="http://www.w3.org/1999/xlink" content-type="dwc:verbatimCoordinates" xlink:type="simple"><named-content content-type="geo-json" specific-use="{&#34;type&#34;:&#34;Point&#34;,&#34;coordinates&#34;:[-70.616667,-16.183333]}" id="NCID0ENYFM" xlink:type="simple">16°11'S, 70°37'W</named-content></named-content>, 3 Mar 2018, <italic>D. Montesinos &amp; J. Calvo 5958</italic> (HSP); <bold>Tacna</bold>: Tarata, Poma, carretera Tarata-Puno, <named-content xmlns:xlink="http://www.w3.org/1999/xlink" content-type="dwc:verbatimCoordinates" xlink:type="simple"><named-content content-type="geo-json" specific-use="{&#34;type&#34;:&#34;Point&#34;,&#34;coordinates&#34;:[-69.933333,-17.416667]}" id="NCID0EZYFM" xlink:type="simple">17°25'S, 69°56'W</named-content></named-content>, 25 Mar 1998, <italic>A. Cano 8139</italic> (USM).</p></tp:treatment-sec><tp:treatment-sec><!--Section generated to contain objects referenced in tp:taxon-treatment.--><fig id="F27" position="float" orientation="portrait"><object-id xmlns:xlink="http://www.w3.org/1999/xlink" content-type="doi" xlink:type="simple">10.3897/phytokeys.158.50848.figure27</object-id><object-id xmlns:xlink="http://www.w3.org/1999/xlink" content-type="arpha" xlink:type="simple">A81B0023-7DFF-5DAD-9FAE-D1CE52BDF55E</object-id><label>Figure 27.</label><caption><p>Distribution map of <italic><tp:taxon-name><tp:taxon-name-part taxon-name-part-type="genus" reg="Xenophyllum">Xenophyllum</tp:taxon-name-part> <tp:taxon-name-part taxon-name-part-type="species" reg="staffordiae">staffordiae</tp:taxon-name-part></tp:taxon-name></italic> (left hand) and <italic><tp:taxon-name><tp:taxon-name-part taxon-name-part-type="genus" reg="Xenophyllum">X.</tp:taxon-name-part> <tp:taxon-name-part taxon-name-part-type="species" reg="esquilachense">esquilachense</tp:taxon-name-part></tp:taxon-name></italic> (right hand).</p></caption><graphic xmlns:xlink="http://www.w3.org/1999/xlink" xlink:href="phytokeys-158-001-g027.jpg" position="float" orientation="portrait" xlink:type="simple" id="oo_448907.jpg"><uri content-type="original_file" xlink:type="simple">https://binary.pensoft.net/fig/448907</uri></graphic></fig></tp:treatment-sec><ref-list><ref id="B9"><mixed-citation xmlns:xlink="http://www.w3.org/1999/xlink" xlink:type="simple"><person-group><name name-style="western"><surname>Calvo</surname><given-names>J</given-names></name><name name-style="western"><surname>Muñoz-Schick</surname><given-names>M</given-names></name><name name-style="western"><surname>Moreira-Muñoz</surname><given-names>A</given-names></name></person-group> (<year>2018</year>) <article-title>Towards a better understanding of <italic><tp:taxon-name><tp:taxon-name-part taxon-name-part-type="genus">Xenophyllum</tp:taxon-name-part> <tp:taxon-name-part taxon-name-part-type="species">esquilachense</tp:taxon-name-part></tp:taxon-name></italic> (<tp:taxon-name><tp:taxon-name-part taxon-name-part-type="tribe">Senecioneae</tp:taxon-name-part></tp:taxon-name>, <tp:taxon-name><tp:taxon-name-part taxon-name-part-type="family">Compositae</tp:taxon-name-part></tp:taxon-name>), a poorly known Andean species.</article-title><source>Phytotaxa</source><volume>382</volume>(<issue>3</issue>): <fpage>288</fpage>–<lpage>292</lpage>. <ext-link xlink:type="simple" ext-link-type="doi" xlink:href="10.11646/phytotaxa.382.3.5">https://doi.org/10.11646/phytotaxa.382.3.5</ext-link></mixed-citation></ref></ref-list></tp:taxon-treatment>
